# Supplementary material for: Rapid P-TEFb-dependent transcriptional reorganization underpins the glioma adaptive response to radiotherapy
Source: Nat Commun. 2024 May 30;15:4616. doi: 10.1038/s41467-024-48214-3 (PMC11139976; doi:10.1038/s41467-024-48214-3)
Supplement: Supplementary file 3 — Supplementary Data 1 [file 41467_2024_48214_MOESM3_ESM.xlsx]

## Sheet: IR Decreased
Table S1. ATAC-seq functional enrichment.
A. Gene ontology analysis of ATAC-seq peaks (n=3237) differentially decreased after IR.
GroupID	Category	Term	Description	LogP	Log(q-value)	InTerm_InList	Genes	Symbols
1_Summary	GO Molecular Functions	GO:0019900	kinase binding	-31.2397	-26.9333	173/771	25,60,160,162,324,387,388,468,481,595,598,659,805,842,857,858,891,990,1020,1027,1032,1051,1130,1164,1398,1445,1499,1540,1609,1647,1785,1843,1856,1938,1994,2013,2043,2181,2241,2309,2316,2670,2885,2908,2934,3084,3094,3276,3280,3315,3320,3326,3667,3728,4077,4082,4214,4659,4690,4772,5151,5187,5208,5295,5300,5500,5525,5565,5566,5577,5598,5606,5609,5747,5883,5886,5914,6009,6201,6262,6385,6464,6497,6513…	ABL1,ACTB,AP2A1,AP1B1,APC,RHOA,RHOB,ATF4,ATP1B1,CCND1,BCL2L1,BMPR2,CALM2,CASP9,CAV1,CAV2,CCNB1,CDC6,CDK5,CDKN1B,CDKN2D,CEBPB,LYST,CKS2,CRK,CSK,CTNNB1,CYLD,DGKQ,GADD45A,DNM2,DUSP1,DVL2,EEF2,ELAVL1,EMP2,EPHA4,ACSL3,FER,FOXO3,FLNA,GFAP,GRB2,NR3C1,GSN,NRG1,HINT1,PRMT1,HES1,HSPB1,HSP90AA1,HSP90AB1,IRS1,JUP,NBR1,MARCKS,MAP3K1,PPP1R12A,NCK1,NFATC1,PDE8A,PER1,PFKFB2,PIK3R1,PIN1,PPP1CB,PPP2R5A,PRKAB2,PRKA…
1_Member	GO Molecular Functions	GO:0019900	kinase binding	-31.2397	-26.9333	173/771	25,60,160,162,324,387,388,468,481,595,598,659,805,842,857,858,891,990,1020,1027,1032,1051,1130,1164,1398,1445,1499,1540,1609,1647,1785,1843,1856,1938,1994,2013,2043,2181,2241,2309,2316,2670,2885,2908,2934,3084,3094,3276,3280,3315,3320,3326,3667,3728,4077,4082,4214,4659,4690,4772,5151,5187,5208,5295,5300,5500,5525,5565,5566,5577,5598,5606,5609,5747,5883,5886,5914,6009,6201,6262,6385,6464,6497,6513…	ABL1,ACTB,AP2A1,AP1B1,APC,RHOA,RHOB,ATF4,ATP1B1,CCND1,BCL2L1,BMPR2,CALM2,CASP9,CAV1,CAV2,CCNB1,CDC6,CDK5,CDKN1B,CDKN2D,CEBPB,LYST,CKS2,CRK,CSK,CTNNB1,CYLD,DGKQ,GADD45A,DNM2,DUSP1,DVL2,EEF2,ELAVL1,EMP2,EPHA4,ACSL3,FER,FOXO3,FLNA,GFAP,GRB2,NR3C1,GSN,NRG1,HINT1,PRMT1,HES1,HSPB1,HSP90AA1,HSP90AB1,IRS1,JUP,NBR1,MARCKS,MAP3K1,PPP1R12A,NCK1,NFATC1,PDE8A,PER1,PFKFB2,PIK3R1,PIN1,PPP1CB,PPP2R5A,PRKAB2,PRKA…
1_Member	GO Molecular Functions	GO:0019901	protein kinase binding	-25.6507	-21.8215	150/689	25,60,160,162,324,387,388,468,481,595,598,659,805,842,857,858,891,1020,1027,1032,1130,1164,1398,1445,1499,1540,1785,1843,1856,1938,1994,2013,2043,2181,2241,2309,2316,2885,2908,3084,3094,3276,3280,3315,3320,3326,3667,3728,4077,4082,4214,4659,4690,4772,5208,5295,5300,5500,5565,5566,5577,5598,5606,5609,5747,5883,5914,6009,6201,6262,6385,6464,6497,6558,6662,6720,6774,6812,6929,6934,7037,7153,7155,718…	ABL1,ACTB,AP2A1,AP1B1,APC,RHOA,RHOB,ATF4,ATP1B1,CCND1,BCL2L1,BMPR2,CALM2,CASP9,CAV1,CAV2,CCNB1,CDK5,CDKN1B,CDKN2D,LYST,CKS2,CRK,CSK,CTNNB1,CYLD,DNM2,DUSP1,DVL2,EEF2,ELAVL1,EMP2,EPHA4,ACSL3,FER,FOXO3,FLNA,GRB2,NR3C1,NRG1,HINT1,PRMT1,HES1,HSPB1,HSP90AA1,HSP90AB1,IRS1,JUP,NBR1,MARCKS,MAP3K1,PPP1R12A,NCK1,NFATC1,PFKFB2,PIK3R1,PIN1,PPP1CB,PRKAB2,PRKACA,PRKAR2B,MAPK7,MAP2K3,MAP2K7,PTK2,RAD9A,RARA,RHEB,…
2_Summary	GO Biological Processes	GO:0080135	regulation of cellular response to stress	-25.7476	-21.8215	155/723	25,60,351,468,598,650,754,842,857,1032,1054,1191,1236,1499,1540,1647,1655,1843,1981,2021,2023,2043,2067,2070,2072,2138,2140,2308,2309,2316,2332,2521,2530,2534,2671,2896,3014,3146,3276,3309,3315,3337,3489,3638,4077,4170,4189,4216,4233,4487,4616,4690,5034,5048,5151,5187,5291,5295,5366,5478,5594,5595,5598,5605,5609,5831,5883,6421,6498,6591,6597,6615,6659,6874,6878,7178,7186,7335,7422,7466,7494,8013,…	ABL1,ACTB,APP,ATF4,BCL2L1,BMP2,PTTG1IP,CASP9,CAV1,CDKN2D,CEBPG,CLU,CCR7,CTNNB1,CYLD,GADD45A,DDX5,DUSP1,EIF4G1,ENDOG,ENO1,EPHA4,ERCC1,EYA4,ERCC4,EYA1,EYA3,FOXO1,FOXO3,FLNA,FMR1,FUS,FUT8,FYN,GFER,GRN,H2AX,HMGB1,PRMT1,HSPA5,HSPB1,DNAJB1,IGFBP6,INSIG1,NBR1,MCL1,DNAJB9,MAP3K4,MET,MSX1,GADD45B,NCK1,P4HB,PAFAH1B1,PDE8A,PER1,PIK3CB,PIK3R1,PMAIP1,PPIA,MAPK1,MAPK3,MAPK7,MAP2K2,MAP2K7,PYCR1,RAD9A,SFPQ,SKIL,…
2_Member	GO Biological Processes	GO:0080135	regulation of cellular response to stress	-25.7476	-21.8215	155/723	25,60,351,468,598,650,754,842,857,1032,1054,1191,1236,1499,1540,1647,1655,1843,1981,2021,2023,2043,2067,2070,2072,2138,2140,2308,2309,2316,2332,2521,2530,2534,2671,2896,3014,3146,3276,3309,3315,3337,3489,3638,4077,4170,4189,4216,4233,4487,4616,4690,5034,5048,5151,5187,5291,5295,5366,5478,5594,5595,5598,5605,5609,5831,5883,6421,6498,6591,6597,6615,6659,6874,6878,7178,7186,7335,7422,7466,7494,8013,…	ABL1,ACTB,APP,ATF4,BCL2L1,BMP2,PTTG1IP,CASP9,CAV1,CDKN2D,CEBPG,CLU,CCR7,CTNNB1,CYLD,GADD45A,DDX5,DUSP1,EIF4G1,ENDOG,ENO1,EPHA4,ERCC1,EYA4,ERCC4,EYA1,EYA3,FOXO1,FOXO3,FLNA,FMR1,FUS,FUT8,FYN,GFER,GRN,H2AX,HMGB1,PRMT1,HSPA5,HSPB1,DNAJB1,IGFBP6,INSIG1,NBR1,MCL1,DNAJB9,MAP3K4,MET,MSX1,GADD45B,NCK1,P4HB,PAFAH1B1,PDE8A,PER1,PIK3CB,PIK3R1,PMAIP1,PPIA,MAPK1,MAPK3,MAPK7,MAP2K2,MAP2K7,PYCR1,RAD9A,SFPQ,SKIL,…
2_Member	GO Biological Processes	GO:0051052	regulation of DNA metabolic process	-12.6373	-10.3177	100/537	60,604,641,659,990,1017,1054,1499,1602,2021,2067,2070,2072,2138,2140,2247,2521,2625,2671,2956,3014,3146,3181,3182,3192,3320,3326,3399,3838,4171,4172,4176,4216,4292,4751,4798,5001,5588,5594,5595,5609,5976,5982,5984,6597,6874,6878,7037,7335,7644,8971,9131,9275,9314,9400,10111,10155,10269,10445,10574,10926,11124,11284,23293,23326,23560,25913,26122,26271,29072,29086,29980,51010,51053,51548,51588,5165…	ACTB,BCL6,BLM,BMPR2,CDC6,CDK2,CEBPG,CTNNB1,DACH1,ENDOG,ERCC1,EYA4,ERCC4,EYA1,EYA3,FGF2,FUS,GATA3,GFER,MSH6,H2AX,HMGB1,HNRNPA2B1,HNRNPAB,HNRNPU,HSP90AA1,HSP90AB1,ID3,KPNA2,MCM2,MCM3,MCM7,MAP3K4,MLH1,NEK2,NFRKB,ORC5,PRKCQ,MAPK1,MAPK3,MAP2K7,UPF1,RFC2,RFC4,SMARCA4,TAF4,TAF6,TFRC,UBE2V1,ZNF91,H1-10,AIFM1,BCL7B,KLF4,RECQL5,RAD50,TRIM28,ZMPSTE24,MCRS1,CCT7,DBF4,FAF1,PNKP,SMG6,USP22,GTPBP4,POT1,EPC2,FBX…
2_Member	GO Biological Processes	GO:2001020	regulation of response to DNA damage stimulus	-8.68027	-6.68564	60/307	25,60,598,754,842,1032,1054,1191,1655,2021,2067,2070,2072,2138,2140,2332,2521,3014,3146,4170,4487,5366,5883,6498,6591,6597,6615,6659,6874,6878,7178,7335,8444,9031,9275,9400,9774,10155,10269,10445,11284,23326,25913,26122,26271,29072,29086,51499,51548,51588,55257,57103,57492,63979,78996,79624,84126,84717,93624,161742	ABL1,ACTB,BCL2L1,PTTG1IP,CASP9,CDKN2D,CEBPG,CLU,DDX5,ENDOG,ERCC1,EYA4,ERCC4,EYA1,EYA3,FMR1,FUS,H2AX,HMGB1,MCL1,MSX1,PMAIP1,RAD9A,SKIL,SNAI2,SMARCA4,SNAI1,SOX4,TAF4,TAF6,TPT1,UBE2V1,DYRK3,BAZ1B,BCL7B,RECQL5,BCLAF1,TRIM28,ZMPSTE24,MCRS1,PNKP,USP22,POT1,EPC2,FBXO5,SETD2,BABAM1,TRIAP1,SIRT6,PIAS4,MRGBP,TIGAR,ARID1B,FIGNL1,CYREN,ARMT1,ATRIP,HDGFL2,TADA2B,SPRED1
2_Member	GO Biological Processes	GO:0051054	positive regulation of DNA metabolic process	-6.36781	-4.6343	53/298	60,1017,1054,1499,2021,2067,2070,2138,2140,2247,2521,2671,3014,3146,3181,3182,3320,3326,4216,4292,4751,5588,5594,5595,5609,5982,5984,6597,7037,9275,9314,10111,10155,10445,10574,10926,11124,11284,25913,26122,29086,51010,51548,51588,51659,55257,57103,57492,84464,84717,140609,144455,400410	ACTB,CDK2,CEBPG,CTNNB1,ENDOG,ERCC1,EYA4,EYA1,EYA3,FGF2,FUS,GFER,H2AX,HMGB1,HNRNPA2B1,HNRNPAB,HSP90AA1,HSP90AB1,MAP3K4,MLH1,NEK2,PRKCQ,MAPK1,MAPK3,MAP2K7,RFC2,RFC4,SMARCA4,TFRC,BCL7B,KLF4,RAD50,TRIM28,MCRS1,CCT7,DBF4,FAF1,PNKP,POT1,EPC2,BABAM1,EXOSC3,SIRT6,PIAS4,GINS2,MRGBP,TIGAR,ARID1B,SLX4,HDGFL2,NEK7,E2F7,ST20
2_Member	GO Biological Processes	GO:2001022	positive regulation of response to DNA damage stimulus	-3.88776	-2.50306	29/161	60,1054,1655,2021,2070,2138,2140,2332,2521,3014,3146,4487,5366,5883,6498,6597,9275,9774,10155,10445,11284,26122,29086,51588,55257,57103,57492,84717,161742	ACTB,CEBPG,DDX5,ENDOG,EYA4,EYA1,EYA3,FMR1,FUS,H2AX,HMGB1,MSX1,PMAIP1,RAD9A,SKIL,SMARCA4,BCL7B,BCLAF1,TRIM28,MCRS1,PNKP,EPC2,BABAM1,PIAS4,MRGBP,TIGAR,ARID1B,HDGFL2,SPRED1
2_Member	GO Biological Processes	GO:0006282	regulation of DNA repair	-2.88859	-1.68975	32/210	60,1054,2070,2138,2140,2521,3014,3146,6597,6874,6878,7335,9275,9400,10155,10445,11284,23326,25913,26122,29072,29086,51548,51588,55257,57103,57492,63979,78996,84126,84717,93624	ACTB,CEBPG,EYA4,EYA1,EYA3,FUS,H2AX,HMGB1,SMARCA4,TAF4,TAF6,UBE2V1,BCL7B,RECQL5,TRIM28,MCRS1,PNKP,USP22,POT1,EPC2,SETD2,BABAM1,SIRT6,PIAS4,MRGBP,TIGAR,ARID1B,FIGNL1,CYREN,ATRIP,HDGFL2,TADA2B
2_Member	GO Biological Processes	GO:0045739	positive regulation of DNA repair	-2.29311	-1.22827	20/124	60,1054,2070,2138,2140,2521,3014,3146,6597,9275,10155,10445,11284,26122,29086,51588,55257,57103,57492,84717	ACTB,CEBPG,EYA4,EYA1,EYA3,FUS,H2AX,HMGB1,SMARCA4,BCL7B,TRIM28,MCRS1,PNKP,EPC2,BABAM1,PIAS4,MRGBP,TIGAR,ARID1B,HDGFL2
3_Summary	GO Biological Processes	GO:0031344	regulation of cell projection organization	-24.522	-20.8177	141/642	25,324,387,393,411,659,688,832,857,1020,1072,1236,1398,1496,1523,1540,1601,1608,1785,1856,1946,1948,1969,1982,2042,2043,2045,2049,2059,2146,2241,2288,2316,2332,2534,2625,2670,2803,2896,2909,3280,3309,3397,3984,4076,4343,4690,4897,5048,5058,5168,5217,5295,5357,5361,5362,5420,5526,5621,5649,5909,5997,6091,6092,6498,6624,6792,6794,7025,7046,7422,8321,8408,8507,8874,8976,9037,9139,9175,9314,9353,9456…	ABL1,APC,RHOA,ARHGAP4,ARSB,BMPR2,KLF5,CAPZB,CAV1,CDK5,CFL1,CCR7,CRK,CTNNA2,CUX1,CYLD,DAB2,DGKG,DNM2,DVL2,EFNA5,EFNB2,EPHA2,EIF4G2,EPHA3,EPHA4,EPHA7,EPHB3,EPS8,EZH2,FER,FKBP4,FLNA,FMR1,FYN,GATA3,GFAP,GOLGA4,GRN,ARHGAP35,HES1,HSPA5,ID1,LIMK1,CAPRIN1,MOV10,NCK1,NRCAM,PAFAH1B1,PAK1,ENPP2,PFN2,PIK3R1,PLS1,PLXNA1,PLXNA2,PODXL,PPP2R5B,PRNP,RELN,RAP1GAP,RGS2,ROBO1,ROBO2,SKIL,FSCN1,CDKL5,STK11,NR2F1,TGFBR…
3_Member	GO Biological Processes	GO:0031344	regulation of cell projection organization	-24.522	-20.8177	141/642	25,324,387,393,411,659,688,832,857,1020,1072,1236,1398,1496,1523,1540,1601,1608,1785,1856,1946,1948,1969,1982,2042,2043,2045,2049,2059,2146,2241,2288,2316,2332,2534,2625,2670,2803,2896,2909,3280,3309,3397,3984,4076,4343,4690,4897,5048,5058,5168,5217,5295,5357,5361,5362,5420,5526,5621,5649,5909,5997,6091,6092,6498,6624,6792,6794,7025,7046,7422,8321,8408,8507,8874,8976,9037,9139,9175,9314,9353,9456…	ABL1,APC,RHOA,ARHGAP4,ARSB,BMPR2,KLF5,CAPZB,CAV1,CDK5,CFL1,CCR7,CRK,CTNNA2,CUX1,CYLD,DAB2,DGKG,DNM2,DVL2,EFNA5,EFNB2,EPHA2,EIF4G2,EPHA3,EPHA4,EPHA7,EPHB3,EPS8,EZH2,FER,FKBP4,FLNA,FMR1,FYN,GATA3,GFAP,GOLGA4,GRN,ARHGAP35,HES1,HSPA5,ID1,LIMK1,CAPRIN1,MOV10,NCK1,NRCAM,PAFAH1B1,PAK1,ENPP2,PFN2,PIK3R1,PLS1,PLXNA1,PLXNA2,PODXL,PPP2R5B,PRNP,RELN,RAP1GAP,RGS2,ROBO1,ROBO2,SKIL,FSCN1,CDKL5,STK11,NR2F1,TGFBR…
3_Member	GO Biological Processes	GO:0120035	regulation of plasma membrane bounded cell projection organization	-23.7515	-20.2233	137/625	25,324,387,393,411,659,688,832,857,1020,1072,1236,1398,1496,1523,1540,1601,1608,1785,1946,1948,1969,1982,2042,2043,2045,2049,2059,2146,2241,2288,2316,2332,2534,2625,2670,2803,2896,2909,3280,3309,3397,3984,4076,4690,4897,5048,5058,5168,5217,5295,5357,5361,5362,5420,5526,5621,5649,5909,5997,6091,6092,6498,6624,6792,6794,7025,7046,7422,8321,8408,8507,8874,8976,9037,9139,9175,9314,9353,9456,9474,9696…	ABL1,APC,RHOA,ARHGAP4,ARSB,BMPR2,KLF5,CAPZB,CAV1,CDK5,CFL1,CCR7,CRK,CTNNA2,CUX1,CYLD,DAB2,DGKG,DNM2,EFNA5,EFNB2,EPHA2,EIF4G2,EPHA3,EPHA4,EPHA7,EPHB3,EPS8,EZH2,FER,FKBP4,FLNA,FMR1,FYN,GATA3,GFAP,GOLGA4,GRN,ARHGAP35,HES1,HSPA5,ID1,LIMK1,CAPRIN1,NCK1,NRCAM,PAFAH1B1,PAK1,ENPP2,PFN2,PIK3R1,PLS1,PLXNA1,PLXNA2,PODXL,PPP2R5B,PRNP,RELN,RAP1GAP,RGS2,ROBO1,ROBO2,SKIL,FSCN1,CDKL5,STK11,NR2F1,TGFBR1,VEGFA,FZD…
3_Member	GO Biological Processes	GO:0031346	positive regulation of cell projection organization	-16.8505	-14.0355	82/342	25,324,411,659,1236,1523,1785,1856,1946,1982,2042,2043,2059,2146,2316,2332,2534,2803,2896,2909,3309,3984,4076,4690,5048,5168,5295,5361,5362,5526,5649,5997,6091,6092,6498,6624,6792,6794,7046,7422,8321,8507,8874,8976,9037,9139,9175,9353,9696,9863,10152,10435,10458,10801,10938,22902,23064,23373,23394,23433,23499,23580,23603,25940,26053,26230,27020,51657,51761,51762,54874,55845,57611,79791,84079,9175…	ABL1,APC,ARSB,BMPR2,CCR7,CUX1,DNM2,DVL2,EFNA5,EIF4G2,EPHA3,EPHA4,EPS8,EZH2,FLNA,FMR1,FYN,GOLGA4,GRN,ARHGAP35,HSPA5,LIMK1,CAPRIN1,NCK1,PAFAH1B1,ENPP2,PIK3R1,PLXNA1,PLXNA2,PPP2R5B,RELN,RGS2,ROBO1,ROBO2,SKIL,FSCN1,CDKL5,STK11,TGFBR1,VEGFA,FZD1,ENC1,ARHGEF7,WASL,SEMA5A,CBFA2T2,MAP3K13,SLIT2,CROCC,MAGI2,ABI2,CDC42EP2,BAIAP2,SEPTIN9,EHD1,RUFY3,SETX,CRTC1,ADNP,RHOQ,MACF1,CDC42EP4,CORO1C,FAM98A,AUTS2,TIA…
3_Member	GO Biological Processes	GO:0010975	regulation of neuron projection development	-15.2303	-12.6229	92/433	25,387,393,411,659,1020,1072,1398,1496,1523,1601,1608,1946,1948,1982,2042,2043,2045,2049,2146,2288,2316,2534,2625,2670,2803,2896,2909,3280,3309,3397,3984,4076,4690,4897,5048,5058,5361,5362,5526,5649,5997,6091,6092,6498,6792,6794,7025,7422,8321,8408,8507,9037,9139,9175,9314,9353,9723,9863,10090,10152,10458,10501,10512,10938,22902,23064,23237,23271,23327,23373,23394,23499,25793,26012,26230,27020,29…	ABL1,RHOA,ARHGAP4,ARSB,BMPR2,CDK5,CFL1,CRK,CTNNA2,CUX1,DAB2,DGKG,EFNA5,EFNB2,EIF4G2,EPHA3,EPHA4,EPHA7,EPHB3,EZH2,FKBP4,FLNA,FYN,GATA3,GFAP,GOLGA4,GRN,ARHGAP35,HES1,HSPA5,ID1,LIMK1,CAPRIN1,NCK1,NRCAM,PAFAH1B1,PAK1,PLXNA1,PLXNA2,PPP2R5B,RELN,RGS2,ROBO1,ROBO2,SKIL,CDKL5,STK11,NR2F1,VEGFA,FZD1,ULK1,ENC1,SEMA5A,CBFA2T2,MAP3K13,KLF4,SLIT2,SEMA3E,MAGI2,UST,ABI2,BAIAP2,SEMA6B,SEMA3C,EHD1,RUFY3,SETX,ARC,C…
3_Member	GO Biological Processes	GO:0010976	positive regulation of neuron projection development	-4.77415	-3.25024	30/152	25,411,2042,2146,2316,2534,2896,2909,3309,4076,4690,5048,5526,5649,5997,8321,8507,9139,9863,10458,10938,23064,23373,23394,27020,51657,51761,84079,91752,153090	ABL1,ARSB,EPHA3,EZH2,FLNA,FYN,GRN,ARHGAP35,HSPA5,CAPRIN1,NCK1,PAFAH1B1,PPP2R5B,RELN,RGS2,FZD1,ENC1,CBFA2T2,MAGI2,BAIAP2,EHD1,SETX,CRTC1,ADNP,NPTN,STYXL1,ATP8A2,ANKRD27,ZNF804A,DAB2IP
4_Summary	GO Molecular Functions	GO:0016773	phosphotransferase activity, alcohol group as acceptor	-23.7853	-20.2233	144/674	25,92,208,369,595,659,673,1017,1020,1021,1119,1120,1198,1445,1452,1453,1455,1608,1609,1613,1969,2042,2043,2045,2049,2050,2066,2241,2263,2534,2585,2870,2872,3643,3795,3984,4214,4216,4233,4598,4751,5058,5128,5129,5164,5166,5208,5209,5218,5261,5286,5291,5315,5565,5566,5578,5588,5594,5595,5598,5601,5602,5605,5606,5609,5747,6196,6446,6732,6733,6792,6794,7046,7465,8394,8408,8425,8444,8476,8491,8493,850…	ABL1,ACVR2A,AKT2,ARAF,CCND1,BMPR2,BRAF,CDK2,CDK5,CDK6,CHKA,CHKB,CLK3,CSK,CSNK1A1,CSNK1D,CSNK1G2,DGKG,DGKQ,DAPK3,EPHA2,EPHA3,EPHA4,EPHA7,EPHB3,EPHB4,ERBB4,FER,FGFR2,FYN,GALK2,GRK6,MKNK2,INSR,KHK,LIMK1,MAP3K1,MAP3K4,MET,MVK,NEK2,PAK1,CDK17,CDK18,PDK2,PDK4,PFKFB2,PFKFB3,CDK14,PHKG2,PIK3C2A,PIK3CB,PKM,PRKAB2,PRKACA,PRKCA,PRKCQ,MAPK1,MAPK3,MAPK7,MAPK9,MAPK10,MAP2K2,MAP2K3,MAP2K7,PTK2,RPS6KA2,SGK1,SRPK…
4_Member	GO Molecular Functions	GO:0016773	phosphotransferase activity, alcohol group as acceptor	-23.7853	-20.2233	144/674	25,92,208,369,595,659,673,1017,1020,1021,1119,1120,1198,1445,1452,1453,1455,1608,1609,1613,1969,2042,2043,2045,2049,2050,2066,2241,2263,2534,2585,2870,2872,3643,3795,3984,4214,4216,4233,4598,4751,5058,5128,5129,5164,5166,5208,5209,5218,5261,5286,5291,5315,5565,5566,5578,5588,5594,5595,5598,5601,5602,5605,5606,5609,5747,6196,6446,6732,6733,6792,6794,7046,7465,8394,8408,8425,8444,8476,8491,8493,850…	ABL1,ACVR2A,AKT2,ARAF,CCND1,BMPR2,BRAF,CDK2,CDK5,CDK6,CHKA,CHKB,CLK3,CSK,CSNK1A1,CSNK1D,CSNK1G2,DGKG,DGKQ,DAPK3,EPHA2,EPHA3,EPHA4,EPHA7,EPHB3,EPHB4,ERBB4,FER,FGFR2,FYN,GALK2,GRK6,MKNK2,INSR,KHK,LIMK1,MAP3K1,MAP3K4,MET,MVK,NEK2,PAK1,CDK17,CDK18,PDK2,PDK4,PFKFB2,PFKFB3,CDK14,PHKG2,PIK3C2A,PIK3CB,PKM,PRKAB2,PRKACA,PRKCA,PRKCQ,MAPK1,MAPK3,MAPK7,MAPK9,MAPK10,MAP2K2,MAP2K3,MAP2K7,PTK2,RPS6KA2,SGK1,SRPK…
4_Member	GO Molecular Functions	GO:0016301	kinase activity	-22.9671	-19.5058	150/730	25,92,204,208,369,595,659,673,1017,1020,1021,1119,1120,1198,1445,1452,1453,1455,1608,1609,1613,1969,2042,2043,2045,2049,2050,2066,2241,2263,2534,2585,2870,2872,3643,3795,3984,4214,4216,4233,4598,4751,5058,5128,5129,5164,5166,5208,5209,5218,5261,5286,5291,5315,5379,5565,5566,5578,5588,5594,5595,5598,5601,5602,5605,5606,5609,5747,6196,6446,6732,6733,6792,6794,7046,7465,8394,8408,8425,8444,8476,8491…	ABL1,ACVR2A,AK2,AKT2,ARAF,CCND1,BMPR2,BRAF,CDK2,CDK5,CDK6,CHKA,CHKB,CLK3,CSK,CSNK1A1,CSNK1D,CSNK1G2,DGKG,DGKQ,DAPK3,EPHA2,EPHA3,EPHA4,EPHA7,EPHB3,EPHB4,ERBB4,FER,FGFR2,FYN,GALK2,GRK6,MKNK2,INSR,KHK,LIMK1,MAP3K1,MAP3K4,MET,MVK,NEK2,PAK1,CDK17,CDK18,PDK2,PDK4,PFKFB2,PFKFB3,CDK14,PHKG2,PIK3C2A,PIK3CB,PKM,PMS2P1,PRKAB2,PRKACA,PRKCA,PRKCQ,MAPK1,MAPK3,MAPK7,MAPK9,MAPK10,MAP2K2,MAP2K3,MAP2K7,PTK2,RPS6KA…
4_Member	GO Biological Processes	GO:0006468	protein phosphorylation	-18.8075	-15.6772	137/704	25,92,208,351,369,595,650,659,673,805,891,1017,1020,1021,1119,1198,1445,1452,1453,1455,1609,1613,1969,2042,2043,2045,2049,2050,2066,2241,2263,2534,2870,2872,3609,3643,3976,3984,4092,4214,4216,4233,4751,5058,5128,5129,5164,5166,5218,5261,5291,5295,5565,5566,5578,5588,5594,5595,5598,5601,5602,5605,5606,5609,5649,5747,5786,5914,6196,6446,6732,6733,6792,6794,6874,6875,6878,7046,7465,7534,8408,8444,84…	ABL1,ACVR2A,AKT2,APP,ARAF,CCND1,BMP2,BMPR2,BRAF,CALM2,CCNB1,CDK2,CDK5,CDK6,CHKA,CLK3,CSK,CSNK1A1,CSNK1D,CSNK1G2,DGKQ,DAPK3,EPHA2,EPHA3,EPHA4,EPHA7,EPHB3,EPHB4,ERBB4,FER,FGFR2,FYN,GRK6,MKNK2,ILF3,INSR,LIF,LIMK1,SMAD7,MAP3K1,MAP3K4,MET,NEK2,PAK1,CDK17,CDK18,PDK2,PDK4,CDK14,PHKG2,PIK3CB,PIK3R1,PRKAB2,PRKACA,PRKCA,PRKCQ,MAPK1,MAPK3,MAPK7,MAPK9,MAPK10,MAP2K2,MAP2K3,MAP2K7,RELN,PTK2,PTPRA,RARA,RPS6KA2,…
4_Member	GO Molecular Functions	GO:0004672	protein kinase activity	-18.7421	-15.6661	118/565	25,92,208,369,595,659,673,1017,1020,1021,1119,1198,1445,1452,1453,1455,1613,1969,2042,2043,2045,2049,2050,2066,2241,2263,2534,2870,2872,3643,3984,4214,4216,4233,4751,5058,5128,5129,5164,5166,5218,5261,5291,5565,5566,5578,5588,5594,5595,5598,5601,5602,5605,5606,5609,5747,6196,6446,6732,6733,6792,6794,7046,7465,8408,8425,8444,8476,8491,8493,8576,8805,8828,8878,8899,8997,9031,9175,9261,9263,9344,989…	ABL1,ACVR2A,AKT2,ARAF,CCND1,BMPR2,BRAF,CDK2,CDK5,CDK6,CHKA,CLK3,CSK,CSNK1A1,CSNK1D,CSNK1G2,DAPK3,EPHA2,EPHA3,EPHA4,EPHA7,EPHB3,EPHB4,ERBB4,FER,FGFR2,FYN,GRK6,MKNK2,INSR,LIMK1,MAP3K1,MAP3K4,MET,NEK2,PAK1,CDK17,CDK18,PDK2,PDK4,CDK14,PHKG2,PIK3CB,PRKAB2,PRKACA,PRKCA,PRKCQ,MAPK1,MAPK3,MAPK7,MAPK9,MAPK10,MAP2K2,MAP2K3,MAP2K7,PTK2,RPS6KA2,SGK1,SRPK1,SRPK2,CDKL5,STK11,TGFBR1,WEE1,ULK1,LTBP4,DYRK3,CDC42B…
4_Member	GO Molecular Functions	GO:0004674	protein serine/threonine kinase activity	-15.4284	-12.7752	92/430	92,208,369,659,673,1017,1020,1021,1198,1452,1453,1455,1613,2870,2872,3984,4214,4216,4751,5058,5128,5129,5218,5261,5565,5566,5578,5588,5594,5595,5598,5601,5602,5605,5606,5609,6196,6446,6732,6733,6792,6794,7046,8408,8425,8444,8476,8491,8493,8576,8878,8899,8997,9175,9261,9263,9344,9891,10114,10188,10420,10769,10922,11040,11214,22853,23678,27102,27347,28996,50488,51422,54861,57143,65125,81788,83931,8…	ACVR2A,AKT2,ARAF,BMPR2,BRAF,CDK2,CDK5,CDK6,CLK3,CSNK1A1,CSNK1D,CSNK1G2,DAPK3,GRK6,MKNK2,LIMK1,MAP3K1,MAP3K4,NEK2,PAK1,CDK17,CDK18,CDK14,PHKG2,PRKAB2,PRKACA,PRKCA,PRKCQ,MAPK1,MAPK3,MAPK7,MAPK9,MAPK10,MAP2K2,MAP2K3,MAP2K7,RPS6KA2,SGK1,SRPK1,SRPK2,CDKL5,STK11,TGFBR1,ULK1,LTBP4,DYRK3,CDC42BPA,MAP4K3,PPM1D,STK16,SQSTM1,PRPF4B,KALRN,MAP3K13,MAPKAPK2,STK17A,TAOK2,NUAK1,HIPK3,TNK2,TESK2,PLK2,FASTK,PIM2,A…
4_Member	GO Molecular Functions	GO:0004712	protein serine/threonine/tyrosine kinase activity	-14.8534	-12.3104	93/446	25,208,369,673,1017,1020,1021,1198,1445,1452,1453,1455,1613,1969,2042,2043,2045,2049,2050,2066,2241,2263,2534,2872,3643,3984,4214,4216,4233,4751,5058,5128,5129,5218,5566,5578,5588,5594,5595,5598,5601,5602,5605,5606,5609,5747,6196,6446,6732,6733,6792,6794,7465,8408,8444,8476,8491,8576,8899,8997,9031,9175,9261,9263,9344,9891,10114,10188,10420,10769,11040,22853,23678,27102,27347,28996,50488,54861,65…	ABL1,AKT2,ARAF,BRAF,CDK2,CDK5,CDK6,CLK3,CSK,CSNK1A1,CSNK1D,CSNK1G2,DAPK3,EPHA2,EPHA3,EPHA4,EPHA7,EPHB3,EPHB4,ERBB4,FER,FGFR2,FYN,MKNK2,INSR,LIMK1,MAP3K1,MAP3K4,MET,NEK2,PAK1,CDK17,CDK18,CDK14,PRKACA,PRKCA,PRKCQ,MAPK1,MAPK3,MAPK7,MAPK9,MAPK10,MAP2K2,MAP2K3,MAP2K7,PTK2,RPS6KA2,SGK1,SRPK1,SRPK2,CDKL5,STK11,WEE1,ULK1,DYRK3,CDC42BPA,MAP4K3,STK16,PRPF4B,KALRN,BAZ1B,MAP3K13,MAPKAPK2,STK17A,TAOK2,NUAK1,H…
4_Member	GO Molecular Functions	GO:0106310	protein serine kinase activity	-12.9502	-10.5932	77/361	208,369,673,1017,1020,1021,1198,1452,1453,1455,1613,2872,3984,4214,4216,4751,5058,5128,5129,5218,5291,5566,5578,5588,5594,5595,5598,5601,5602,5605,5606,5609,6196,6446,6732,6733,6792,6794,8408,8444,8476,8491,8576,8899,8997,9175,9261,9263,9344,9891,10114,10188,10420,10769,11040,22853,23678,27102,27347,28996,50488,54861,65125,81788,83931,84254,84451,140609,140901,146057,149420,152110,167359,202374,2…	AKT2,ARAF,BRAF,CDK2,CDK5,CDK6,CLK3,CSNK1A1,CSNK1D,CSNK1G2,DAPK3,MKNK2,LIMK1,MAP3K1,MAP3K4,NEK2,PAK1,CDK17,CDK18,CDK14,PIK3CB,PRKACA,PRKCA,PRKCQ,MAPK1,MAPK3,MAPK7,MAPK9,MAPK10,MAP2K2,MAP2K3,MAP2K7,RPS6KA2,SGK1,SRPK1,SRPK2,CDKL5,STK11,ULK1,DYRK3,CDC42BPA,MAP4K3,STK16,PRPF4B,KALRN,MAP3K13,MAPKAPK2,STK17A,TAOK2,NUAK1,HIPK3,TNK2,TESK2,PLK2,PIM2,LMTK2,SGK3,EIF2AK1,STK39,HIPK2,MINK1,SNRK,WNK1,NUAK2,STK4…
4_Member	GO Biological Processes	GO:0018209	peptidyl-serine modification	-4.75077	-3.23185	37/206	208,1017,1020,1452,1453,1455,1609,2872,5566,5578,5588,5594,5598,5601,5605,6196,6446,6733,7046,8408,8444,8693,9175,9261,10114,10769,22853,23678,27347,28989,28996,63967,65125,114805,146057,202374,375449	AKT2,CDK2,CDK5,CSNK1A1,CSNK1D,CSNK1G2,DGKQ,MKNK2,PRKACA,PRKCA,PRKCQ,MAPK1,MAPK7,MAPK9,MAP2K2,RPS6KA2,SGK1,SRPK2,TGFBR1,ULK1,DYRK3,GALNT4,MAP3K13,MAPKAPK2,HIPK3,PLK2,LMTK2,SGK3,STK39,NTMT1,HIPK2,CLSPN,WNK1,GALNT13,TTBK2,STK32A,MAST4
4_Member	GO Biological Processes	GO:0018105	peptidyl-serine phosphorylation	-4.73462	-3.21993	34/183	208,1017,1020,1452,1453,1455,1609,2872,5566,5578,5588,5594,5598,5601,5605,6196,6446,6733,7046,8408,8444,9175,9261,10114,10769,22853,23678,27347,28996,63967,65125,146057,202374,375449	AKT2,CDK2,CDK5,CSNK1A1,CSNK1D,CSNK1G2,DGKQ,MKNK2,PRKACA,PRKCA,PRKCQ,MAPK1,MAPK7,MAPK9,MAP2K2,RPS6KA2,SGK1,SRPK2,TGFBR1,ULK1,DYRK3,MAP3K13,MAPKAPK2,HIPK3,PLK2,LMTK2,SGK3,STK39,HIPK2,CLSPN,WNK1,TTBK2,STK32A,MAST4
4_Member	GO Biological Processes	GO:0018210	peptidyl-threonine modification	-3.22626	-1.96245	17/82	1020,5566,5578,5594,6794,7046,8408,8444,8476,8693,10114,22853,27347,28996,63917,65125,114805	CDK5,PRKACA,PRKCA,MAPK1,STK11,TGFBR1,ULK1,DYRK3,CDC42BPA,GALNT4,HIPK3,LMTK2,STK39,HIPK2,GALNT11,WNK1,GALNT13
4_Member	GO Biological Processes	GO:0018107	peptidyl-threonine phosphorylation	-2.42707	-1.3294	14/73	1020,5566,5578,5594,6794,7046,8408,8444,8476,10114,22853,27347,28996,65125	CDK5,PRKACA,PRKCA,MAPK1,STK11,TGFBR1,ULK1,DYRK3,CDC42BPA,HIPK3,LMTK2,STK39,HIPK2,WNK1
5_Summary	GO Molecular Functions	GO:0019904	protein domain specific binding	-21.5597	-18.1564	141/687	25,87,92,351,387,468,490,598,805,835,842,1017,1398,1499,1525,1613,1655,1785,1814,1856,1879,2043,2067,2101,2181,2530,2534,2597,2625,2885,2990,3280,3309,3312,3320,3326,3399,3643,3667,3837,3916,3930,4170,4627,4670,4690,4956,5007,5455,5566,5577,5605,5747,5782,5883,5914,6091,6432,6452,6497,6794,6804,6812,6868,6934,7159,7227,7329,7456,7532,7534,7704,7881,8312,8321,8364,8365,8728,8751,8754,8871,8878,914…	ABL1,ACTN1,ACVR2A,APP,RHOA,ATF4,ATP2B1,BCL2L1,CALM2,CASP2,CASP9,CDK2,CRK,CTNNB1,CXADR,DAPK3,DDX5,DNM2,DRD3,DVL2,EBF1,EPHA4,ERCC1,ESRRA,ACSL3,FUT8,FYN,GAPDH,GATA3,GRB2,GUSB,HES1,HSPA5,HSPA8,HSP90AA1,HSP90AB1,ID3,INSR,IRS1,KPNB1,LAMP1,LBR,MCL1,MYH9,HNRNPM,NCK1,ODF1,OSBP,POU3F3,PRKACA,PRKAR2B,MAP2K2,PTK2,PTPN12,RAD9A,RARA,ROBO1,SRSF7,SH3BP2,SKI,STK11,STX1A,STXBP1,ADAM17,TCF7L2,TP53BP2,TRPS1,UBE2I,WI…
5_Member	GO Molecular Functions	GO:0019904	protein domain specific binding	-21.5597	-18.1564	141/687	25,87,92,351,387,468,490,598,805,835,842,1017,1398,1499,1525,1613,1655,1785,1814,1856,1879,2043,2067,2101,2181,2530,2534,2597,2625,2885,2990,3280,3309,3312,3320,3326,3399,3643,3667,3837,3916,3930,4170,4627,4670,4690,4956,5007,5455,5566,5577,5605,5747,5782,5883,5914,6091,6432,6452,6497,6794,6804,6812,6868,6934,7159,7227,7329,7456,7532,7534,7704,7881,8312,8321,8364,8365,8728,8751,8754,8871,8878,914…	ABL1,ACTN1,ACVR2A,APP,RHOA,ATF4,ATP2B1,BCL2L1,CALM2,CASP2,CASP9,CDK2,CRK,CTNNB1,CXADR,DAPK3,DDX5,DNM2,DRD3,DVL2,EBF1,EPHA4,ERCC1,ESRRA,ACSL3,FUT8,FYN,GAPDH,GATA3,GRB2,GUSB,HES1,HSPA5,HSPA8,HSP90AA1,HSP90AB1,ID3,INSR,IRS1,KPNB1,LAMP1,LBR,MCL1,MYH9,HNRNPM,NCK1,ODF1,OSBP,POU3F3,PRKACA,PRKAR2B,MAP2K2,PTK2,PTPN12,RAD9A,RARA,ROBO1,SRSF7,SH3BP2,SKI,STK11,STX1A,STXBP1,ADAM17,TCF7L2,TP53BP2,TRPS1,UBE2I,WI…
5_Member	GO Molecular Functions	GO:0017124	SH3 domain binding	-7.17511	-5.35764	31/125	25,842,1398,1785,2530,2885,5782,5883,6452,6868,7159,7456,8728,8751,8754,8871,9444,9495,9732,9829,10152,10656,10657,23616,50944,54206,55740,60312,80230,153090,342184	ABL1,CASP9,CRK,DNM2,FUT8,GRB2,PTPN12,RAD9A,SH3BP2,ADAM17,TP53BP2,WIPF1,ADAM19,ADAM15,ADAM9,SYNJ2,QKI,AKAP5,DOCK4,DNAJC6,ABI2,KHDRBS3,KHDRBS1,SH3BP1,SHANK1,ERRFI1,ENAH,AFAP1,RUFY1,DAB2IP,FMN1
6_Summary	GO Biological Processes	GO:0000902	cell morphogenesis	-20.3579	-17.0058	136/670	25,60,87,334,351,387,468,473,604,682,832,842,1020,1191,1496,1499,1785,1808,1889,1946,1947,1948,1969,2017,2042,2043,2045,2049,2050,2115,2195,2241,2263,2290,2317,2534,2625,2737,2909,3084,3280,3320,3326,3912,3925,4233,4487,4627,4692,4756,4781,4897,5048,5058,5295,5339,5357,5361,5362,5588,5649,5727,5747,5864,6091,6092,6446,6643,6683,6794,6812,6904,7155,7314,7422,7465,8408,8546,8609,8650,8828,8976,8997…	ABL1,ACTB,ACTN1,APLP2,APP,RHOA,ATF4,RERE,BCL6,BSG,CAPZB,CASP9,CDK5,CLU,CTNNA2,CTNNB1,DNM2,DPYSL2,ECE1,EFNA5,EFNB1,EFNB2,EPHA2,CTTN,EPHA3,EPHA4,EPHA7,EPHB3,EPHB4,ETV1,FAT1,FER,FGFR2,FOXG1,FLNB,FYN,GATA3,GLI3,ARHGAP35,NRG1,HES1,HSP90AA1,HSP90AB1,LAMB1,STMN1,MET,MSX1,MYH9,NDN,NEO1,NFIB,NRCAM,PAFAH1B1,PAK1,PIK3R1,PLEC,PLS1,PLXNA1,PLXNA2,PRKCQ,RELN,PTCH1,PTK2,RAB3A,ROBO1,ROBO2,SGK1,SNX2,SPAST,STK11,ST…
6_Member	GO Biological Processes	GO:0000902	cell morphogenesis	-20.3579	-17.0058	136/670	25,60,87,334,351,387,468,473,604,682,832,842,1020,1191,1496,1499,1785,1808,1889,1946,1947,1948,1969,2017,2042,2043,2045,2049,2050,2115,2195,2241,2263,2290,2317,2534,2625,2737,2909,3084,3280,3320,3326,3912,3925,4233,4487,4627,4692,4756,4781,4897,5048,5058,5295,5339,5357,5361,5362,5588,5649,5727,5747,5864,6091,6092,6446,6643,6683,6794,6812,6904,7155,7314,7422,7465,8408,8546,8609,8650,8828,8976,8997…	ABL1,ACTB,ACTN1,APLP2,APP,RHOA,ATF4,RERE,BCL6,BSG,CAPZB,CASP9,CDK5,CLU,CTNNA2,CTNNB1,DNM2,DPYSL2,ECE1,EFNA5,EFNB1,EFNB2,EPHA2,CTTN,EPHA3,EPHA4,EPHA7,EPHB3,EPHB4,ETV1,FAT1,FER,FGFR2,FOXG1,FLNB,FYN,GATA3,GLI3,ARHGAP35,NRG1,HES1,HSP90AA1,HSP90AB1,LAMB1,STMN1,MET,MSX1,MYH9,NDN,NEO1,NFIB,NRCAM,PAFAH1B1,PAK1,PIK3R1,PLEC,PLS1,PLXNA1,PLXNA2,PRKCQ,RELN,PTCH1,PTK2,RAB3A,ROBO1,ROBO2,SGK1,SNX2,SPAST,STK11,ST…
6_Member	GO Biological Processes	GO:0000904	cell morphogenesis involved in differentiation	-20.1941	-16.8877	115/522	25,60,87,334,351,387,468,473,682,842,1020,1496,1499,1808,1889,1946,1947,1948,1969,2042,2043,2045,2049,2050,2115,2195,2241,2263,2290,2317,2534,2625,2737,2909,3280,3320,3326,3912,3925,4233,4627,4692,4756,4781,4897,5048,5295,5357,5361,5362,5588,5649,5727,5747,5864,6091,6092,6683,6794,6812,6904,7155,7422,8408,8609,8650,8828,8976,8997,9037,9344,9353,9368,9369,9723,9928,9948,10152,10160,10381,10458,105…	ABL1,ACTB,ACTN1,APLP2,APP,RHOA,ATF4,RERE,BSG,CASP9,CDK5,CTNNA2,CTNNB1,DPYSL2,ECE1,EFNA5,EFNB1,EFNB2,EPHA2,EPHA3,EPHA4,EPHA7,EPHB3,EPHB4,ETV1,FAT1,FER,FGFR2,FOXG1,FLNB,FYN,GATA3,GLI3,ARHGAP35,HES1,HSP90AA1,HSP90AB1,LAMB1,STMN1,MET,MYH9,NDN,NEO1,NFIB,NRCAM,PAFAH1B1,PIK3R1,PLS1,PLXNA1,PLXNA2,PRKCQ,RELN,PTCH1,PTK2,RAB3A,ROBO1,ROBO2,SPAST,STK11,STXBP1,TBCD,TOP2B,VEGFA,ULK1,KLF7,NUMB,NRP2,WASL,KALRN,SE…
6_Member	GO Biological Processes	GO:0031175	neuron projection development	-19.8921	-16.6996	131/641	25,60,133,334,351,378,387,473,682,1020,1398,1496,1499,1785,1808,1889,1946,1947,1948,1969,2017,2042,2043,2045,2049,2050,2115,2263,2290,2534,2625,2670,2737,2909,3146,3276,3280,3320,3326,3912,3925,4548,4692,4756,4781,4897,5048,5058,5357,5361,5362,5588,5649,5727,5747,5864,6091,6092,6385,6446,6683,6794,6812,7155,7314,7422,7465,7832,8408,8450,8609,8650,8828,8976,8997,9037,9218,9315,9344,9353,9368,9369,…	ABL1,ACTB,ADM,APLP2,APP,ARF4,RHOA,RERE,BSG,CDK5,CRK,CTNNA2,CTNNB1,DNM2,DPYSL2,ECE1,EFNA5,EFNB1,EFNB2,EPHA2,CTTN,EPHA3,EPHA4,EPHA7,EPHB3,EPHB4,ETV1,FGFR2,FOXG1,FYN,GATA3,GFAP,GLI3,ARHGAP35,HMGB1,PRMT1,HES1,HSP90AA1,HSP90AB1,LAMB1,STMN1,MTR,NDN,NEO1,NFIB,NRCAM,PAFAH1B1,PAK1,PLS1,PLXNA1,PLXNA2,PRKCQ,RELN,PTCH1,PTK2,RAB3A,ROBO1,ROBO2,SDC4,SGK1,SPAST,STK11,STXBP1,TOP2B,UBB,VEGFA,WEE1,BTG2,ULK1,CUL4B,K…
6_Member	GO Biological Processes	GO:0032990	cell part morphogenesis	-19.6554	-16.4951	108/481	25,60,334,351,387,473,598,682,1020,1496,1499,1785,1808,1889,1946,1947,1948,1969,2017,2042,2043,2045,2049,2050,2115,2263,2290,2534,2625,2737,2909,3320,3326,3925,4692,4756,4781,4897,5048,5058,5339,5361,5362,5588,5649,5727,5747,5819,5864,6091,6092,6446,6643,6683,6794,6812,7155,7314,7422,7465,8408,8609,8650,8828,8976,8997,9037,9344,9353,9369,9723,10160,10381,10458,10501,10512,10752,10890,11252,22853,…	ABL1,ACTB,APLP2,APP,RHOA,RERE,BCL2L1,BSG,CDK5,CTNNA2,CTNNB1,DNM2,DPYSL2,ECE1,EFNA5,EFNB1,EFNB2,EPHA2,CTTN,EPHA3,EPHA4,EPHA7,EPHB3,EPHB4,ETV1,FGFR2,FOXG1,FYN,GATA3,GLI3,ARHGAP35,HSP90AA1,HSP90AB1,STMN1,NDN,NEO1,NFIB,NRCAM,PAFAH1B1,PAK1,PLEC,PLXNA1,PLXNA2,PRKCQ,RELN,PTCH1,PTK2,NECTIN2,RAB3A,ROBO1,ROBO2,SGK1,SNX2,SPAST,STK11,STXBP1,TOP2B,UBB,VEGFA,WEE1,ULK1,KLF7,NUMB,NRP2,WASL,KALRN,SEMA5A,TAOK2,SLI…
6_Member	GO Biological Processes	GO:0048858	cell projection morphogenesis	-18.5369	-15.5044	103/462	25,60,334,351,387,473,682,1020,1496,1499,1785,1808,1889,1946,1947,1948,1969,2017,2042,2043,2045,2049,2050,2115,2263,2290,2534,2625,2737,2909,3320,3326,3925,4692,4756,4781,4897,5048,5058,5361,5362,5588,5649,5727,5747,5864,6091,6092,6446,6643,6683,6794,6812,7155,7314,7422,7465,8408,8609,8650,8828,8976,8997,9037,9344,9353,9369,9723,10160,10381,10458,10501,10512,10752,10890,11252,22853,22903,23022,23…	ABL1,ACTB,APLP2,APP,RHOA,RERE,BSG,CDK5,CTNNA2,CTNNB1,DNM2,DPYSL2,ECE1,EFNA5,EFNB1,EFNB2,EPHA2,CTTN,EPHA3,EPHA4,EPHA7,EPHB3,EPHB4,ETV1,FGFR2,FOXG1,FYN,GATA3,GLI3,ARHGAP35,HSP90AA1,HSP90AB1,STMN1,NDN,NEO1,NFIB,NRCAM,PAFAH1B1,PAK1,PLXNA1,PLXNA2,PRKCQ,RELN,PTCH1,PTK2,RAB3A,ROBO1,ROBO2,SGK1,SNX2,SPAST,STK11,STXBP1,TOP2B,UBB,VEGFA,WEE1,ULK1,KLF7,NUMB,NRP2,WASL,KALRN,SEMA5A,TAOK2,SLIT2,NRXN3,SEMA3E,FARP…
6_Member	GO Biological Processes	GO:0120039	plasma membrane bounded cell projection morphogenesis	-18.328	-15.3438	102/458	25,60,334,351,387,473,682,1020,1496,1499,1785,1808,1889,1946,1947,1948,1969,2017,2042,2043,2045,2049,2050,2115,2263,2290,2534,2625,2737,2909,3320,3326,3925,4692,4756,4781,4897,5048,5058,5361,5362,5588,5649,5727,5747,5864,6091,6092,6446,6643,6683,6794,6812,7155,7314,7422,7465,8408,8609,8650,8828,8976,8997,9037,9344,9353,9369,9723,10160,10381,10458,10501,10512,10752,10890,22853,22903,23022,23032,23…	ABL1,ACTB,APLP2,APP,RHOA,RERE,BSG,CDK5,CTNNA2,CTNNB1,DNM2,DPYSL2,ECE1,EFNA5,EFNB1,EFNB2,EPHA2,CTTN,EPHA3,EPHA4,EPHA7,EPHB3,EPHB4,ETV1,FGFR2,FOXG1,FYN,GATA3,GLI3,ARHGAP35,HSP90AA1,HSP90AB1,STMN1,NDN,NEO1,NFIB,NRCAM,PAFAH1B1,PAK1,PLXNA1,PLXNA2,PRKCQ,RELN,PTCH1,PTK2,RAB3A,ROBO1,ROBO2,SGK1,SNX2,SPAST,STK11,STXBP1,TOP2B,UBB,VEGFA,WEE1,ULK1,KLF7,NUMB,NRP2,WASL,KALRN,SEMA5A,TAOK2,SLIT2,NRXN3,SEMA3E,FARP…
6_Member	GO Biological Processes	GO:0048667	cell morphogenesis involved in neuron differentiation	-17.8224	-14.8962	94/410	25,60,334,351,473,682,1020,1496,1808,1889,1946,1947,1948,1969,2042,2043,2045,2049,2050,2115,2263,2290,2534,2625,2737,2909,3280,3320,3326,3925,4692,4756,4781,4897,5048,5357,5361,5362,5588,5649,5727,5747,5864,6091,6092,6683,6794,6812,6904,7155,7422,8408,8609,8650,8828,8976,8997,9037,9344,9353,9368,9369,9723,10160,10381,10458,10501,10512,10752,10890,22853,22903,23022,23032,23077,23181,23237,26053,27…	ABL1,ACTB,APLP2,APP,RERE,BSG,CDK5,CTNNA2,DPYSL2,ECE1,EFNA5,EFNB1,EFNB2,EPHA2,EPHA3,EPHA4,EPHA7,EPHB3,EPHB4,ETV1,FGFR2,FOXG1,FYN,GATA3,GLI3,ARHGAP35,HES1,HSP90AA1,HSP90AB1,STMN1,NDN,NEO1,NFIB,NRCAM,PAFAH1B1,PLS1,PLXNA1,PLXNA2,PRKCQ,RELN,PTCH1,PTK2,RAB3A,ROBO1,ROBO2,SPAST,STK11,STXBP1,TBCD,TOP2B,VEGFA,ULK1,KLF7,NUMB,NRP2,WASL,KALRN,SEMA5A,TAOK2,SLIT2,SLC9A3R1,NRXN3,SEMA3E,FARP1,TUBB3,BAIAP2,SEMA6B,…
6_Member	GO Biological Processes	GO:0048812	neuron projection morphogenesis	-17.6284	-14.72	100/454	25,60,334,351,387,473,682,1020,1496,1499,1785,1808,1889,1946,1947,1948,1969,2017,2042,2043,2045,2049,2050,2115,2263,2290,2534,2625,2737,2909,3320,3326,3925,4692,4756,4781,4897,5048,5058,5361,5362,5588,5649,5727,5747,5864,6091,6092,6446,6683,6794,6812,7155,7314,7422,7465,8408,8609,8650,8828,8976,8997,9037,9344,9353,9369,9723,10160,10381,10458,10501,10512,10752,10890,22853,22903,23022,23032,23077,2…	ABL1,ACTB,APLP2,APP,RHOA,RERE,BSG,CDK5,CTNNA2,CTNNB1,DNM2,DPYSL2,ECE1,EFNA5,EFNB1,EFNB2,EPHA2,CTTN,EPHA3,EPHA4,EPHA7,EPHB3,EPHB4,ETV1,FGFR2,FOXG1,FYN,GATA3,GLI3,ARHGAP35,HSP90AA1,HSP90AB1,STMN1,NDN,NEO1,NFIB,NRCAM,PAFAH1B1,PAK1,PLXNA1,PLXNA2,PRKCQ,RELN,PTCH1,PTK2,RAB3A,ROBO1,ROBO2,SGK1,SPAST,STK11,STXBP1,TOP2B,UBB,VEGFA,WEE1,ULK1,KLF7,NUMB,NRP2,WASL,KALRN,SEMA5A,TAOK2,SLIT2,NRXN3,SEMA3E,FARP1,TUB…
6_Member	GO Biological Processes	GO:0032989	cellular component morphogenesis	-16.4102	-13.6602	114/574	25,60,71,334,351,387,473,598,682,1020,1496,1499,1785,1808,1889,1946,1947,1948,1969,2017,2042,2043,2045,2049,2050,2115,2263,2290,2534,2625,2737,2909,3320,3326,3925,4692,4756,4781,4897,5048,5058,5339,5361,5362,5588,5649,5727,5747,5819,5864,5990,6091,6092,6446,6643,6683,6794,6812,7155,7168,7314,7422,7465,8408,8443,8609,8650,8828,8976,8997,9037,9344,9353,9369,9723,9948,10160,10381,10458,10501,10512,1…	ABL1,ACTB,ACTG1,APLP2,APP,RHOA,RERE,BCL2L1,BSG,CDK5,CTNNA2,CTNNB1,DNM2,DPYSL2,ECE1,EFNA5,EFNB1,EFNB2,EPHA2,CTTN,EPHA3,EPHA4,EPHA7,EPHB3,EPHB4,ETV1,FGFR2,FOXG1,FYN,GATA3,GLI3,ARHGAP35,HSP90AA1,HSP90AB1,STMN1,NDN,NEO1,NFIB,NRCAM,PAFAH1B1,PAK1,PLEC,PLXNA1,PLXNA2,PRKCQ,RELN,PTCH1,PTK2,NECTIN2,RAB3A,RFX2,ROBO1,ROBO2,SGK1,SNX2,SPAST,STK11,STXBP1,TOP2B,TPM1,UBB,VEGFA,WEE1,ULK1,GNPAT,KLF7,NUMB,NRP2,WASL,…
6_Member	GO Biological Processes	GO:0007409	axonogenesis	-15.2785	-12.6533	79/342	25,60,334,351,682,1020,1496,1808,1889,1946,1947,1948,1969,2042,2043,2045,2049,2050,2115,2263,2290,2534,2625,2737,2909,3320,3326,3925,4692,4756,4781,4897,5048,5361,5362,5588,5649,5727,5747,5864,6091,6092,6683,6794,6812,7155,7422,8408,8609,8650,8828,8997,9037,9344,9353,9369,9723,10381,10458,10501,10512,10752,10890,22853,23022,23032,23077,26053,27020,51761,55740,57556,59352,64843,80031,80208,84612,1…	ABL1,ACTB,APLP2,APP,BSG,CDK5,CTNNA2,DPYSL2,ECE1,EFNA5,EFNB1,EFNB2,EPHA2,EPHA3,EPHA4,EPHA7,EPHB3,EPHB4,ETV1,FGFR2,FOXG1,FYN,GATA3,GLI3,ARHGAP35,HSP90AA1,HSP90AB1,STMN1,NDN,NEO1,NFIB,NRCAM,PAFAH1B1,PLXNA1,PLXNA2,PRKCQ,RELN,PTCH1,PTK2,RAB3A,ROBO1,ROBO2,SPAST,STK11,STXBP1,TOP2B,VEGFA,ULK1,KLF7,NUMB,NRP2,KALRN,SEMA5A,TAOK2,SLIT2,NRXN3,SEMA3E,TUBB3,BAIAP2,SEMA6B,SEMA3C,CHL1,RAB10,LMTK2,PALLD,USP33,MYCB…
6_Member	GO Biological Processes	GO:0061564	axon development	-14.8668	-12.3163	84/382	25,60,334,351,682,1020,1496,1808,1889,1946,1947,1948,1969,2042,2043,2045,2049,2050,2115,2263,2290,2534,2625,2737,2909,3320,3326,3925,4548,4692,4756,4781,4897,5048,5361,5362,5588,5649,5727,5747,5864,6091,6092,6683,6794,6812,7155,7422,8408,8609,8650,8828,8997,9037,9315,9344,9353,9369,9723,10381,10458,10501,10512,10752,10890,22853,23022,23032,23077,23162,23271,26053,27020,51761,55740,57142,57556,593…	ABL1,ACTB,APLP2,APP,BSG,CDK5,CTNNA2,DPYSL2,ECE1,EFNA5,EFNB1,EFNB2,EPHA2,EPHA3,EPHA4,EPHA7,EPHB3,EPHB4,ETV1,FGFR2,FOXG1,FYN,GATA3,GLI3,ARHGAP35,HSP90AA1,HSP90AB1,STMN1,MTR,NDN,NEO1,NFIB,NRCAM,PAFAH1B1,PLXNA1,PLXNA2,PRKCQ,RELN,PTCH1,PTK2,RAB3A,ROBO1,ROBO2,SPAST,STK11,STXBP1,TOP2B,VEGFA,ULK1,KLF7,NUMB,NRP2,KALRN,SEMA5A,NREP,TAOK2,SLIT2,NRXN3,SEMA3E,TUBB3,BAIAP2,SEMA6B,SEMA3C,CHL1,RAB10,LMTK2,PALLD,U…
6_Member	GO Biological Processes	GO:0007411	axon guidance	-11.1983	-9.00253	54/227	351,682,1020,1808,1889,1946,1947,1948,1969,2042,2043,2045,2049,2050,2115,2290,2534,2625,2737,2909,4756,4781,4897,5361,5362,5588,5649,5727,5747,6091,6092,7422,8609,8828,8997,9037,9353,9369,9723,10381,10501,10512,10752,23022,23032,23077,27020,55740,57556,59352,64843,80031,126147,729920	APP,BSG,CDK5,DPYSL2,ECE1,EFNA5,EFNB1,EFNB2,EPHA2,EPHA3,EPHA4,EPHA7,EPHB3,EPHB4,ETV1,FOXG1,FYN,GATA3,GLI3,ARHGAP35,NEO1,NFIB,NRCAM,PLXNA1,PLXNA2,PRKCQ,RELN,PTCH1,PTK2,ROBO1,ROBO2,VEGFA,KLF7,NRP2,KALRN,SEMA5A,SLIT2,NRXN3,SEMA3E,TUBB3,SEMA6B,SEMA3C,CHL1,PALLD,USP33,MYCBP2,NPTN,ENAH,SEMA6A,LGR6,ISL2,SEMA6D,NTN5,CRPPA
6_Member	GO Biological Processes	GO:0097485	neuron projection guidance	-11.1188	-8.92972	54/228	351,682,1020,1808,1889,1946,1947,1948,1969,2042,2043,2045,2049,2050,2115,2290,2534,2625,2737,2909,4756,4781,4897,5361,5362,5588,5649,5727,5747,6091,6092,7422,8609,8828,8997,9037,9353,9369,9723,10381,10501,10512,10752,23022,23032,23077,27020,55740,57556,59352,64843,80031,126147,729920	APP,BSG,CDK5,DPYSL2,ECE1,EFNA5,EFNB1,EFNB2,EPHA2,EPHA3,EPHA4,EPHA7,EPHB3,EPHB4,ETV1,FOXG1,FYN,GATA3,GLI3,ARHGAP35,NEO1,NFIB,NRCAM,PLXNA1,PLXNA2,PRKCQ,RELN,PTCH1,PTK2,ROBO1,ROBO2,VEGFA,KLF7,NRP2,KALRN,SEMA5A,SLIT2,NRXN3,SEMA3E,TUBB3,SEMA6B,SEMA3C,CHL1,PALLD,USP33,MYCBP2,NPTN,ENAH,SEMA6A,LGR6,ISL2,SEMA6D,NTN5,CRPPA
6_Member	GO Biological Processes	GO:0006935	chemotaxis	-6.91277	-5.13273	80/506	351,387,682,1020,1130,1236,1398,1525,1808,1839,1889,1946,1947,1948,1969,2042,2043,2045,2049,2050,2115,2241,2247,2290,2534,2625,2737,2909,3084,3146,3491,4233,4756,4781,4897,5168,5291,5339,5361,5362,5478,5588,5594,5649,5727,5747,6091,6092,6558,7422,8061,8394,8609,8828,8997,9037,9353,9369,9723,9732,10381,10501,10512,10752,23022,23032,23077,23396,27020,55219,55740,56477,57449,57556,57580,59352,64843,…	APP,RHOA,BSG,CDK5,LYST,CCR7,CRK,CXADR,DPYSL2,HBEGF,ECE1,EFNA5,EFNB1,EFNB2,EPHA2,EPHA3,EPHA4,EPHA7,EPHB3,EPHB4,ETV1,FER,FGF2,FOXG1,FYN,GATA3,GLI3,ARHGAP35,NRG1,HMGB1,CCN1,MET,NEO1,NFIB,NRCAM,ENPP2,PIK3CB,PLEC,PLXNA1,PLXNA2,PPIA,PRKCQ,MAPK1,RELN,PTCH1,PTK2,ROBO1,ROBO2,SLC12A2,VEGFA,FOSL1,PIP5K1A,KLF7,NRP2,KALRN,SEMA5A,SLIT2,NRXN3,SEMA3E,DOCK4,TUBB3,SEMA6B,SEMA3C,CHL1,PALLD,USP33,MYCBP2,PIP5K1C,NPTN…
6_Member	GO Biological Processes	GO:0042330	taxis	-6.83966	-5.06603	80/508	351,387,682,1020,1130,1236,1398,1525,1808,1839,1889,1946,1947,1948,1969,2042,2043,2045,2049,2050,2115,2241,2247,2290,2534,2625,2737,2909,3084,3146,3491,4233,4756,4781,4897,5168,5291,5339,5361,5362,5478,5588,5594,5649,5727,5747,6091,6092,6558,7422,8061,8394,8609,8828,8997,9037,9353,9369,9723,9732,10381,10501,10512,10752,23022,23032,23077,23396,27020,55219,55740,56477,57449,57556,57580,59352,64843,…	APP,RHOA,BSG,CDK5,LYST,CCR7,CRK,CXADR,DPYSL2,HBEGF,ECE1,EFNA5,EFNB1,EFNB2,EPHA2,EPHA3,EPHA4,EPHA7,EPHB3,EPHB4,ETV1,FER,FGF2,FOXG1,FYN,GATA3,GLI3,ARHGAP35,NRG1,HMGB1,CCN1,MET,NEO1,NFIB,NRCAM,ENPP2,PIK3CB,PLEC,PLXNA1,PLXNA2,PPIA,PRKCQ,MAPK1,RELN,PTCH1,PTK2,ROBO1,ROBO2,SLC12A2,VEGFA,FOSL1,PIP5K1A,KLF7,NRP2,KALRN,SEMA5A,SLIT2,NRXN3,SEMA3E,DOCK4,TUBB3,SEMA6B,SEMA3C,CHL1,PALLD,USP33,MYCBP2,PIP5K1C,NPTN…
7_Summary	GO Biological Processes	GO:0051493	regulation of cytoskeleton organization	-20.0547	-16.8224	116/531	25,71,118,324,387,388,824,830,832,1020,1027,1236,1398,1496,1540,1613,1946,2017,2042,2059,2241,2288,2316,2770,2885,2909,2934,3192,3397,3925,3984,4035,4233,4690,4771,5048,5058,5217,5295,5594,5595,5747,6385,6491,6548,6624,6683,6904,7046,7168,8500,8874,8976,9037,9168,9344,9353,9723,9873,9948,10095,10142,10152,10263,10382,10391,10411,10432,10435,10458,10460,10552,10634,10788,10810,11034,11214,22924,23…	ABL1,ACTG1,ADD1,APC,RHOA,RHOB,CAPN2,CAPZA2,CAPZB,CDK5,CDKN1B,CCR7,CRK,CTNNA2,CYLD,DAPK3,EFNA5,CTTN,EPHA3,EPS8,FER,FKBP4,FLNA,GNAI1,GRB2,ARHGAP35,GSN,HNRNPU,ID1,STMN1,LIMK1,LRP1,MET,NCK1,NF2,PAFAH1B1,PAK1,PFN2,PIK3R1,MAPK1,MAPK3,PTK2,SDC4,STIL,SLC9A1,FSCN1,SPAST,TBCD,TGFBR1,TPM1,PPFIA1,ARHGEF7,WASL,SEMA5A,TMSB10,TAOK2,SLIT2,SEMA3E,FCHSD2,WDR1,ARPC1B,AKAP9,ABI2,CDK2AP2,TUBB4A,CORO2B,RAPGEF3,RBM14,C…
7_Member	GO Biological Processes	GO:0051493	regulation of cytoskeleton organization	-20.0547	-16.8224	116/531	25,71,118,324,387,388,824,830,832,1020,1027,1236,1398,1496,1540,1613,1946,2017,2042,2059,2241,2288,2316,2770,2885,2909,2934,3192,3397,3925,3984,4035,4233,4690,4771,5048,5058,5217,5295,5594,5595,5747,6385,6491,6548,6624,6683,6904,7046,7168,8500,8874,8976,9037,9168,9344,9353,9723,9873,9948,10095,10142,10152,10263,10382,10391,10411,10432,10435,10458,10460,10552,10634,10788,10810,11034,11214,22924,23…	ABL1,ACTG1,ADD1,APC,RHOA,RHOB,CAPN2,CAPZA2,CAPZB,CDK5,CDKN1B,CCR7,CRK,CTNNA2,CYLD,DAPK3,EFNA5,CTTN,EPHA3,EPS8,FER,FKBP4,FLNA,GNAI1,GRB2,ARHGAP35,GSN,HNRNPU,ID1,STMN1,LIMK1,LRP1,MET,NCK1,NF2,PAFAH1B1,PAK1,PFN2,PIK3R1,MAPK1,MAPK3,PTK2,SDC4,STIL,SLC9A1,FSCN1,SPAST,TBCD,TGFBR1,TPM1,PPFIA1,ARHGEF7,WASL,SEMA5A,TMSB10,TAOK2,SLIT2,SEMA3E,FCHSD2,WDR1,ARPC1B,AKAP9,ABI2,CDK2AP2,TUBB4A,CORO2B,RAPGEF3,RBM14,C…
7_Member	GO Biological Processes	GO:0010638	positive regulation of organelle organization	-17.185	-14.3258	106/503	25,208,387,996,1017,1020,1027,1236,1499,1786,1814,2017,2021,2067,2241,2885,2896,2909,2934,3181,3397,3643,3984,4041,4216,4233,4487,4690,4751,4771,5007,5058,5217,5366,5588,5594,5595,5601,5609,5899,6385,6421,6491,6624,6683,6836,7039,7046,7168,8408,8976,9037,9696,9873,9948,10018,10111,10142,10152,10155,10411,10435,10445,10458,10574,10801,10810,11034,11152,11284,23580,25782,25793,25913,25942,27113,289…	ABL1,AKT2,RHOA,CDC27,CDK2,CDK5,CDKN1B,CCR7,CTNNB1,DNMT1,DRD3,CTTN,ENDOG,ERCC1,FER,GRB2,GRN,ARHGAP35,GSN,HNRNPA2B1,ID1,INSR,LIMK1,LRP5,MAP3K4,MET,MSX1,NCK1,NEK2,NF2,OSBP,PAK1,PFN2,PMAIP1,PRKCQ,MAPK1,MAPK3,MAPK9,MAP2K7,RALB,SDC4,SFPQ,STIL,FSCN1,SPAST,SURF4,TGFA,TGFBR1,TPM1,ULK1,WASL,SEMA5A,CROCC,FCHSD2,WDR1,BCL2L11,RAD50,AKAP9,ABI2,TRIM28,RAPGEF3,CDC42EP2,MCRS1,BAIAP2,CCT7,SEPTIN9,WASF3,DSTN,WDR45,…
7_Member	GO Biological Processes	GO:0043254	regulation of protein-containing complex assembly	-15.075	-12.4846	88/407	21,25,118,329,387,830,832,1027,1191,1236,1981,2017,2059,2241,2288,2670,2885,2934,3020,3021,3084,3146,3280,3309,3312,3320,3925,4091,4233,4690,5058,5217,5494,5526,5601,5864,5899,6624,6662,6804,6812,6904,7037,7186,7422,8408,8775,8874,9168,9353,9636,9855,9873,9928,10018,10095,10142,10273,10382,10435,10458,10497,10552,11124,22924,23271,23580,28964,29091,51571,55243,55737,55755,55845,55971,56937,64857,…	ABCA3,ABL1,ADD1,BIRC2,RHOA,CAPZA2,CAPZB,CDKN1B,CLU,CCR7,EIF4G1,CTTN,EPS8,FER,FKBP4,GFAP,GRB2,GSN,H3-3A,H3-3B,NRG1,HMGB1,HES1,HSPA5,HSPA8,HSP90AA1,STMN1,SMAD6,MET,NCK1,PAK1,PFN2,PPM1A,PPP2R5B,MAPK9,RAB3A,RALB,FSCN1,SOX9,STX1A,STXBP1,TBCD,TFRC,TRAF2,VEGFA,ULK1,NAPA,ARHGEF7,TMSB10,SLIT2,ISG15,FARP2,FCHSD2,KIF14,BCL2L11,ARPC1B,AKAP9,STUB1,TUBB4A,CDC42EP2,BAIAP2,UNC13B,ARPC1A,FAF1,MAPRE3,CAMSAP2,CDC42…
7_Member	GO Biological Processes	GO:1902903	regulation of supramolecular fiber organization	-14.9367	-12.3691	84/381	25,71,118,324,351,387,830,832,1027,1191,1236,1496,1613,2017,2059,2241,2288,2316,2885,2909,2934,3312,3397,3925,3949,3984,4233,4690,4771,5058,5217,5295,6385,6548,6683,6904,7046,7168,8500,8874,8976,9037,9168,9353,9873,9948,10095,10142,10152,10382,10391,10411,10435,10458,10552,10810,11034,11214,22924,23271,23580,23616,26586,28964,29109,50848,50944,51474,51571,51763,55160,55243,55755,55845,55971,64857…	ABL1,ACTG1,ADD1,APC,APP,RHOA,CAPZA2,CAPZB,CDKN1B,CLU,CCR7,CTNNA2,DAPK3,CTTN,EPS8,FER,FKBP4,FLNA,GRB2,ARHGAP35,GSN,HSPA8,ID1,STMN1,LDLR,LIMK1,MET,NCK1,NF2,PAK1,PFN2,PIK3R1,SDC4,SLC9A1,SPAST,TBCD,TGFBR1,TPM1,PPFIA1,ARHGEF7,WASL,SEMA5A,TMSB10,SLIT2,FCHSD2,WDR1,ARPC1B,AKAP9,ABI2,TUBB4A,CORO2B,RAPGEF3,CDC42EP2,BAIAP2,ARPC1A,WASF3,DSTN,AKAP13,MAPRE3,CAMSAP2,CDC42EP4,SH3BP1,CKAP2,GIT1,FHOD1,F11R,SHANK1,…
7_Member	GO Biological Processes	GO:0032970	regulation of actin filament-based process	-14.1915	-11.6704	85/399	25,71,118,387,388,488,775,830,832,857,1020,1236,1265,1398,1496,1613,1946,2017,2042,2059,2241,2316,2885,2909,2934,3397,3728,3759,3925,3984,4035,4233,4627,4690,4771,5058,5217,5295,6262,6385,6548,6624,6717,7046,7168,8500,8976,9037,9168,9344,9353,9723,9873,9948,10095,10142,10152,10391,10411,10435,10458,10552,10788,10810,11034,11214,23433,23580,23616,29085,29109,50848,50944,51474,51571,51763,55160,552…	ABL1,ACTG1,ADD1,RHOA,RHOB,ATP2A2,CACNA1C,CAPZA2,CAPZB,CAV1,CDK5,CCR7,CNN2,CRK,CTNNA2,DAPK3,EFNA5,CTTN,EPHA3,EPS8,FER,FLNA,GRB2,ARHGAP35,GSN,ID1,JUP,KCNJ2,STMN1,LIMK1,LRP1,MET,MYH9,NCK1,NF2,PAK1,PFN2,PIK3R1,RYR2,SDC4,SLC9A1,FSCN1,SRI,TGFBR1,TPM1,PPFIA1,WASL,SEMA5A,TMSB10,TAOK2,SLIT2,SEMA3E,FCHSD2,WDR1,ARPC1B,AKAP9,ABI2,CORO2B,RAPGEF3,CDC42EP2,BAIAP2,ARPC1A,IQGAP2,WASF3,DSTN,AKAP13,RHOQ,CDC42EP4,SH…
7_Member	GO Biological Processes	GO:0044089	positive regulation of cellular component biogenesis	-13.0044	-10.6376	95/492	21,25,324,387,857,997,1017,1027,1191,1236,1785,1786,1946,1969,1981,2017,2049,2059,2067,2241,2332,2885,2909,3084,3320,3397,3984,4233,4690,4771,5058,5217,5295,5526,5578,5601,5899,6385,6491,6624,6662,7037,7046,7168,7422,8408,8976,9146,9636,9696,9873,10018,10142,10152,10155,10273,10411,10435,10458,10497,10801,11124,11152,23394,23433,23580,25782,25940,25942,26053,27243,28964,29109,54674,54737,54874,55…	ABCA3,ABL1,APC,RHOA,CAV1,CDC34,CDK2,CDKN1B,CLU,CCR7,DNM2,DNMT1,EFNA5,EPHA2,EIF4G1,CTTN,EPHB3,EPS8,ERCC1,FER,FMR1,GRB2,ARHGAP35,NRG1,HSP90AA1,ID1,LIMK1,MET,NCK1,NF2,PAK1,PFN2,PIK3R1,PPP2R5B,PRKCA,MAPK9,RALB,SDC4,STIL,FSCN1,SOX9,TFRC,TGFBR1,TPM1,VEGFA,ULK1,WASL,HGS,ISG15,CROCC,FCHSD2,BCL2L11,AKAP9,ABI2,TRIM28,STUB1,RAPGEF3,CDC42EP2,BAIAP2,UNC13B,SEPTIN9,FAF1,WDR45,ADNP,RHOQ,CDC42EP4,RAB3GAP2,FAM98A…
7_Member	GO Biological Processes	GO:0032956	regulation of actin cytoskeleton organization	-12.2176	-9.94467	75/358	25,71,118,387,388,830,832,1020,1236,1398,1496,1613,1946,2017,2042,2059,2241,2316,2885,2909,2934,3397,3925,3984,4035,4233,4690,4771,5058,5217,5295,6385,6548,6624,7046,7168,8500,8976,9037,9168,9344,9353,9723,9873,9948,10095,10152,10391,10411,10435,10458,10552,10788,10810,11034,11214,23433,23580,23616,29085,29109,50848,50944,51474,51571,51763,55160,55243,55845,55971,64857,79822,136319,342184,643338	ABL1,ACTG1,ADD1,RHOA,RHOB,CAPZA2,CAPZB,CDK5,CCR7,CRK,CTNNA2,DAPK3,EFNA5,CTTN,EPHA3,EPS8,FER,FLNA,GRB2,ARHGAP35,GSN,ID1,STMN1,LIMK1,LRP1,MET,NCK1,NF2,PAK1,PFN2,PIK3R1,SDC4,SLC9A1,FSCN1,TGFBR1,TPM1,PPFIA1,WASL,SEMA5A,TMSB10,TAOK2,SLIT2,SEMA3E,FCHSD2,WDR1,ARPC1B,ABI2,CORO2B,RAPGEF3,CDC42EP2,BAIAP2,ARPC1A,IQGAP2,WASF3,DSTN,AKAP13,RHOQ,CDC42EP4,SH3BP1,PHPT1,FHOD1,F11R,SHANK1,LIMA1,CYRIB,INPP5K,ARHGEF1…
7_Member	GO Biological Processes	GO:0110053	regulation of actin filament organization	-11.0888	-8.90631	61/276	25,71,118,387,830,832,1236,1496,2017,2059,2241,2316,2885,2909,2934,3397,3925,3984,4233,4690,4771,5058,5217,5295,6385,6548,7046,7168,8500,8976,9037,9168,9353,9873,9948,10095,10152,10391,10411,10435,10458,10552,10810,11034,23580,23616,29109,50848,50944,51474,51571,51763,55160,55243,55845,55971,64857,79822,136319,342184,643338	ABL1,ACTG1,ADD1,RHOA,CAPZA2,CAPZB,CCR7,CTNNA2,CTTN,EPS8,FER,FLNA,GRB2,ARHGAP35,GSN,ID1,STMN1,LIMK1,MET,NCK1,NF2,PAK1,PFN2,PIK3R1,SDC4,SLC9A1,TGFBR1,TPM1,PPFIA1,WASL,SEMA5A,TMSB10,SLIT2,FCHSD2,WDR1,ARPC1B,ABI2,CORO2B,RAPGEF3,CDC42EP2,BAIAP2,ARPC1A,WASF3,DSTN,CDC42EP4,SH3BP1,FHOD1,F11R,SHANK1,LIMA1,CYRIB,INPP5K,ARHGEF10L,KIRREL1,BRK1,BAIAP2L1,PLEKHG2,ARHGAP28,MTPN,FMN1,C15orf62
7_Member	GO Biological Processes	GO:1902905	positive regulation of supramolecular fiber organization	-10.0932	-7.98271	44/175	25,351,387,1027,1191,1236,2017,2241,2885,2934,3397,3984,4233,4690,4771,5058,5217,6385,6683,7046,7168,8976,9037,9873,9948,10142,10152,10411,10435,10458,10810,11034,23580,28964,29109,55160,55243,55755,55845,55971,79709,122060,342184,643338	ABL1,APP,RHOA,CDKN1B,CLU,CCR7,CTTN,FER,GRB2,GSN,ID1,LIMK1,MET,NCK1,NF2,PAK1,PFN2,SDC4,SPAST,TGFBR1,TPM1,WASL,SEMA5A,FCHSD2,WDR1,AKAP9,ABI2,RAPGEF3,CDC42EP2,BAIAP2,WASF3,DSTN,CDC42EP4,GIT1,FHOD1,ARHGEF10L,KIRREL1,CDK5RAP2,BRK1,BAIAP2L1,COLGALT1,SLAIN1,FMN1,C15orf62
7_Member	GO Biological Processes	GO:0032271	regulation of protein polymerization	-8.62922	-6.6409	45/200	25,118,387,830,832,1027,1236,2017,2059,2241,2288,2885,2934,3320,3925,4233,4690,5058,5217,6904,8874,9168,9353,9873,10095,10142,10382,10435,10458,10552,22924,23271,23580,28964,51571,55243,55755,55971,64857,79822,122060,136319,157922,342184,643338	ABL1,ADD1,RHOA,CAPZA2,CAPZB,CDKN1B,CCR7,CTTN,EPS8,FER,FKBP4,GRB2,GSN,HSP90AA1,STMN1,MET,NCK1,PAK1,PFN2,TBCD,ARHGEF7,TMSB10,SLIT2,FCHSD2,ARPC1B,AKAP9,TUBB4A,CDC42EP2,BAIAP2,ARPC1A,MAPRE3,CAMSAP2,CDC42EP4,GIT1,CYRIB,KIRREL1,CDK5RAP2,BAIAP2L1,PLEKHG2,ARHGAP28,SLAIN1,MTPN,CAMSAP1,FMN1,C15orf62
7_Member	GO Biological Processes	GO:0051495	positive regulation of cytoskeleton organization	-8.5673	-6.58726	44/194	25,387,1020,1027,1236,2017,2241,2885,2934,3397,3984,4233,4690,4771,5058,5217,6385,6491,6683,7046,7168,8976,9037,9873,9948,10142,10152,10411,10435,10458,10810,11034,23580,28964,29109,55160,55243,55755,55845,55971,122060,221908,342184,643338	ABL1,RHOA,CDK5,CDKN1B,CCR7,CTTN,FER,GRB2,GSN,ID1,LIMK1,MET,NCK1,NF2,PAK1,PFN2,SDC4,STIL,SPAST,TGFBR1,TPM1,WASL,SEMA5A,FCHSD2,WDR1,AKAP9,ABI2,RAPGEF3,CDC42EP2,BAIAP2,WASF3,DSTN,CDC42EP4,GIT1,FHOD1,ARHGEF10L,KIRREL1,CDK5RAP2,BRK1,BAIAP2L1,SLAIN1,PPP1R35,FMN1,C15orf62
7_Member	GO Biological Processes	GO:0031334	positive regulation of protein-containing complex assembly	-7.24741	-5.42248	41/192	21,387,1027,1191,1236,1981,2017,2241,2885,3084,3320,4233,4690,5058,5217,5526,5601,6624,7037,7422,9636,9873,10018,10142,10273,10435,10458,10497,11124,23580,28964,55243,55755,55845,55971,90427,122060,140609,153090,342184,643338	ABCA3,RHOA,CDKN1B,CLU,CCR7,EIF4G1,CTTN,FER,GRB2,NRG1,HSP90AA1,MET,NCK1,PAK1,PFN2,PPP2R5B,MAPK9,FSCN1,TFRC,VEGFA,ISG15,FCHSD2,BCL2L11,AKAP9,STUB1,CDC42EP2,BAIAP2,UNC13B,FAF1,CDC42EP4,GIT1,KIRREL1,CDK5RAP2,BRK1,BAIAP2L1,BMF,SLAIN1,NEK7,DAB2IP,FMN1,C15orf62
7_Member	GO Biological Processes	GO:0008064	regulation of actin polymerization or depolymerization	-6.69498	-4.93142	35/158	118,387,830,832,1236,2017,2059,2241,2885,2909,2934,4690,5217,9037,9168,9353,9873,9948,10095,10435,10458,10552,11034,23580,23616,51474,51571,55243,55845,55971,64857,79822,136319,342184,643338	ADD1,RHOA,CAPZA2,CAPZB,CCR7,CTTN,EPS8,FER,GRB2,ARHGAP35,GSN,NCK1,PFN2,SEMA5A,TMSB10,SLIT2,FCHSD2,WDR1,ARPC1B,CDC42EP2,BAIAP2,ARPC1A,DSTN,CDC42EP4,SH3BP1,LIMA1,CYRIB,KIRREL1,BRK1,BAIAP2L1,PLEKHG2,ARHGAP28,MTPN,FMN1,C15orf62
7_Member	GO Biological Processes	GO:0030832	regulation of actin filament length	-6.62452	-4.86959	35/159	118,387,830,832,1236,2017,2059,2241,2885,2909,2934,4690,5217,9037,9168,9353,9873,9948,10095,10435,10458,10552,11034,23580,23616,51474,51571,55243,55845,55971,64857,79822,136319,342184,643338	ADD1,RHOA,CAPZA2,CAPZB,CCR7,CTTN,EPS8,FER,GRB2,ARHGAP35,GSN,NCK1,PFN2,SEMA5A,TMSB10,SLIT2,FCHSD2,WDR1,ARPC1B,CDC42EP2,BAIAP2,ARPC1A,DSTN,CDC42EP4,SH3BP1,LIMA1,CYRIB,KIRREL1,BRK1,BAIAP2L1,PLEKHG2,ARHGAP28,MTPN,FMN1,C15orf62
7_Member	GO Biological Processes	GO:0032273	positive regulation of protein polymerization	-5.56234	-3.9417	23/92	387,1027,1236,2017,2241,2885,3320,4233,4690,5058,5217,9873,10142,10435,10458,23580,28964,55243,55755,55971,122060,342184,643338	RHOA,CDKN1B,CCR7,CTTN,FER,GRB2,HSP90AA1,MET,NCK1,PAK1,PFN2,FCHSD2,AKAP9,CDC42EP2,BAIAP2,CDC42EP4,GIT1,KIRREL1,CDK5RAP2,BAIAP2L1,SLAIN1,FMN1,C15orf62
7_Member	GO Biological Processes	GO:0030833	regulation of actin filament polymerization	-4.66913	-3.16689	28/139	118,387,830,832,1236,2017,2059,2241,2885,2934,4690,5217,9168,9353,9873,10095,10435,10458,10552,23580,51571,55243,55971,64857,79822,136319,342184,643338	ADD1,RHOA,CAPZA2,CAPZB,CCR7,CTTN,EPS8,FER,GRB2,GSN,NCK1,PFN2,TMSB10,SLIT2,FCHSD2,ARPC1B,CDC42EP2,BAIAP2,ARPC1A,CDC42EP4,CYRIB,KIRREL1,BAIAP2L1,PLEKHG2,ARHGAP28,MTPN,FMN1,C15orf62
7_Member	GO Biological Processes	GO:0030838	positive regulation of actin filament polymerization	-4.52026	-3.04189	15/53	387,1236,2017,2241,2885,4690,5217,9873,10435,10458,23580,55243,55971,342184,643338	RHOA,CCR7,CTTN,FER,GRB2,NCK1,PFN2,FCHSD2,CDC42EP2,BAIAP2,CDC42EP4,KIRREL1,BAIAP2L1,FMN1,C15orf62
8_Summary	GO Molecular Functions	GO:0008134	transcription factor binding	-20.0496	-16.8224	125/595	60,118,406,468,602,604,688,811,862,1051,1054,1063,1108,1499,1609,1613,1655,1877,2023,2067,2072,2146,2274,2288,2296,2309,2316,2354,2625,2969,3146,3192,3275,3280,3315,3398,3399,3400,3516,3726,3727,4212,4664,4772,4774,4775,4792,5168,5187,5687,5757,5914,5916,6497,6597,6662,6670,6717,6720,6774,6874,6875,6878,6909,6929,6934,7091,7159,7178,7205,7329,7466,7534,7704,8013,8545,8554,8805,8896,9014,9314,9612…	ACTB,ADD1,ARNTL,ATF4,BCL3,BCL6,KLF5,CALR,RUNX1T1,CEBPB,CEBPG,CENPF,CHD4,CTNNB1,DGKQ,DAPK3,DDX5,E4F1,ENO1,ERCC1,ERCC4,EZH2,FHL2,FKBP4,FOXC1,FOXO3,FLNA,FOSB,GATA3,GTF2I,HMGB1,HNRNPU,PRMT2,HES1,HSPB1,ID2,ID3,ID4,RBPJ,JUNB,JUND,MEIS2,NAB1,NFATC1,NFIA,NFATC3,NFKBIA,ENPP2,PER1,PSMA6,PTMA,RARA,RARG,SKI,SMARCA4,SOX9,SP3,SRI,SREBF1,STAT3,TAF4,TAF4B,TAF6,TBX2,TCF3,TCF7L2,TLE4,TP53BP2,TPT1,TRIP6,UBE2I,WFS1,…
8_Member	GO Molecular Functions	GO:0008134	transcription factor binding	-20.0496	-16.8224	125/595	60,118,406,468,602,604,688,811,862,1051,1054,1063,1108,1499,1609,1613,1655,1877,2023,2067,2072,2146,2274,2288,2296,2309,2316,2354,2625,2969,3146,3192,3275,3280,3315,3398,3399,3400,3516,3726,3727,4212,4664,4772,4774,4775,4792,5168,5187,5687,5757,5914,5916,6497,6597,6662,6670,6717,6720,6774,6874,6875,6878,6909,6929,6934,7091,7159,7178,7205,7329,7466,7534,7704,8013,8545,8554,8805,8896,9014,9314,9612…	ACTB,ADD1,ARNTL,ATF4,BCL3,BCL6,KLF5,CALR,RUNX1T1,CEBPB,CEBPG,CENPF,CHD4,CTNNB1,DGKQ,DAPK3,DDX5,E4F1,ENO1,ERCC1,ERCC4,EZH2,FHL2,FKBP4,FOXC1,FOXO3,FLNA,FOSB,GATA3,GTF2I,HMGB1,HNRNPU,PRMT2,HES1,HSPB1,ID2,ID3,ID4,RBPJ,JUNB,JUND,MEIS2,NAB1,NFATC1,NFIA,NFATC3,NFKBIA,ENPP2,PER1,PSMA6,PTMA,RARA,RARG,SKI,SMARCA4,SOX9,SP3,SRI,SREBF1,STAT3,TAF4,TAF4B,TAF6,TBX2,TCF3,TCF7L2,TLE4,TP53BP2,TPT1,TRIP6,UBE2I,WFS1,…
8_Member	GO Molecular Functions	GO:0140297	DNA-binding transcription factor binding	-16.5422	-13.7543	100/470	60,118,406,468,602,604,688,811,862,1051,1054,1063,1108,1499,1609,1613,1655,1877,2274,2288,2296,2316,2625,2969,3146,3275,3280,3315,3398,3399,3400,3516,3727,4772,4774,4792,5187,5687,5757,5916,6497,6597,6662,6670,6717,6774,6874,6875,6878,6909,6929,6934,7091,7159,7178,7205,7466,7534,8013,8545,8554,8805,8896,9314,9612,9969,10025,10270,10499,10634,11124,23013,23373,23414,23462,23493,23558,23613,25942,2…	ACTB,ADD1,ARNTL,ATF4,BCL3,BCL6,KLF5,CALR,RUNX1T1,CEBPB,CEBPG,CENPF,CHD4,CTNNB1,DGKQ,DAPK3,DDX5,E4F1,FHL2,FKBP4,FOXC1,FLNA,GATA3,GTF2I,HMGB1,PRMT2,HES1,HSPB1,ID2,ID3,ID4,RBPJ,JUND,NFATC1,NFIA,NFKBIA,PER1,PSMA6,PTMA,RARG,SKI,SMARCA4,SOX9,SP3,SRI,STAT3,TAF4,TAF4B,TAF6,TBX2,TCF3,TCF7L2,TLE4,TP53BP2,TPT1,TRIP6,WFS1,YWHAZ,NR4A3,CGGBP1,PIAS1,TRIM24,BUD31,KLF4,NCOR2,MED13,MED16,AKAP8,NCOA2,GAS2L1,FAF1,SP…
8_Member	GO Molecular Functions	GO:0061629	RNA polymerase II-specific DNA-binding transcription factor binding	-7.7337	-5.84229	63/348	60,118,406,468,811,1051,1108,1499,1655,1877,2288,2296,2625,2969,3146,3275,3280,3315,3398,3400,3516,3727,4772,4792,5687,5916,6597,6670,6774,6874,6875,6878,6929,6934,7159,7205,8013,8805,8896,9314,9612,9969,10025,10270,10499,10634,11124,23013,23414,23462,23493,23558,25942,26043,27086,28951,28996,29969,51341,55062,55502,64324,84792	ACTB,ADD1,ARNTL,ATF4,CALR,CEBPB,CHD4,CTNNB1,DDX5,E4F1,FKBP4,FOXC1,GATA3,GTF2I,HMGB1,PRMT2,HES1,HSPB1,ID2,ID4,RBPJ,JUND,NFATC1,NFKBIA,PSMA6,RARG,SMARCA4,SP3,STAT3,TAF4,TAF4B,TAF6,TCF3,TCF7L2,TP53BP2,TRIP6,NR4A3,TRIM24,BUD31,KLF4,NCOR2,MED13,MED16,AKAP8,NCOA2,GAS2L1,FAF1,SPEN,ZFPM2,HEY1,HEY2,WBP2,SIN3A,UBXN7,FOXP1,TRIB2,HIPK2,MDFIC,ZBTB7A,WIPI1,HES6,NSD1,FAM220A
8_Member	GO Molecular Functions	GO:0016922	nuclear receptor binding	-3.0533	-1.82683	24/139	811,1051,1499,1655,2288,3275,3727,5916,6597,6934,7205,8013,8805,8896,9612,9969,10025,10499,10634,23558,27086,51341,55062,64324	CALR,CEBPB,CTNNB1,DDX5,FKBP4,PRMT2,JUND,RARG,SMARCA4,TCF7L2,TRIP6,NR4A3,TRIM24,BUD31,NCOR2,MED13,MED16,NCOA2,GAS2L1,WBP2,FOXP1,ZBTB7A,WIPI1,NSD1
9_Summary	GO Biological Processes	GO:0030029	actin filament-based process	-18.759	-15.6661	123/601	25,60,71,87,118,387,388,476,604,775,781,800,811,830,832,1020,1072,1265,1398,1525,2013,2017,2059,2195,2241,2302,2316,2317,2885,2909,2934,3092,3759,3984,4082,4289,4542,4627,4628,4646,4650,4690,4763,4771,5048,5058,5217,5339,5357,6262,6330,6464,6548,6624,7168,7184,7456,7791,8394,8476,8913,8976,9168,9266,9344,9368,9855,9948,10049,10095,10152,10160,10391,10420,10435,10458,10552,10634,10788,10810,11034,…	ABL1,ACTB,ACTG1,ACTN1,ADD1,RHOA,RHOB,ATP1A1,BCL6,CACNA1C,CACNA2D1,CALD1,CALR,CAPZA2,CAPZB,CDK5,CFL1,CNN2,CRK,CXADR,EMP2,CTTN,EPS8,FAT1,FER,FOXJ1,FLNA,FLNB,GRB2,ARHGAP35,GSN,HIP1,KCNJ2,LIMK1,MARCKS,MKLN1,MYO1F,MYH9,MYH10,MYO6,MYO9B,NCK1,NF1,NF2,PAFAH1B1,PAK1,PFN2,PLEC,PLS1,RYR2,SCN4B,SHC1,SLC9A1,FSCN1,TPM1,HSP90B1,WIPF1,ZYX,PIP5K1A,CDC42BPA,CACNA1G,WASL,TMSB10,CYTH2,TAOK2,SLC9A3R1,FARP2,WDR1,DNAJB…
9_Member	GO Biological Processes	GO:0030029	actin filament-based process	-18.759	-15.6661	123/601	25,60,71,87,118,387,388,476,604,775,781,800,811,830,832,1020,1072,1265,1398,1525,2013,2017,2059,2195,2241,2302,2316,2317,2885,2909,2934,3092,3759,3984,4082,4289,4542,4627,4628,4646,4650,4690,4763,4771,5048,5058,5217,5339,5357,6262,6330,6464,6548,6624,7168,7184,7456,7791,8394,8476,8913,8976,9168,9266,9344,9368,9855,9948,10049,10095,10152,10160,10391,10420,10435,10458,10552,10634,10788,10810,11034,…	ABL1,ACTB,ACTG1,ACTN1,ADD1,RHOA,RHOB,ATP1A1,BCL6,CACNA1C,CACNA2D1,CALD1,CALR,CAPZA2,CAPZB,CDK5,CFL1,CNN2,CRK,CXADR,EMP2,CTTN,EPS8,FAT1,FER,FOXJ1,FLNA,FLNB,GRB2,ARHGAP35,GSN,HIP1,KCNJ2,LIMK1,MARCKS,MKLN1,MYO1F,MYH9,MYH10,MYO6,MYO9B,NCK1,NF1,NF2,PAFAH1B1,PAK1,PFN2,PLEC,PLS1,RYR2,SCN4B,SHC1,SLC9A1,FSCN1,TPM1,HSP90B1,WIPF1,ZYX,PIP5K1A,CDC42BPA,CACNA1G,WASL,TMSB10,CYTH2,TAOK2,SLC9A3R1,FARP2,WDR1,DNAJB…
9_Member	GO Biological Processes	GO:0030036	actin cytoskeleton organization	-15.4825	-12.7993	107/538	25,60,71,87,118,387,388,604,800,811,830,832,1020,1072,1265,1398,1525,2013,2017,2059,2195,2241,2302,2316,2317,2885,2909,2934,3092,3984,4082,4289,4542,4627,4628,4646,4690,4763,4771,5048,5058,5217,5339,5357,6464,6624,7168,7184,7456,7791,8394,8476,8976,9168,9266,9344,9368,9855,9948,10049,10095,10152,10160,10391,10420,10435,10458,10552,10634,10788,10810,11034,11132,11252,22902,23022,23092,23164,23384,…	ABL1,ACTB,ACTG1,ACTN1,ADD1,RHOA,RHOB,BCL6,CALD1,CALR,CAPZA2,CAPZB,CDK5,CFL1,CNN2,CRK,CXADR,EMP2,CTTN,EPS8,FAT1,FER,FOXJ1,FLNA,FLNB,GRB2,ARHGAP35,GSN,HIP1,LIMK1,MARCKS,MKLN1,MYO1F,MYH9,MYH10,MYO6,NCK1,NF1,NF2,PAFAH1B1,PAK1,PFN2,PLEC,PLS1,SHC1,FSCN1,TPM1,HSP90B1,WIPF1,ZYX,PIP5K1A,CDC42BPA,WASL,TMSB10,CYTH2,TAOK2,SLC9A3R1,FARP2,WDR1,DNAJB6,ARPC1B,ABI2,FARP1,CORO2B,TESK2,CDC42EP2,BAIAP2,ARPC1A,GAS2L1…
9_Member	GO Biological Processes	GO:0097435	supramolecular fiber organization	-8.79608	-6.79072	91/549	25,71,87,118,351,387,388,800,832,1072,1277,1278,1289,1453,2013,2017,2059,2195,2296,2303,2316,2670,2934,3092,3326,3837,3925,4082,4542,4646,4690,4741,4763,5048,5339,5357,6624,7046,7168,7184,7283,7456,7461,7791,8312,8976,9168,9948,10048,10049,10095,10142,10152,10435,10458,10552,10634,10788,10810,11034,22902,23164,23271,23603,23616,26271,27229,29109,29911,51474,51734,54800,55125,55142,55740,55845,559…	ABL1,ACTG1,ACTN1,ADD1,APP,RHOA,RHOB,CALD1,CAPZB,CFL1,COL1A1,COL1A2,COL5A1,CSNK1D,EMP2,CTTN,EPS8,FAT1,FOXC1,FOXC2,FLNA,GFAP,GSN,HIP1,HSP90AB1,KPNB1,STMN1,MARCKS,MYO1F,MYO6,NCK1,NEFM,NF1,PAFAH1B1,PLEC,PLS1,FSCN1,TGFBR1,TPM1,HSP90B1,TUBG1,WIPF1,CLIP2,ZYX,AXIN1,WASL,TMSB10,WDR1,RANBP9,DNAJB6,ARPC1B,AKAP9,ABI2,CDC42EP2,BAIAP2,ARPC1A,GAS2L1,IQGAP2,WASF3,DSTN,RUFY3,MPRIP,CAMSAP2,CORO1C,SH3BP1,FBXO5,TUBG…
9_Member	GO Molecular Functions	GO:0003779	actin binding	-8.65024	-6.65983	77/439	25,87,118,800,830,832,1072,1265,1496,2010,2017,2059,2241,2316,2317,2934,3092,3192,3927,4082,4542,4606,4627,4628,4646,4650,4771,5034,5217,5339,5357,5747,6624,7168,7456,8507,8976,9168,9275,9696,9948,10095,10296,10391,10552,10634,10755,10788,10810,11034,23022,23164,23224,23307,23499,23603,26260,29109,51088,51474,51734,54784,55740,55971,57180,57530,57591,60312,65108,79778,80306,81930,83660,142678,199…	ABL1,ACTN1,ADD1,CALD1,CAPZA2,CAPZB,CFL1,CNN2,CTNNA2,EMD,CTTN,EPS8,FER,FLNA,FLNB,GSN,HIP1,HNRNPU,LASP1,MARCKS,MYO1F,MYBPC2,MYH9,MYH10,MYO6,MYO9B,NF2,P4HB,PFN2,PLEC,PLS1,PTK2,FSCN1,TPM1,WIPF1,ENC1,WASL,TMSB10,BCL7B,CROCC,WDR1,ARPC1B,MAEA,CORO2B,ARPC1A,GAS2L1,GIPC1,IQGAP2,WASF3,DSTN,PALLD,MPRIP,SYNE2,FKBP15,MACF1,CORO1C,FBXO25,FHOD1,KLHL5,LIMA1,MSRB1,ALKBH4,ENAH,BAIAP2L1,ACTR3B,CGN,MRTFA,AFAP1,MARCK…
9_Member	GO Biological Processes	GO:0007015	actin filament organization	-8.42568	-6.45375	54/267	25,87,118,387,388,800,832,1072,2013,2017,2059,2195,2316,2934,3092,4082,4542,4646,4690,5339,5357,6624,7168,7184,7456,7791,8976,9168,9948,10095,10152,10435,10458,10552,10634,10788,10810,11034,22902,23164,23603,23616,29109,51474,51734,55740,55845,55971,57580,65108,79729,79778,283431,342184	ABL1,ACTN1,ADD1,RHOA,RHOB,CALD1,CAPZB,CFL1,EMP2,CTTN,EPS8,FAT1,FLNA,GSN,HIP1,MARCKS,MYO1F,MYO6,NCK1,PLEC,PLS1,FSCN1,TPM1,HSP90B1,WIPF1,ZYX,WASL,TMSB10,WDR1,ARPC1B,ABI2,CDC42EP2,BAIAP2,ARPC1A,GAS2L1,IQGAP2,WASF3,DSTN,RUFY3,MPRIP,CORO1C,SH3BP1,FHOD1,LIMA1,MSRB1,ENAH,BRK1,BAIAP2L1,PREX1,MARCKSL1,SH3D21,MICALL2,GAS2L3,FMN1
9_Member	GO Molecular Functions	GO:0051015	actin filament binding	-5.46554	-3.85986	40/215	25,87,118,830,832,1072,1496,2017,2316,2317,2934,3092,3927,4082,4542,4627,4628,4646,5357,6624,7168,9948,10095,10391,10552,10634,10788,11034,23164,23224,23499,23603,29109,51474,57180,65108,79778,83660,199953,283431	ABL1,ACTN1,ADD1,CAPZA2,CAPZB,CFL1,CTNNA2,CTTN,FLNA,FLNB,GSN,HIP1,LASP1,MARCKS,MYO1F,MYH9,MYH10,MYO6,PLS1,FSCN1,TPM1,WDR1,ARPC1B,CORO2B,ARPC1A,GAS2L1,IQGAP2,DSTN,MPRIP,SYNE2,MACF1,CORO1C,FHOD1,LIMA1,ACTR3B,MARCKSL1,MICALL2,TLN2,TMEM201,GAS2L3
10_Summary	GO Biological Processes	GO:0000278	mitotic cell cycle	-18.5144	-15.5044	123/605	25,324,387,388,595,641,805,835,891,901,990,996,997,1017,1020,1021,1027,1063,1104,1164,1785,1871,2059,2316,3398,3400,3835,3837,3925,4171,4172,4603,4605,4628,4659,4751,4998,5048,5128,5129,5218,5536,5578,5883,6491,6683,6904,7280,7283,7329,7465,7516,7846,8021,8450,8454,8493,9344,9400,9493,9928,9960,10111,10270,10274,10381,10382,10383,10460,10657,10735,10769,10926,11040,11044,11190,25777,25799,25936,2…	ABL1,APC,RHOA,RHOB,CCND1,BLM,CALM2,CASP2,CCNB1,CCNG2,CDC6,CDC27,CDC34,CDK2,CDK5,CDK6,CDKN1B,CENPF,RCC1,CKS2,DNM2,E2F3,EPS8,FLNA,ID2,ID4,KIF22,KPNB1,STMN1,MCM2,MCM3,MYBL1,MYBL2,MYH10,PPP1R12A,NEK2,ORC1,PAFAH1B1,CDK17,CDK18,CDK14,PPP5C,PRKCA,RAD9A,STIL,SPAST,TBCD,TUBB2A,TUBG1,UBE2I,WEE1,XRCC2,TUBA1A,NUP214,CUL4B,CUL1,PPM1D,TAOK2,RECQL5,KIF23,KIF14,USP3,RAD50,AKAP8,STAG1,TUBB3,TUBB4A,TUBB4B,TACC3,KH…
10_Member	GO Biological Processes	GO:0000278	mitotic cell cycle	-18.5144	-15.5044	123/605	25,324,387,388,595,641,805,835,891,901,990,996,997,1017,1020,1021,1027,1063,1104,1164,1785,1871,2059,2316,3398,3400,3835,3837,3925,4171,4172,4603,4605,4628,4659,4751,4998,5048,5128,5129,5218,5536,5578,5883,6491,6683,6904,7280,7283,7329,7465,7516,7846,8021,8450,8454,8493,9344,9400,9493,9928,9960,10111,10270,10274,10381,10382,10383,10460,10657,10735,10769,10926,11040,11044,11190,25777,25799,25936,2…	ABL1,APC,RHOA,RHOB,CCND1,BLM,CALM2,CASP2,CCNB1,CCNG2,CDC6,CDC27,CDC34,CDK2,CDK5,CDK6,CDKN1B,CENPF,RCC1,CKS2,DNM2,E2F3,EPS8,FLNA,ID2,ID4,KIF22,KPNB1,STMN1,MCM2,MCM3,MYBL1,MYBL2,MYH10,PPP1R12A,NEK2,ORC1,PAFAH1B1,CDK17,CDK18,CDK14,PPP5C,PRKCA,RAD9A,STIL,SPAST,TBCD,TUBB2A,TUBG1,UBE2I,WEE1,XRCC2,TUBA1A,NUP214,CUL4B,CUL1,PPM1D,TAOK2,RECQL5,KIF23,KIF14,USP3,RAD50,AKAP8,STAG1,TUBB3,TUBB4A,TUBB4B,TACC3,KH…
10_Member	GO Biological Processes	GO:1903047	mitotic cell cycle process	-14.2935	-11.7579	101/514	324,387,388,595,641,805,835,891,901,990,996,997,1017,1020,1021,1027,1063,1104,1164,1785,1871,2059,2316,3398,3400,3835,3837,3925,4171,4172,4605,4628,4751,4998,5048,5128,5129,5218,5578,5883,6491,6683,7283,7329,7465,8450,8454,8493,9344,9493,9928,10111,10270,10274,10460,10657,10735,10769,10926,11040,11044,25777,25799,25936,25978,25988,26586,26993,27243,27436,29072,29086,29781,29980,51499,51514,51652,…	APC,RHOA,RHOB,CCND1,BLM,CALM2,CASP2,CCNB1,CCNG2,CDC6,CDC27,CDC34,CDK2,CDK5,CDK6,CDKN1B,CENPF,RCC1,CKS2,DNM2,E2F3,EPS8,FLNA,ID2,ID4,KIF22,KPNB1,STMN1,MCM2,MCM3,MYBL2,MYH10,NEK2,ORC1,PAFAH1B1,CDK17,CDK18,CDK14,PRKCA,RAD9A,STIL,SPAST,TUBG1,UBE2I,WEE1,CUL4B,CUL1,PPM1D,TAOK2,KIF23,KIF14,RAD50,AKAP8,STAG1,TACC3,KHDRBS1,STAG2,PLK2,DBF4,PIM2,TENT4A,SUN2,ZNF324,NSL1,CHMP2B,HINFP,CKAP2,AKAP8L,CHMP2A,EML4,S…
10_Member	GO Biological Processes	GO:0051301	cell division	-11.2262	-9.02705	92/503	324,387,388,595,678,891,901,990,996,1017,1020,1021,1063,1104,1164,1211,1452,1877,2263,2770,2908,3192,3925,4627,4628,4751,5048,5218,5291,5339,5455,5500,5899,6683,7153,7329,7465,7704,7813,7846,8444,8650,8976,9400,9493,9903,9928,10274,10296,10460,10735,10801,10890,11104,11243,11339,22924,23384,25936,25978,26271,26586,27243,27436,29086,51433,51529,51652,54784,54892,54902,54962,55137,55142,55743,55770…	APC,RHOA,RHOB,CCND1,ZFP36L2,CCNB1,CCNG2,CDC6,CDC27,CDK2,CDK5,CDK6,CENPF,RCC1,CKS2,CLTA,CSNK1A1,E4F1,FGFR2,GNAI1,NR3C1,HNRNPU,STMN1,MYH9,MYH10,NEK2,PAFAH1B1,CDK14,PIK3CB,PLEC,POU3F3,PPP1CB,RALB,SPAST,TOP2A,UBE2I,WEE1,ZBTB16,EVI5,TUBA1A,DYRK3,NUMB,WASL,RECQL5,KIF23,KLHL21,KIF14,STAG1,MAEA,TACC3,STAG2,SEPTIN9,RAB10,KATNA1,PMF1,OIP5,MAPRE3,SPECC1L,NSL1,CHMP2B,FBXO5,CKAP2,CHMP2A,EML4,BABAM1,ANAPC5,ANA…
11_Summary	GO Biological Processes	GO:0043549	regulation of kinase activity	-18.5098	-15.5044	146/778	25,60,103,324,351,387,595,641,650,659,805,857,891,901,975,990,1020,1027,1032,1164,1191,1236,1445,1601,1609,1647,1839,1843,1856,1946,1969,2013,2042,2043,2045,2049,2050,2066,2146,2247,2263,3084,3156,3192,3315,3320,3326,3356,3491,3643,3667,4041,4216,4233,4616,4763,4771,5058,5208,5291,5295,5339,5478,5525,5577,5605,5606,5609,5621,5649,5747,5899,5997,6091,6176,6385,6464,6543,6794,6868,7023,7026,7039,70…	ABL1,ACTB,ADAR,APC,APP,RHOA,CCND1,BLM,BMP2,BMPR2,CALM2,CAV1,CCNB1,CCNG2,CD81,CDC6,CDK5,CDKN1B,CDKN2D,CKS2,CLU,CCR7,CSK,DAB2,DGKQ,GADD45A,HBEGF,DUSP1,DVL2,EFNA5,EPHA2,EMP2,EPHA3,EPHA4,EPHA7,EPHB3,EPHB4,ERBB4,EZH2,FGF2,FGFR2,NRG1,HMGCR,HNRNPU,HSPB1,HSP90AA1,HSP90AB1,HTR2A,CCN1,INSR,IRS1,LRP5,MAP3K4,MET,GADD45B,NF1,NF2,PAK1,PFKFB2,PIK3CB,PIK3R1,PLEC,PPIA,PPP2R5A,PRKAR2B,MAP2K2,MAP2K3,MAP2K7,PRNP,REL…
11_Member	GO Biological Processes	GO:0043549	regulation of kinase activity	-18.5098	-15.5044	146/778	25,60,103,324,351,387,595,641,650,659,805,857,891,901,975,990,1020,1027,1032,1164,1191,1236,1445,1601,1609,1647,1839,1843,1856,1946,1969,2013,2042,2043,2045,2049,2050,2066,2146,2247,2263,3084,3156,3192,3315,3320,3326,3356,3491,3643,3667,4041,4216,4233,4616,4763,4771,5058,5208,5291,5295,5339,5478,5525,5577,5605,5606,5609,5621,5649,5747,5899,5997,6091,6176,6385,6464,6543,6794,6868,7023,7026,7039,70…	ABL1,ACTB,ADAR,APC,APP,RHOA,CCND1,BLM,BMP2,BMPR2,CALM2,CAV1,CCNB1,CCNG2,CD81,CDC6,CDK5,CDKN1B,CDKN2D,CKS2,CLU,CCR7,CSK,DAB2,DGKQ,GADD45A,HBEGF,DUSP1,DVL2,EFNA5,EPHA2,EMP2,EPHA3,EPHA4,EPHA7,EPHB3,EPHB4,ERBB4,EZH2,FGF2,FGFR2,NRG1,HMGCR,HNRNPU,HSPB1,HSP90AA1,HSP90AB1,HTR2A,CCN1,INSR,IRS1,LRP5,MAP3K4,MET,GADD45B,NF1,NF2,PAK1,PFKFB2,PIK3CB,PIK3R1,PLEC,PPIA,PPP2R5A,PRKAR2B,MAP2K2,MAP2K3,MAP2K7,PRNP,REL…
11_Member	GO Biological Processes	GO:0045859	regulation of protein kinase activity	-15.432	-12.7752	123/660	25,60,103,324,351,387,595,641,650,659,805,857,891,901,990,1020,1027,1032,1164,1191,1236,1445,1601,1609,1647,1839,1843,1856,1946,2013,2043,2146,2247,3084,3156,3315,3320,3326,3356,3491,3643,4041,4216,4616,4763,4771,5058,5291,5339,5478,5577,5605,5606,5609,5621,5649,5747,5899,5997,6091,6176,6385,6464,6543,6794,6868,7023,7026,7039,7057,7186,7422,7532,7855,8312,8651,8754,8795,9146,9175,9344,9368,9655,9…	ABL1,ACTB,ADAR,APC,APP,RHOA,CCND1,BLM,BMP2,BMPR2,CALM2,CAV1,CCNB1,CCNG2,CDC6,CDK5,CDKN1B,CDKN2D,CKS2,CLU,CCR7,CSK,DAB2,DGKQ,GADD45A,HBEGF,DUSP1,DVL2,EFNA5,EMP2,EPHA4,EZH2,FGF2,NRG1,HMGCR,HSPB1,HSP90AA1,HSP90AB1,HTR2A,CCN1,INSR,LRP5,MAP3K4,GADD45B,NF1,NF2,PAK1,PIK3CB,PLEC,PPIA,PRKAR2B,MAP2K2,MAP2K3,MAP2K7,PRNP,RELN,PTK2,RALB,RGS2,ROBO1,RPLP1,SDC4,SHC1,SLC8A2,STK11,ADAM17,TFAP4,NR2F2,TGFA,THBS1,TRA…
11_Member	GO Biological Processes	GO:0051347	positive regulation of transferase activity	-12.6745	-10.3458	105/575	25,387,595,650,659,805,891,975,990,1020,1027,1164,1191,1236,1445,1499,1609,1839,1856,1946,1969,2013,2042,2043,2045,2049,2050,2066,2146,2247,2263,3084,3181,3320,3326,3356,3491,3643,3667,4216,4233,4751,5058,5208,5300,5478,5588,5594,5595,5605,5606,5609,5621,5649,5747,5899,5982,5984,6091,6176,6187,6385,6543,6794,6868,7039,7057,7186,7329,7422,7855,8312,8754,8795,9175,9314,9344,9928,10111,10273,10926,1…	ABL1,RHOA,CCND1,BMP2,BMPR2,CALM2,CCNB1,CD81,CDC6,CDK5,CDKN1B,CKS2,CLU,CCR7,CSK,CTNNB1,DGKQ,HBEGF,DVL2,EFNA5,EPHA2,EMP2,EPHA3,EPHA4,EPHA7,EPHB3,EPHB4,ERBB4,EZH2,FGF2,FGFR2,NRG1,HNRNPA2B1,HSP90AA1,HSP90AB1,HTR2A,CCN1,INSR,IRS1,MAP3K4,MET,NEK2,PAK1,PFKFB2,PIN1,PPIA,PRKCQ,MAPK1,MAPK3,MAP2K2,MAP2K3,MAP2K7,PRNP,RELN,PTK2,RALB,RFC2,RFC4,ROBO1,RPLP1,RPS2,SDC4,SLC8A2,STK11,ADAM17,TGFA,THBS1,TRAF2,UBE2I,VE…
11_Member	GO Biological Processes	GO:0071900	regulation of protein serine/threonine kinase activity	-11.279	-9.073	77/388	25,60,324,387,595,641,650,659,805,857,891,901,990,1027,1032,1164,1445,1601,1647,1843,1856,2043,2146,2247,3156,3326,3356,3643,4041,4216,4763,5058,5291,5577,5605,5609,5899,5997,6091,6543,6868,7023,7026,7039,7057,7186,7422,7855,8312,8754,9146,9175,9344,10019,10114,10614,10926,11140,11214,11221,22924,23560,25793,28951,29950,51422,51763,54956,55755,56034,57214,80824,81848,84062,152110,153090,205428	ABL1,ACTB,APC,RHOA,CCND1,BLM,BMP2,BMPR2,CALM2,CAV1,CCNB1,CCNG2,CDC6,CDKN1B,CDKN2D,CKS2,CSK,DAB2,GADD45A,DUSP1,DVL2,EPHA4,EZH2,FGF2,HMGCR,HSP90AB1,HTR2A,INSR,LRP5,MAP3K4,NF1,PAK1,PIK3CB,PRKAR2B,MAP2K2,MAP2K7,RALB,RGS2,ROBO1,SLC8A2,ADAM17,TFAP4,NR2F2,TGFA,THBS1,TRAF2,VEGFA,FZD5,AXIN1,ADAM9,HGS,MAP3K13,TAOK2,SH2B3,HIPK3,HEXIM1,DBF4,CDC37,AKAP13,DUSP10,MAPRE3,GTPBP4,FBXO7,TRIB2,SERTAD1,PRKAG2,INPP5K,…
11_Member	GO Biological Processes	GO:0033674	positive regulation of kinase activity	-9.278	-7.22689	85/489	25,387,595,650,659,805,891,975,990,1020,1027,1164,1191,1236,1445,1609,1839,1856,1946,1969,2013,2042,2043,2045,2049,2050,2066,2146,2247,2263,3084,3320,3326,3356,3491,3643,3667,4216,4233,5058,5208,5478,5605,5606,5609,5621,5649,5747,5899,6091,6176,6385,6543,6794,6868,7039,7057,7186,7422,7855,8312,8754,8795,9175,9344,9928,10111,10926,11214,22853,22924,23394,51422,54956,55697,56034,57103,57214,63967,6…	ABL1,RHOA,CCND1,BMP2,BMPR2,CALM2,CCNB1,CD81,CDC6,CDK5,CDKN1B,CKS2,CLU,CCR7,CSK,DGKQ,HBEGF,DVL2,EFNA5,EPHA2,EMP2,EPHA3,EPHA4,EPHA7,EPHB3,EPHB4,ERBB4,EZH2,FGF2,FGFR2,NRG1,HSP90AA1,HSP90AB1,HTR2A,CCN1,INSR,IRS1,MAP3K4,MET,PAK1,PFKFB2,PPIA,MAP2K2,MAP2K3,MAP2K7,PRNP,RELN,PTK2,RALB,ROBO1,RPLP1,SDC4,SLC8A2,STK11,ADAM17,TGFA,THBS1,TRAF2,VEGFA,FZD5,AXIN1,ADAM9,TNFRSF10B,MAP3K13,TAOK2,KIF14,RAD50,DBF4,AKAP…
11_Member	GO Biological Processes	GO:0043408	regulation of MAPK cascade	-8.01988	-6.08272	105/688	25,351,650,673,857,858,975,1236,1445,1499,1540,1601,1647,1843,1846,1856,1969,2043,2045,2066,2146,2247,2263,2308,2885,3084,3146,3156,3276,3356,3487,3489,3491,3643,3976,4077,4216,4616,4763,4771,5048,5058,5151,5187,5291,5300,5478,5578,5594,5595,5605,5606,5609,5997,6091,6464,6657,7039,7046,7057,7078,7186,7422,7534,7855,8312,8754,9043,9175,9258,9344,9368,10019,10048,10114,10347,10771,10912,11214,11221…	ABL1,APP,BMP2,BRAF,CAV1,CAV2,CD81,CCR7,CSK,CTNNB1,CYLD,DAB2,GADD45A,DUSP1,DUSP4,DVL2,EPHA2,EPHA4,EPHA7,ERBB4,EZH2,FGF2,FGFR2,FOXO1,GRB2,NRG1,HMGB1,HMGCR,PRMT1,HTR2A,IGFBP4,IGFBP6,CCN1,INSR,LIF,NBR1,MAP3K4,GADD45B,NF1,NF2,PAFAH1B1,PAK1,PDE8A,PER1,PIK3CB,PIN1,PPIA,PRKCA,MAPK1,MAPK3,MAP2K2,MAP2K3,MAP2K7,RGS2,ROBO1,SHC1,SOX2,TGFA,TGFBR1,THBS1,TIMP3,TRAF2,VEGFA,YWHAZ,FZD5,AXIN1,ADAM9,SPAG9,MAP3K13,MFH…
11_Member	GO Biological Processes	GO:0045860	positive regulation of protein kinase activity	-7.486	-5.62522	70/409	25,387,595,650,659,805,891,990,1020,1027,1164,1191,1236,1445,1609,1839,1856,1946,2013,2043,2146,2247,3084,3320,3326,3356,3491,3643,4216,5058,5478,5605,5606,5609,5621,5649,5747,5899,6091,6176,6385,6543,6794,6868,7039,7057,7186,7422,7855,8312,8754,8795,9175,9344,9928,10926,11214,22924,23394,51422,54956,56034,57214,63967,65125,84254,126308,152110,153090,205428	ABL1,RHOA,CCND1,BMP2,BMPR2,CALM2,CCNB1,CDC6,CDK5,CDKN1B,CKS2,CLU,CCR7,CSK,DGKQ,HBEGF,DVL2,EFNA5,EMP2,EPHA4,EZH2,FGF2,NRG1,HSP90AA1,HSP90AB1,HTR2A,CCN1,INSR,MAP3K4,PAK1,PPIA,MAP2K2,MAP2K3,MAP2K7,PRNP,RELN,PTK2,RALB,ROBO1,RPLP1,SDC4,SLC8A2,STK11,ADAM17,TGFA,THBS1,TRAF2,VEGFA,FZD5,AXIN1,ADAM9,TNFRSF10B,MAP3K13,TAOK2,KIF14,DBF4,AKAP13,MAPRE3,ADNP,PRKAG2,PARP16,PDGFC,CEMIP,CLSPN,WNK1,CAMKK1,MOB3A,NEK1…
11_Member	GO Biological Processes	GO:0001934	positive regulation of protein phosphorylation	-7.4311	-5.57607	109/741	25,92,208,351,369,387,595,650,659,673,805,857,891,975,990,1020,1027,1164,1191,1236,1445,1453,1601,1609,1839,1856,1946,1981,2013,2043,2045,2066,2146,2247,2332,2534,3084,3093,3280,3320,3326,3356,3491,3643,3976,4216,5007,5058,5151,5168,5217,5300,5478,5594,5595,5605,5606,5609,5621,5649,5747,5899,6091,6176,6385,6543,6662,6794,6868,7037,7039,7046,7057,7186,7422,7855,8312,8321,8503,8754,8795,8878,9175,9…	ABL1,ACVR2A,AKT2,APP,ARAF,RHOA,CCND1,BMP2,BMPR2,BRAF,CALM2,CAV1,CCNB1,CD81,CDC6,CDK5,CDKN1B,CKS2,CLU,CCR7,CSK,CSNK1D,DAB2,DGKQ,HBEGF,DVL2,EFNA5,EIF4G1,EMP2,EPHA4,EPHA7,ERBB4,EZH2,FGF2,FMR1,FYN,NRG1,UBE2K,HES1,HSP90AA1,HSP90AB1,HTR2A,CCN1,INSR,LIF,MAP3K4,OSBP,PAK1,PDE8A,ENPP2,PFN2,PIN1,PPIA,MAPK1,MAPK3,MAP2K2,MAP2K3,MAP2K7,PRNP,RELN,PTK2,RALB,ROBO1,RPLP1,SDC4,SLC8A2,SOX9,STK11,ADAM17,TFRC,TGFA,TGF…
11_Member	GO Biological Processes	GO:0043405	regulation of MAP kinase activity	-6.9043	-5.12554	39/183	650,857,1445,1843,1856,2043,2146,2247,3156,3356,3643,4216,4763,5058,5291,5609,5997,6091,7039,7057,7186,7422,7855,8312,8754,9146,9175,10019,10114,11214,11221,28951,51763,56034,80824,81848,84062,152110,153090	BMP2,CAV1,CSK,DUSP1,DVL2,EPHA4,EZH2,FGF2,HMGCR,HTR2A,INSR,MAP3K4,NF1,PAK1,PIK3CB,MAP2K7,RGS2,ROBO1,TGFA,THBS1,TRAF2,VEGFA,FZD5,AXIN1,ADAM9,HGS,MAP3K13,SH2B3,HIPK3,AKAP13,DUSP10,TRIB2,INPP5K,PDGFC,DUSP16,SPRY4,DTNBP1,NEK10,DAB2IP
11_Member	GO Biological Processes	GO:0071902	positive regulation of protein serine/threonine kinase activity	-6.2019	-4.48991	43/224	387,595,650,659,805,891,990,1027,1164,1445,1856,2043,2146,2247,3326,3356,3643,4216,5058,5605,5609,5899,6091,6543,6868,7039,7057,7186,7422,7855,8312,8754,9175,9344,10926,11214,22924,54956,56034,57214,152110,153090,205428	RHOA,CCND1,BMP2,BMPR2,CALM2,CCNB1,CDC6,CDKN1B,CKS2,CSK,DVL2,EPHA4,EZH2,FGF2,HSP90AB1,HTR2A,INSR,MAP3K4,PAK1,MAP2K2,MAP2K7,RALB,ROBO1,SLC8A2,ADAM17,TGFA,THBS1,TRAF2,VEGFA,FZD5,AXIN1,ADAM9,MAP3K13,TAOK2,DBF4,AKAP13,MAPRE3,PARP16,PDGFC,CEMIP,NEK10,DAB2IP,DIPK2A
11_Member	GO Biological Processes	GO:0043406	positive regulation of MAP kinase activity	-3.84148	-2.46605	23/116	1445,1856,2043,2146,2247,3356,3643,4216,5058,5609,6091,7039,7057,7186,7422,7855,8312,8754,9175,11214,56034,152110,153090	CSK,DVL2,EPHA4,EZH2,FGF2,HTR2A,INSR,MAP3K4,PAK1,MAP2K7,ROBO1,TGFA,THBS1,TRAF2,VEGFA,FZD5,AXIN1,ADAM9,MAP3K13,AKAP13,PDGFC,NEK10,DAB2IP
11_Member	GO Biological Processes	GO:0043410	positive regulation of MAPK cascade	-3.55655	-2.2347	66/492	25,351,650,673,858,975,1236,1445,1499,1647,1856,2043,2066,2146,2247,2263,3084,3146,3276,3356,3487,3489,3643,3976,4216,4616,5058,5151,5478,5578,5595,5605,5606,5609,6091,6464,6657,7039,7046,7057,7186,7422,7855,8312,8754,9043,9175,9258,9344,10347,10912,11214,23008,23162,27020,27347,28996,50488,55504,56034,84231,112464,152110,153090,222643,768211	ABL1,APP,BMP2,BRAF,CAV2,CD81,CCR7,CSK,CTNNB1,GADD45A,DVL2,EPHA4,ERBB4,EZH2,FGF2,FGFR2,NRG1,HMGB1,PRMT1,HTR2A,IGFBP4,IGFBP6,INSR,LIF,MAP3K4,GADD45B,PAK1,PDE8A,PPIA,PRKCA,MAPK3,MAP2K2,MAP2K3,MAP2K7,ROBO1,SHC1,SOX2,TGFA,TGFBR1,THBS1,TRAF2,VEGFA,FZD5,AXIN1,ADAM9,SPAG9,MAP3K13,MFHAS1,TAOK2,ABCA7,GADD45G,AKAP13,KLHDC10,MAPK8IP3,NPTN,STK39,HIPK2,MINK1,TNFRSF19,PDGFC,TRAF7,CAVIN3,NEK10,DAB2IP,UNC5CL,RELL1
11_Member	GO Biological Processes	GO:0043506	regulation of JUN kinase activity	-3.29309	-2.01893	14/60	1856,2043,4216,5058,5609,7186,7855,8312,9175,10114,11221,80824,84062,153090	DVL2,EPHA4,MAP3K4,PAK1,MAP2K7,TRAF2,FZD5,AXIN1,MAP3K13,HIPK3,DUSP10,DUSP16,DTNBP1,DAB2IP
11_Member	GO Biological Processes	GO:0070372	regulation of ERK1 and ERK2 cascade	-2.75676	-1.58456	43/312	25,351,650,673,1236,1445,1601,1846,1969,2043,2045,2066,2247,2263,3084,3146,3356,3491,3976,5151,5300,5578,5595,5609,6464,7078,7534,9258,9368,10048,10347,11221,27020,54206,56034,57556,81610,81848,84231,112464,152110,153090,161742	ABL1,APP,BMP2,BRAF,CCR7,CSK,DAB2,DUSP4,EPHA2,EPHA4,EPHA7,ERBB4,FGF2,FGFR2,NRG1,HMGB1,HTR2A,CCN1,LIF,PDE8A,PIN1,PRKCA,MAPK3,MAP2K7,SHC1,TIMP3,YWHAZ,MFHAS1,SLC9A3R1,RANBP9,ABCA7,DUSP10,NPTN,ERRFI1,PDGFC,SEMA6A,FAM83D,SPRY4,TRAF7,CAVIN3,NEK10,DAB2IP,SPRED1
11_Member	GO Biological Processes	GO:0043507	positive regulation of JUN kinase activity	-2.49406	-1.38496	10/43	1856,2043,4216,5058,5609,7186,7855,8312,9175,153090	DVL2,EPHA4,MAP3K4,PAK1,MAP2K7,TRAF2,FZD5,AXIN1,MAP3K13,DAB2IP
12_Summary	GO Biological Processes	GO:0006325	chromatin organization	-18.0935	-15.1295	123/612	60,473,1108,1613,1786,2070,2138,2140,2146,2625,2879,2908,3014,3020,3021,3146,3150,3192,3720,4171,4300,4692,4798,5058,5976,6418,6597,6615,6657,6662,6732,7403,8312,8335,8339,8341,8346,8347,8350,8352,8354,8355,8356,8364,8365,8493,8545,8888,8970,8971,9031,9275,9425,9810,9960,10036,10155,10209,10269,10445,10771,10927,10951,11339,22823,22893,23030,23135,23304,23314,23326,23451,23492,23506,23523,23558,2…	ACTB,RERE,CHD4,DAPK3,DNMT1,EYA4,EYA1,EYA3,EZH2,GATA3,GPX4,NR3C1,H2AX,H3-3A,H3-3B,HMGB1,HMGN1,HNRNPU,JARID2,MCM2,MLLT3,NDN,NFRKB,PAK1,UPF1,SET,SMARCA4,SNAI1,SOX2,SOX9,SRPK1,KDM6A,AXIN1,H2AC4,H2BC8,H2BC15,H2BC10,H2BC4,H3C1,H3C3,H3C11,H3C8,H3C12,H4C3,H4C8,PPM1D,CGGBP1,MCM3AP,H2BC11,H1-10,BAZ1B,BCL7B,CDYL,RNF40,USP3,CHAF1A,TRIM28,EIF1,ZMPSTE24,MCRS1,ZMYND11,SPIN1,CBX1,OIP5,MTF2,BAHD1,KDM4B,KDM6B,UBR2…
12_Member	GO Biological Processes	GO:0006325	chromatin organization	-18.0935	-15.1295	123/612	60,473,1108,1613,1786,2070,2138,2140,2146,2625,2879,2908,3014,3020,3021,3146,3150,3192,3720,4171,4300,4692,4798,5058,5976,6418,6597,6615,6657,6662,6732,7403,8312,8335,8339,8341,8346,8347,8350,8352,8354,8355,8356,8364,8365,8493,8545,8888,8970,8971,9031,9275,9425,9810,9960,10036,10155,10209,10269,10445,10771,10927,10951,11339,22823,22893,23030,23135,23304,23314,23326,23451,23492,23506,23523,23558,2…	ACTB,RERE,CHD4,DAPK3,DNMT1,EYA4,EYA1,EYA3,EZH2,GATA3,GPX4,NR3C1,H2AX,H3-3A,H3-3B,HMGB1,HMGN1,HNRNPU,JARID2,MCM2,MLLT3,NDN,NFRKB,PAK1,UPF1,SET,SMARCA4,SNAI1,SOX2,SOX9,SRPK1,KDM6A,AXIN1,H2AC4,H2BC8,H2BC15,H2BC10,H2BC4,H3C1,H3C3,H3C11,H3C8,H3C12,H4C3,H4C8,PPM1D,CGGBP1,MCM3AP,H2BC11,H1-10,BAZ1B,BCL7B,CDYL,RNF40,USP3,CHAF1A,TRIM28,EIF1,ZMPSTE24,MCRS1,ZMYND11,SPIN1,CBX1,OIP5,MTF2,BAHD1,KDM4B,KDM6B,UBR2…
12_Member	GO Biological Processes	GO:0006338	chromatin remodeling	-8.4018	-6.43188	58/297	60,473,1108,2146,2625,3014,3020,3021,3720,4171,4300,4798,5058,6418,6597,6662,7403,8339,8341,8346,8347,8350,8352,8354,8355,8356,8364,8365,8888,8970,8971,9031,9275,10036,10445,11339,23030,23135,23314,23451,23506,29072,29915,50809,51341,55636,55723,57459,57492,57798,79723,79903,81611,85236,92815,93624,121504,387103	ACTB,RERE,CHD4,EZH2,GATA3,H2AX,H3-3A,H3-3B,JARID2,MCM2,MLLT3,NFRKB,PAK1,SET,SMARCA4,SOX9,KDM6A,H2BC8,H2BC15,H2BC10,H2BC4,H3C1,H3C3,H3C11,H3C8,H3C12,H4C3,H4C8,MCM3AP,H2BC11,H1-10,BAZ1B,BCL7B,CHAF1A,MCRS1,OIP5,KDM4B,KDM6B,SATB2,SF3B1,BICRAL,SETD2,HCFC2,HP1BP3,ZBTB7A,CHD7,ASF1B,GATAD2B,ARID1B,GATAD1,SUV39H2,NAA60,ANP32E,H2BC12,H2AW,TADA2B,H4-16,CENPW
12_Member	GO Biological Processes	GO:0031497	chromatin assembly	-8.01569	-6.08038	41/181	1786,2146,3014,3020,3021,3146,4171,4692,6418,6662,8312,8339,8341,8346,8347,8350,8352,8354,8355,8356,8364,8365,8493,8970,8971,10036,11339,22893,23304,23523,29855,50809,51548,55723,57673,57683,79903,85236,121504,254048,387103	DNMT1,EZH2,H2AX,H3-3A,H3-3B,HMGB1,MCM2,NDN,SET,SOX9,AXIN1,H2BC8,H2BC15,H2BC10,H2BC4,H3C1,H3C3,H3C11,H3C8,H3C12,H4C3,H4C8,PPM1D,H2BC11,H1-10,CHAF1A,OIP5,BAHD1,UBR2,CABIN1,UBN1,HP1BP3,SIRT6,ASF1B,BEND3,ZDBF2,NAA60,H2BC12,H4-16,UBN2,CENPW
12_Member	GO Biological Processes	GO:0065004	protein-DNA complex assembly	-4.97758	-3.42746	39/217	1063,3014,3020,3021,4171,6418,6597,6662,6874,6878,8339,8341,8346,8347,8350,8352,8354,8355,8356,8364,8365,8970,8971,9014,10025,10036,11339,23493,50809,51003,51053,55723,79903,80306,83860,85236,121504,201254,387103	CENPF,H2AX,H3-3A,H3-3B,MCM2,SET,SMARCA4,SOX9,TAF4,TAF6,H2BC8,H2BC15,H2BC10,H2BC4,H3C1,H3C3,H3C11,H3C8,H3C12,H4C3,H4C8,H2BC11,H1-10,TAF1B,MED16,CHAF1A,OIP5,HEY2,HP1BP3,MED31,GMNN,ASF1B,NAA60,MED28,TAF3,H2BC12,H4-16,CENPX,CENPW
12_Member	GO Biological Processes	GO:0034728	nucleosome organization	-4.94105	-3.3966	32/164	3014,3020,3021,4171,6418,6597,6662,8339,8341,8346,8347,8350,8352,8354,8355,8356,8364,8365,8888,8970,8971,10036,11339,29072,50809,55723,79903,81611,85236,92815,121504,387103	H2AX,H3-3A,H3-3B,MCM2,SET,SMARCA4,SOX9,H2BC8,H2BC15,H2BC10,H2BC4,H3C1,H3C3,H3C11,H3C8,H3C12,H4C3,H4C8,MCM3AP,H2BC11,H1-10,CHAF1A,OIP5,SETD2,HP1BP3,ASF1B,NAA60,ANP32E,H2BC12,H2AW,H4-16,CENPW
12_Member	GO Biological Processes	GO:0006334	nucleosome assembly	-4.90432	-3.36584	27/128	3014,3020,3021,4171,6418,6662,8339,8341,8346,8347,8350,8352,8354,8355,8356,8364,8365,8970,8971,10036,11339,50809,55723,79903,85236,121504,387103	H2AX,H3-3A,H3-3B,MCM2,SET,SOX9,H2BC8,H2BC15,H2BC10,H2BC4,H3C1,H3C3,H3C11,H3C8,H3C12,H4C3,H4C8,H2BC11,H1-10,CHAF1A,OIP5,HP1BP3,ASF1B,NAA60,H2BC12,H4-16,CENPW
12_Member	GO Biological Processes	GO:0071824	protein-DNA complex subunit organization	-4.74744	-3.22993	43/254	1063,3014,3020,3021,4171,6418,6597,6662,6874,6878,8339,8341,8346,8347,8350,8352,8354,8355,8356,8364,8365,8888,8970,8971,9014,10025,10036,11339,23493,29072,50809,51003,51053,55723,79903,80306,81611,83860,85236,92815,121504,201254,387103	CENPF,H2AX,H3-3A,H3-3B,MCM2,SET,SMARCA4,SOX9,TAF4,TAF6,H2BC8,H2BC15,H2BC10,H2BC4,H3C1,H3C3,H3C11,H3C8,H3C12,H4C3,H4C8,MCM3AP,H2BC11,H1-10,TAF1B,MED16,CHAF1A,OIP5,HEY2,SETD2,HP1BP3,MED31,GMNN,ASF1B,NAA60,MED28,ANP32E,TAF3,H2BC12,H2AW,H4-16,CENPX,CENPW
12_Member	GO Biological Processes	GO:0032200	telomere organization	-4.57127	-3.08312	26/126	641,2067,2072,2146,3020,3021,3320,3326,5976,6117,8350,8352,8354,8355,8356,8364,8365,9401,10111,10445,25913,51548,79677,84464,121504,220064	BLM,ERCC1,ERCC4,EZH2,H3-3A,H3-3B,HSP90AA1,HSP90AB1,UPF1,RPA1,H3C1,H3C3,H3C11,H3C8,H3C12,H4C3,H4C8,RECQL4,RAD50,MCRS1,POT1,SIRT6,SMC6,SLX4,H4-16,LTO1
12_Member	GO Biological Processes	GO:0006336	DNA replication-independent chromatin assembly	-4.17724	-2.75053	11/33	3020,3021,8364,8365,11339,23523,29855,55723,121504,254048,387103	H3-3A,H3-3B,H4C3,H4C8,OIP5,CABIN1,UBN1,ASF1B,H4-16,UBN2,CENPW
12_Member	GO Biological Processes	GO:0034724	DNA replication-independent chromatin organization	-4.04286	-2.63575	11/34	3020,3021,8364,8365,11339,23523,29855,55723,121504,254048,387103	H3-3A,H3-3B,H4C3,H4C8,OIP5,CABIN1,UBN1,ASF1B,H4-16,UBN2,CENPW
12_Member	GO Biological Processes	GO:0006335	DNA replication-dependent chromatin assembly	-3.58432	-2.25521	10/32	8350,8352,8354,8355,8356,8364,8365,10036,55723,121504	H3C1,H3C3,H3C11,H3C8,H3C12,H4C3,H4C8,CHAF1A,ASF1B,H4-16
12_Member	GO Biological Processes	GO:0034723	DNA replication-dependent chromatin organization	-3.58432	-2.25521	10/32	8350,8352,8354,8355,8356,8364,8365,10036,55723,121504	H3C1,H3C3,H3C11,H3C8,H3C12,H4C3,H4C8,CHAF1A,ASF1B,H4-16
13_Summary	GO Molecular Functions	GO:0003682	chromatin binding	-17.8883	-14.9436	119/586	60,468,473,604,639,661,1051,1063,1104,1108,1164,1499,1647,1655,1746,1747,1786,1820,1912,2005,2067,2072,2146,2296,2303,2308,2309,2332,2355,2521,2737,2956,3020,3021,3150,3192,3280,3516,3720,4091,4292,4300,4335,4692,4774,4790,4904,4998,5187,5914,5916,5976,6418,6421,6498,6591,6597,6662,6670,6720,6774,7020,7091,7153,7155,7403,8805,8888,8971,9314,9425,9612,10036,10155,10274,10499,10734,10735,10782,1095…	ACTB,ATF4,RERE,BCL6,PRDM1,POLR3D,CEBPB,CENPF,RCC1,CHD4,CKS2,CTNNB1,GADD45A,DDX5,DLX2,DLX3,DNMT1,ARID3A,PHC2,ELK4,ERCC1,ERCC4,EZH2,FOXC1,FOXC2,FOXO1,FOXO3,FMR1,FOSL2,FUS,GLI3,MSH6,H3-3A,H3-3B,HMGN1,HNRNPU,HES1,RBPJ,JARID2,SMAD6,MLH1,MLLT3,MNT,NDN,NFIA,NFKB1,YBX1,ORC1,PER1,RARA,RARG,UPF1,SET,SFPQ,SKIL,SNAI2,SMARCA4,SOX9,SP3,SREBF1,STAT3,TFAP2A,TLE4,TOP2A,TOP2B,KDM6A,TRIM24,MCM3AP,H1-10,KLF4,CDYL,NC…
13_Member	GO Molecular Functions	GO:0003682	chromatin binding	-17.8883	-14.9436	119/586	60,468,473,604,639,661,1051,1063,1104,1108,1164,1499,1647,1655,1746,1747,1786,1820,1912,2005,2067,2072,2146,2296,2303,2308,2309,2332,2355,2521,2737,2956,3020,3021,3150,3192,3280,3516,3720,4091,4292,4300,4335,4692,4774,4790,4904,4998,5187,5914,5916,5976,6418,6421,6498,6591,6597,6662,6670,6720,6774,7020,7091,7153,7155,7403,8805,8888,8971,9314,9425,9612,10036,10155,10274,10499,10734,10735,10782,1095…	ACTB,ATF4,RERE,BCL6,PRDM1,POLR3D,CEBPB,CENPF,RCC1,CHD4,CKS2,CTNNB1,GADD45A,DDX5,DLX2,DLX3,DNMT1,ARID3A,PHC2,ELK4,ERCC1,ERCC4,EZH2,FOXC1,FOXC2,FOXO1,FOXO3,FMR1,FOSL2,FUS,GLI3,MSH6,H3-3A,H3-3B,HMGN1,HNRNPU,HES1,RBPJ,JARID2,SMAD6,MLH1,MLLT3,MNT,NDN,NFIA,NFKB1,YBX1,ORC1,PER1,RARA,RARG,UPF1,SET,SFPQ,SKIL,SNAI2,SMARCA4,SOX9,SP3,SREBF1,STAT3,TFAP2A,TLE4,TOP2A,TOP2B,KDM6A,TRIM24,MCM3AP,H1-10,KLF4,CDYL,NC…
14_Summary	GO Biological Processes	GO:0045596	negative regulation of cell differentiation	-17.4172	-14.5258	133/699	60,351,387,393,406,595,604,650,659,677,678,811,857,861,862,1020,1021,1289,1499,1746,1786,1814,1903,1946,2043,2045,2146,2290,2302,2308,2309,2625,2737,3142,3146,3192,3276,3280,3397,3398,3399,3400,3516,3638,3659,3949,4037,4041,4077,4091,4092,4212,4487,4763,4772,4775,4792,4904,5295,5594,5725,5727,5909,5914,5916,5997,6497,6498,6591,6597,6615,6657,6662,6774,7046,7422,7483,7494,7538,7704,8312,8364,8365,…	ACTB,APP,RHOA,ARHGAP4,ARNTL,CCND1,BCL6,BMP2,BMPR2,ZFP36L1,ZFP36L2,CALR,CAV1,RUNX1,RUNX1T1,CDK5,CDK6,COL5A1,CTNNB1,DLX2,DNMT1,DRD3,S1PR3,EFNA5,EPHA4,EPHA7,EZH2,FOXG1,FOXJ1,FOXO1,FOXO3,GATA3,GLI3,HLX,HMGB1,HNRNPU,PRMT1,HES1,ID1,ID2,ID3,ID4,RBPJ,INSIG1,IRF1,LDLR,LRP3,LRP5,NBR1,SMAD6,SMAD7,MEIS2,MSX1,NF1,NFATC1,NFATC3,NFKBIA,YBX1,PIK3R1,MAPK1,PTBP1,PTCH1,RAP1GAP,RARA,RARG,RGS2,SKI,SKIL,SNAI2,SMARCA4,…
14_Member	GO Biological Processes	GO:0045596	negative regulation of cell differentiation	-17.4172	-14.5258	133/699	60,351,387,393,406,595,604,650,659,677,678,811,857,861,862,1020,1021,1289,1499,1746,1786,1814,1903,1946,2043,2045,2146,2290,2302,2308,2309,2625,2737,3142,3146,3192,3276,3280,3397,3398,3399,3400,3516,3638,3659,3949,4037,4041,4077,4091,4092,4212,4487,4763,4772,4775,4792,4904,5295,5594,5725,5727,5909,5914,5916,5997,6497,6498,6591,6597,6615,6657,6662,6774,7046,7422,7483,7494,7538,7704,8312,8364,8365,…	ACTB,APP,RHOA,ARHGAP4,ARNTL,CCND1,BCL6,BMP2,BMPR2,ZFP36L1,ZFP36L2,CALR,CAV1,RUNX1,RUNX1T1,CDK5,CDK6,COL5A1,CTNNB1,DLX2,DNMT1,DRD3,S1PR3,EFNA5,EPHA4,EPHA7,EZH2,FOXG1,FOXJ1,FOXO1,FOXO3,GATA3,GLI3,HLX,HMGB1,HNRNPU,PRMT1,HES1,ID1,ID2,ID3,ID4,RBPJ,INSIG1,IRF1,LDLR,LRP3,LRP5,NBR1,SMAD6,SMAD7,MEIS2,MSX1,NF1,NFATC1,NFATC3,NFKBIA,YBX1,PIK3R1,MAPK1,PTBP1,PTCH1,RAP1GAP,RARA,RARG,RGS2,SKI,SKIL,SNAI2,SMARCA4,…
15_Summary	GO Biological Processes	GO:0060341	regulation of cellular localization	-17.2409	-14.3658	137/733	60,163,208,324,598,677,857,975,1020,1445,1499,1601,1946,1969,2010,2042,2066,2181,2241,2316,2534,2619,2737,2752,2770,2934,3182,3192,3326,3638,3728,3916,3976,4000,4035,4041,4659,4763,4771,4946,5007,5295,5300,5357,5494,5525,5566,5594,5595,5605,5621,5899,5905,5936,6385,6526,6612,6717,6720,6721,6794,6812,6934,7037,7538,7545,7855,8021,8326,8500,8514,8609,8650,8878,9146,9258,9495,9696,9747,9846,9972,100…	ACTB,AP2B1,AKT2,APC,BCL2L1,ZFP36L1,CAV1,CD81,CDK5,CSK,CTNNB1,DAB2,EFNA5,EPHA2,EMD,EPHA3,ERBB4,ACSL3,FER,FLNA,FYN,GAS1,GLI3,GLUL,GNAI1,GSN,HNRNPAB,HNRNPU,HSP90AB1,INSIG1,JUP,LAMP1,LIF,LMNA,LRP1,LRP5,PPP1R12A,NF1,NF2,OAZ1,OSBP,PIK3R1,PIN1,PLS1,PPM1A,PPP2R5A,PRKACA,MAPK1,MAPK3,MAP2K2,PRNP,RALB,RANGAP1,RBM4,SDC4,SLC5A3,SUMO3,SRI,SREBF1,SREBF2,STK11,STXBP1,TCF7L2,TFRC,ZFP36,ZIC1,FZD5,NUP214,FZD9,PPFIA…
15_Member	GO Biological Processes	GO:0060341	regulation of cellular localization	-17.2409	-14.3658	137/733	60,163,208,324,598,677,857,975,1020,1445,1499,1601,1946,1969,2010,2042,2066,2181,2241,2316,2534,2619,2737,2752,2770,2934,3182,3192,3326,3638,3728,3916,3976,4000,4035,4041,4659,4763,4771,4946,5007,5295,5300,5357,5494,5525,5566,5594,5595,5605,5621,5899,5905,5936,6385,6526,6612,6717,6720,6721,6794,6812,6934,7037,7538,7545,7855,8021,8326,8500,8514,8609,8650,8878,9146,9258,9495,9696,9747,9846,9972,100…	ACTB,AP2B1,AKT2,APC,BCL2L1,ZFP36L1,CAV1,CD81,CDK5,CSK,CTNNB1,DAB2,EFNA5,EPHA2,EMD,EPHA3,ERBB4,ACSL3,FER,FLNA,FYN,GAS1,GLI3,GLUL,GNAI1,GSN,HNRNPAB,HNRNPU,HSP90AB1,INSIG1,JUP,LAMP1,LIF,LMNA,LRP1,LRP5,PPP1R12A,NF1,NF2,OAZ1,OSBP,PIK3R1,PIN1,PLS1,PPM1A,PPP2R5A,PRKACA,MAPK1,MAPK3,MAP2K2,PRNP,RALB,RANGAP1,RBM4,SDC4,SLC5A3,SUMO3,SRI,SREBF1,SREBF2,STK11,STXBP1,TCF7L2,TFRC,ZFP36,ZIC1,FZD5,NUP214,FZD9,PPFIA…
15_Member	GO Biological Processes	GO:0032386	regulation of intracellular transport	-9.80264	-7.7111	66/332	208,975,1020,1601,2010,2316,2534,2619,2737,3326,3638,3728,3916,4659,4763,4946,5295,5494,5566,5594,5595,5605,5621,5905,5936,6720,6721,6794,6934,7545,7855,8021,9495,9747,9972,10055,10075,10155,10411,10657,10938,11132,11149,22902,22916,22994,26993,27113,29072,29969,51024,51652,51715,51763,54543,55737,55741,57214,57602,58480,79778,89781,92840,128637,255758,337867	AKT2,CD81,CDK5,DAB2,EMD,FLNA,FYN,GAS1,GLI3,HSP90AB1,INSIG1,JUP,LAMP1,PPP1R12A,NF1,OAZ1,PIK3R1,PPM1A,PRKACA,MAPK1,MAPK3,MAP2K2,PRNP,RANGAP1,RBM4,SREBF1,SREBF2,STK11,TCF7L2,ZIC1,FZD5,NUP214,AKAP5,TCAF1,NUP153,SAE1,HUWE1,TRIM28,RAPGEF3,KHDRBS1,EHD1,CAPN10,BVES,RUFY3,NCBP2,CEP131,AKAP8L,BBC3,SETD2,MDFIC,FIS1,CHMP3,RAB23,INPP5K,TOMM7,VPS35,EDEM2,CEMIP,USP36,RHOU,MICALL2,HPS4,REEP6,TBC1D20,DYNLT2B,UBAC2
15_Member	GO Biological Processes	GO:0051223	regulation of protein transport	-7.32651	-5.487	80/495	208,406,975,1020,1374,1445,1595,1814,1946,2010,2181,2316,2534,2737,2752,3156,3312,3326,3638,3667,3728,4041,4628,4763,4946,5007,5208,5295,5478,5494,5566,5621,5905,6558,6566,6659,6717,6720,6721,6804,6934,7545,7855,8609,8754,9495,9747,10055,10075,10155,10411,10497,11132,22902,22994,25807,26297,27032,27113,27230,29969,51024,51715,51763,54543,54602,55737,55741,56262,57214,57602,58480,79778,84522,89781…	AKT2,ARNTL,CD81,CDK5,CPT1A,CSK,CYP51A1,DRD3,EFNA5,EMD,ACSL3,FLNA,FYN,GLI3,GLUL,HMGCR,HSPA8,HSP90AB1,INSIG1,IRS1,JUP,LRP5,MYH10,NF1,OAZ1,OSBP,PFKFB2,PIK3R1,PPIA,PPM1A,PRKACA,PRNP,RANGAP1,SLC12A2,SLC16A1,SOX4,SRI,SREBF1,SREBF2,STX1A,TCF7L2,ZIC1,FZD5,KLF7,ADAM9,AKAP5,TCAF1,SAE1,HUWE1,TRIM28,RAPGEF3,UNC13B,CAPN10,RUFY3,CEP131,RHBDD3,SERGEF,ATP2C1,BBC3,SERP1,MDFIC,FIS1,RAB23,INPP5K,TOMM7,NDFIP2,VPS35,…
15_Member	GO Biological Processes	GO:0032388	positive regulation of intracellular transport	-7.31991	-5.48188	42/198	208,975,1020,1601,2010,2316,2534,2737,3326,3728,4946,5295,5494,5566,5621,6721,6794,6934,7545,7855,9495,9747,10055,10075,10155,10411,10657,10938,11132,22902,22916,22994,27113,51024,54543,55741,57214,57602,58480,79778,89781,128637	AKT2,CD81,CDK5,DAB2,EMD,FLNA,FYN,GLI3,HSP90AB1,JUP,OAZ1,PIK3R1,PPM1A,PRKACA,PRNP,SREBF2,STK11,TCF7L2,ZIC1,FZD5,AKAP5,TCAF1,SAE1,HUWE1,TRIM28,RAPGEF3,KHDRBS1,EHD1,CAPN10,RUFY3,NCBP2,CEP131,BBC3,FIS1,TOMM7,EDEM2,CEMIP,USP36,RHOU,MICALL2,HPS4,TBC1D20
15_Member	GO Biological Processes	GO:0070201	regulation of establishment of protein localization	-7.01897	-5.22581	82/520	208,406,975,1020,1374,1445,1595,1814,1946,2010,2181,2316,2534,2737,2752,3156,3312,3326,3638,3667,3728,4041,4628,4763,4946,5007,5208,5295,5478,5494,5566,5621,5905,6558,6566,6659,6717,6720,6721,6804,6934,7545,7855,8609,8754,9495,9747,10055,10075,10155,10391,10411,10497,10574,11132,22902,22994,25807,26297,27032,27113,27230,29969,51024,51715,51763,54543,54602,55737,55741,56262,57214,57602,58480,79778…	AKT2,ARNTL,CD81,CDK5,CPT1A,CSK,CYP51A1,DRD3,EFNA5,EMD,ACSL3,FLNA,FYN,GLI3,GLUL,HMGCR,HSPA8,HSP90AB1,INSIG1,IRS1,JUP,LRP5,MYH10,NF1,OAZ1,OSBP,PFKFB2,PIK3R1,PPIA,PPM1A,PRKACA,PRNP,RANGAP1,SLC12A2,SLC16A1,SOX4,SRI,SREBF1,SREBF2,STX1A,TCF7L2,ZIC1,FZD5,KLF7,ADAM9,AKAP5,TCAF1,SAE1,HUWE1,TRIM28,CORO2B,RAPGEF3,UNC13B,CCT7,CAPN10,RUFY3,CEP131,RHBDD3,SERGEF,ATP2C1,BBC3,SERP1,MDFIC,FIS1,RAB23,INPP5K,TOMM7,N…
15_Member	GO Biological Processes	GO:1903829	positive regulation of protein localization	-6.88954	-5.11207	73/448	163,208,324,975,1020,1969,2010,2042,2066,2181,2316,2534,2737,2752,2770,3326,3728,3976,4035,4628,4946,5007,5208,5295,5357,5478,5494,5566,5621,6526,6659,6717,6721,6794,6934,7037,7545,7855,8754,8878,9495,9696,9747,10055,10075,10155,10347,10391,10411,10445,10497,10574,11132,11190,22902,22994,25921,27020,27032,27113,27230,51024,54543,55737,55741,56262,57142,57214,57602,58480,58489,79778,89781	AP2B1,AKT2,APC,CD81,CDK5,EPHA2,EMD,EPHA3,ERBB4,ACSL3,FLNA,FYN,GLI3,GLUL,GNAI1,HSP90AB1,JUP,LIF,LRP1,MYH10,OAZ1,OSBP,PFKFB2,PIK3R1,PLS1,PPIA,PPM1A,PRKACA,PRNP,SLC5A3,SOX4,SRI,SREBF2,STK11,TCF7L2,TFRC,ZIC1,FZD5,ADAM9,SQSTM1,AKAP5,CROCC,TCAF1,SAE1,HUWE1,TRIM28,ABCA7,CORO2B,RAPGEF3,MCRS1,UNC13B,CCT7,CAPN10,CEP250,RUFY3,CEP131,ZDHHC5,NPTN,ATP2C1,BBC3,SERP1,FIS1,TOMM7,VPS35,EDEM2,LRRC8A,RTN4,CEMIP,USP3…
15_Member	GO Biological Processes	GO:0090316	positive regulation of intracellular protein transport	-6.83821	-5.06586	35/156	208,975,1020,2010,2316,2534,2737,3326,3728,4946,5295,5494,5566,5621,6721,6934,7545,7855,9495,9747,10055,10075,10155,10411,22902,22994,27113,51024,54543,55741,57214,57602,58480,79778,89781	AKT2,CD81,CDK5,EMD,FLNA,FYN,GLI3,HSP90AB1,JUP,OAZ1,PIK3R1,PPM1A,PRKACA,PRNP,SREBF2,TCF7L2,ZIC1,FZD5,AKAP5,TCAF1,SAE1,HUWE1,TRIM28,RAPGEF3,RUFY3,CEP131,BBC3,FIS1,TOMM7,EDEM2,CEMIP,USP36,RHOU,MICALL2,HPS4
15_Member	GO Biological Processes	GO:0033157	regulation of intracellular protein transport	-6.2019	-4.48991	43/224	208,975,1020,2010,2316,2534,2737,3326,3638,3728,4763,4946,5295,5494,5566,5621,5905,6720,6721,6934,7545,7855,9495,9747,10055,10075,10155,10411,22902,22994,27113,29969,51024,51715,51763,54543,55741,57214,57602,58480,79778,89781,337867	AKT2,CD81,CDK5,EMD,FLNA,FYN,GLI3,HSP90AB1,INSIG1,JUP,NF1,OAZ1,PIK3R1,PPM1A,PRKACA,PRNP,RANGAP1,SREBF1,SREBF2,TCF7L2,ZIC1,FZD5,AKAP5,TCAF1,SAE1,HUWE1,TRIM28,RAPGEF3,RUFY3,CEP131,BBC3,MDFIC,FIS1,RAB23,INPP5K,TOMM7,EDEM2,CEMIP,USP36,RHOU,MICALL2,HPS4,UBAC2
15_Member	GO Biological Processes	GO:0046822	regulation of nucleocytoplasmic transport	-5.6511	-4.01217	25/104	1020,2010,2316,2737,3326,3728,4659,4763,5295,5494,5566,5905,5936,6934,7545,8021,9972,10155,10411,10657,22916,26993,29072,29969,51715	CDK5,EMD,FLNA,GLI3,HSP90AB1,JUP,PPP1R12A,NF1,PIK3R1,PPM1A,PRKACA,RANGAP1,RBM4,TCF7L2,ZIC1,NUP214,NUP153,TRIM28,RAPGEF3,KHDRBS1,NCBP2,AKAP8L,SETD2,MDFIC,RAB23
15_Member	GO Biological Processes	GO:1904951	positive regulation of establishment of protein localization	-5.51976	-3.90886	52/309	208,975,1020,2010,2181,2316,2534,2737,2752,3326,3728,4628,4946,5007,5208,5295,5478,5494,5566,5621,6659,6717,6721,6934,7545,7855,8754,9495,9747,10055,10075,10155,10391,10411,10497,10574,11132,22902,22994,27032,27113,27230,51024,54543,55737,55741,56262,57214,57602,58480,79778,89781	AKT2,CD81,CDK5,EMD,ACSL3,FLNA,FYN,GLI3,GLUL,HSP90AB1,JUP,MYH10,OAZ1,OSBP,PFKFB2,PIK3R1,PPIA,PPM1A,PRKACA,PRNP,SOX4,SRI,SREBF2,TCF7L2,ZIC1,FZD5,ADAM9,AKAP5,TCAF1,SAE1,HUWE1,TRIM28,CORO2B,RAPGEF3,UNC13B,CCT7,CAPN10,RUFY3,CEP131,ATP2C1,BBC3,SERP1,FIS1,TOMM7,VPS35,EDEM2,LRRC8A,CEMIP,USP36,RHOU,MICALL2,HPS4
15_Member	GO Biological Processes	GO:0051222	positive regulation of protein transport	-5.51013	-3.90011	50/293	208,975,1020,2010,2181,2316,2534,2737,2752,3326,3728,4628,4946,5007,5208,5295,5478,5494,5566,5621,6659,6717,6721,6934,7545,7855,8754,9495,9747,10055,10075,10155,10411,10497,11132,22902,22994,27032,27113,27230,51024,54543,55737,55741,56262,57214,57602,58480,79778,89781	AKT2,CD81,CDK5,EMD,ACSL3,FLNA,FYN,GLI3,GLUL,HSP90AB1,JUP,MYH10,OAZ1,OSBP,PFKFB2,PIK3R1,PPIA,PPM1A,PRKACA,PRNP,SOX4,SRI,SREBF2,TCF7L2,ZIC1,FZD5,ADAM9,AKAP5,TCAF1,SAE1,HUWE1,TRIM28,RAPGEF3,UNC13B,CAPN10,RUFY3,CEP131,ATP2C1,BBC3,SERP1,FIS1,TOMM7,VPS35,EDEM2,LRRC8A,CEMIP,USP36,RHOU,MICALL2,HPS4
15_Member	GO Biological Processes	GO:1900180	regulation of protein localization to nucleus	-3.78803	-2.42415	25/132	2316,2534,2737,2752,3326,3728,3976,4000,4763,4771,5295,5300,6612,6794,7037,7545,9258,10155,10445,10574,25942,29969,51715,56957,83593	FLNA,FYN,GLI3,GLUL,HSP90AB1,JUP,LIF,LMNA,NF1,NF2,PIK3R1,PIN1,SUMO3,STK11,TFRC,ZIC1,MFHAS1,TRIM28,MCRS1,CCT7,SIN3A,MDFIC,RAB23,OTUD7B,RASSF5
15_Member	GO Biological Processes	GO:0046824	positive regulation of nucleocytoplasmic transport	-3.29309	-2.01893	14/60	2010,2316,2737,3326,3728,5295,5494,5566,6934,7545,10155,10411,10657,22916	EMD,FLNA,GLI3,HSP90AB1,JUP,PIK3R1,PPM1A,PRKACA,TCF7L2,ZIC1,TRIM28,RAPGEF3,KHDRBS1,NCBP2
16_Summary	GO Molecular Functions	GO:0050839	cell adhesion molecule binding	-16.9809	-14.137	113/557	87,118,659,682,800,811,832,975,1265,1289,1453,1496,1499,1525,1903,1937,1938,1969,1982,2010,2013,2017,2023,2194,2241,2247,2316,2317,2670,2802,3084,3146,3309,3312,3326,3337,3491,3646,3674,3728,3912,3927,4179,4627,4690,4771,4897,5034,5315,5339,5478,5578,5747,5819,5905,6092,6138,6187,6455,6624,6643,6868,7057,7087,7458,7534,8350,8352,8354,8355,8356,8425,8502,8650,8751,8754,8971,9217,9218,9351,9369,941…	ACTN1,ADD1,BMPR2,BSG,CALD1,CALR,CAPZB,CD81,CNN2,COL5A1,CSNK1D,CTNNA2,CTNNB1,CXADR,S1PR3,EEF1G,EEF2,EPHA2,EIF4G2,EMD,EMP2,CTTN,ENO1,FASN,FER,FGF2,FLNA,FLNB,GFAP,GOLGA3,NRG1,HMGB1,HSPA5,HSPA8,HSP90AB1,DNAJB1,CCN1,EIF3E,ITGA2B,JUP,LAMB1,LASP1,CD46,MYH9,NCK1,NF2,NRCAM,P4HB,PKM,PLEC,PPIA,PRKCA,PTK2,NECTIN2,RANGAP1,ROBO2,RPL15,RPS2,SH3GL1,FSCN1,SNX2,ADAM17,THBS1,ICAM5,EIF4H,YWHAZ,H3C1,H3C3,H3C11,H3C8,H…
16_Member	GO Molecular Functions	GO:0050839	cell adhesion molecule binding	-16.9809	-14.137	113/557	87,118,659,682,800,811,832,975,1265,1289,1453,1496,1499,1525,1903,1937,1938,1969,1982,2010,2013,2017,2023,2194,2241,2247,2316,2317,2670,2802,3084,3146,3309,3312,3326,3337,3491,3646,3674,3728,3912,3927,4179,4627,4690,4771,4897,5034,5315,5339,5478,5578,5747,5819,5905,6092,6138,6187,6455,6624,6643,6868,7057,7087,7458,7534,8350,8352,8354,8355,8356,8425,8502,8650,8751,8754,8971,9217,9218,9351,9369,941…	ACTN1,ADD1,BMPR2,BSG,CALD1,CALR,CAPZB,CD81,CNN2,COL5A1,CSNK1D,CTNNA2,CTNNB1,CXADR,S1PR3,EEF1G,EEF2,EPHA2,EIF4G2,EMD,EMP2,CTTN,ENO1,FASN,FER,FGF2,FLNA,FLNB,GFAP,GOLGA3,NRG1,HMGB1,HSPA5,HSPA8,HSP90AB1,DNAJB1,CCN1,EIF3E,ITGA2B,JUP,LAMB1,LASP1,CD46,MYH9,NCK1,NF2,NRCAM,P4HB,PKM,PLEC,PPIA,PRKCA,PTK2,NECTIN2,RANGAP1,ROBO2,RPL15,RPS2,SH3GL1,FSCN1,SNX2,ADAM17,THBS1,ICAM5,EIF4H,YWHAZ,H3C1,H3C3,H3C11,H3C8,H…
16_Member	GO Molecular Functions	GO:0045296	cadherin binding	-14.9352	-12.3691	77/333	118,659,682,800,832,1265,1453,1496,1499,1937,1938,1969,1982,2010,2017,2023,2194,2241,2316,2317,2802,3309,3312,3326,3337,3646,3728,3927,4179,4627,4690,5315,5339,5905,6138,6187,6455,6624,6643,7458,7534,8350,8352,8354,8355,8356,8502,8650,8971,9217,9218,9351,9414,10458,10528,10755,10801,10890,10938,11252,11273,23085,23164,23499,25978,29091,29789,50848,51474,54874,55833,55971,56829,57142,57488,57530,1…	ADD1,BMPR2,BSG,CALD1,CAPZB,CNN2,CSNK1D,CTNNA2,CTNNB1,EEF1G,EEF2,EPHA2,EIF4G2,EMD,CTTN,ENO1,FASN,FER,FLNA,FLNB,GOLGA3,HSPA5,HSPA8,HSP90AB1,DNAJB1,EIF3E,JUP,LASP1,CD46,MYH9,NCK1,PKM,PLEC,RANGAP1,RPL15,RPS2,SH3GL1,FSCN1,SNX2,EIF4H,YWHAZ,H3C1,H3C3,H3C11,H3C8,H3C12,PKP4,NUMB,H1-10,VAPB,VAPA,SLC9A3R2,TJP2,BAIAP2,NOP56,GIPC1,SEPTIN9,RAB10,EHD1,PACSIN2,ATXN2L,ERC1,MPRIP,MACF1,CHMP2B,STXBP6,OLA1,F11R,LIMA…
17_Summary	GO Biological Processes	GO:0043009	chordate embryonic development	-16.9383	-14.109	123/632	25,92,115,133,598,639,650,659,677,824,891,1051,1277,1499,1746,1856,1889,1969,2021,2138,2263,2296,2303,2530,2625,2737,2885,2909,3276,3280,3491,3516,3726,3976,4097,4154,4223,4487,4627,4751,4763,4904,5362,5566,5594,5727,5914,5916,6137,6201,6241,6385,6491,6497,6498,6615,6659,6662,6670,7020,7026,7046,7205,7289,7422,7483,7516,7779,7798,7855,8061,8178,8312,8321,8531,8854,8894,9775,9997,10018,10049,10155…	ABL1,ACVR2A,ADCY9,ADM,BCL2L1,PRDM1,BMP2,BMPR2,ZFP36L1,CAPN2,CCNB1,CEBPB,COL1A1,CTNNB1,DLX2,DVL2,ECE1,EPHA2,ENDOG,EYA1,FGFR2,FOXC1,FOXC2,FUT8,GATA3,GLI3,GRB2,ARHGAP35,PRMT1,HES1,CCN1,RBPJ,JUNB,LIF,MAFG,MBNL1,MEOX2,MSX1,MYH9,NEK2,NF1,YBX1,PLXNA2,PRKACA,MAPK1,PTCH1,RARA,RARG,RPL13,RPS7,RRM2,SDC4,STIL,SKI,SKIL,SNAI1,SOX4,SOX9,SP3,TFAP2A,NR2F2,TGFBR1,TRIP6,TULP3,VEGFA,WNT9A,XRCC2,SLC30A1,LUZP1,FZD5,FO…
17_Member	GO Biological Processes	GO:0043009	chordate embryonic development	-16.9383	-14.109	123/632	25,92,115,133,598,639,650,659,677,824,891,1051,1277,1499,1746,1856,1889,1969,2021,2138,2263,2296,2303,2530,2625,2737,2885,2909,3276,3280,3491,3516,3726,3976,4097,4154,4223,4487,4627,4751,4763,4904,5362,5566,5594,5727,5914,5916,6137,6201,6241,6385,6491,6497,6498,6615,6659,6662,6670,7020,7026,7046,7205,7289,7422,7483,7516,7779,7798,7855,8061,8178,8312,8321,8531,8854,8894,9775,9997,10018,10049,10155…	ABL1,ACVR2A,ADCY9,ADM,BCL2L1,PRDM1,BMP2,BMPR2,ZFP36L1,CAPN2,CCNB1,CEBPB,COL1A1,CTNNB1,DLX2,DVL2,ECE1,EPHA2,ENDOG,EYA1,FGFR2,FOXC1,FOXC2,FUT8,GATA3,GLI3,GRB2,ARHGAP35,PRMT1,HES1,CCN1,RBPJ,JUNB,LIF,MAFG,MBNL1,MEOX2,MSX1,MYH9,NEK2,NF1,YBX1,PLXNA2,PRKACA,MAPK1,PTCH1,RARA,RARG,RPL13,RPS7,RRM2,SDC4,STIL,SKI,SKIL,SNAI1,SOX4,SOX9,SP3,TFAP2A,NR2F2,TGFBR1,TRIP6,TULP3,VEGFA,WNT9A,XRCC2,SLC30A1,LUZP1,FZD5,FO…
17_Member	GO Biological Processes	GO:0009792	embryo development ending in birth or egg hatching	-16.6134	-13.8121	125/653	25,92,115,133,598,639,650,659,677,824,891,1051,1277,1499,1746,1856,1889,1969,2021,2138,2247,2263,2296,2303,2530,2625,2737,2885,2909,3276,3280,3491,3516,3726,3976,4097,4154,4223,4487,4627,4751,4763,4904,5362,5566,5594,5727,5914,5916,6137,6201,6241,6385,6491,6497,6498,6615,6659,6662,6670,7020,7026,7046,7205,7289,7422,7483,7516,7779,7798,7855,8061,8178,8312,8321,8531,8854,8894,9775,9997,10018,10049,…	ABL1,ACVR2A,ADCY9,ADM,BCL2L1,PRDM1,BMP2,BMPR2,ZFP36L1,CAPN2,CCNB1,CEBPB,COL1A1,CTNNB1,DLX2,DVL2,ECE1,EPHA2,ENDOG,EYA1,FGF2,FGFR2,FOXC1,FOXC2,FUT8,GATA3,GLI3,GRB2,ARHGAP35,PRMT1,HES1,CCN1,RBPJ,JUNB,LIF,MAFG,MBNL1,MEOX2,MSX1,MYH9,NEK2,NF1,YBX1,PLXNA2,PRKACA,MAPK1,PTCH1,RARA,RARG,RPL13,RPS7,RRM2,SDC4,STIL,SKI,SKIL,SNAI1,SOX4,SOX9,SP3,TFAP2A,NR2F2,TGFBR1,TRIP6,TULP3,VEGFA,WNT9A,XRCC2,SLC30A1,LUZP1,FZ…
17_Member	GO Biological Processes	GO:0001701	in utero embryonic development	-13.4392	-11.0304	81/382	115,133,598,639,650,677,824,891,1051,1499,2021,2263,2296,2530,2625,2737,2885,3276,3280,3491,3516,3726,3976,4097,4154,4487,4627,4751,4904,5594,5727,6137,6241,6491,6498,6615,6670,7026,7046,7422,7516,7779,7855,8061,8178,8312,8531,8894,9997,10018,10049,10155,23168,23414,23462,23493,25942,25988,27077,27173,28982,29072,51763,54855,54892,55636,55723,55845,56006,56949,56957,57142,57677,57728,79718,79798,…	ADCY9,ADM,BCL2L1,PRDM1,BMP2,ZFP36L1,CAPN2,CCNB1,CEBPB,CTNNB1,ENDOG,FGFR2,FOXC1,FUT8,GATA3,GLI3,GRB2,PRMT1,HES1,CCN1,RBPJ,JUNB,LIF,MAFG,MBNL1,MSX1,MYH9,NEK2,YBX1,MAPK1,PTCH1,RPL13,RRM2,STIL,SKIL,SNAI1,SP3,NR2F2,TGFBR1,VEGFA,XRCC2,SLC30A1,FZD5,FOSL1,ELL,AXIN1,YBX3,EIF2S2,SCO2,BCL2L11,DNAJB6,TRIM28,RTF1,ZFPM2,HEY1,HEY2,SIN3A,HINFP,B9D1,SLC39A1,FLVCR1,SETD2,INPP5K,TENT5C,NCAPG2,CHD7,ASF1B,BRK1,SMG9,X…
18_Summary	GO Biological Processes	GO:0071417	cellular response to organonitrogen compound	-16.4932	-13.7183	115/580	25,60,208,324,351,468,598,641,677,781,824,857,858,990,1020,1051,1131,1277,1278,1398,1445,1499,1785,1786,1814,2043,2146,2241,2303,2308,2309,2316,2534,2562,2671,2730,2781,2885,2887,3182,3309,3356,3397,3638,3643,3667,3709,3728,4035,4790,5139,5164,5166,5286,5295,5315,5447,5566,5594,5595,5621,5747,5786,5905,6262,6263,6464,6470,6517,6548,6662,6720,6774,7184,7494,7532,8013,8503,8651,9353,9368,9400,9663,…	ABL1,ACTB,AKT2,APC,APP,ATF4,BCL2L1,BLM,ZFP36L1,CACNA2D1,CAPN2,CAV1,CAV2,CDC6,CDK5,CEBPB,CHRM3,COL1A1,COL1A2,CRK,CSK,CTNNB1,DNM2,DNMT1,DRD3,EPHA4,EZH2,FER,FOXC2,FOXO1,FOXO3,FLNA,FYN,GABRB3,GFER,GCLM,GNAZ,GRB2,GRB10,HNRNPAB,HSPA5,HTR2A,ID1,INSIG1,INSR,IRS1,ITPR2,JUP,LRP1,NFKB1,PDE3A,PDK2,PDK4,PIK3C2A,PIK3R1,PKM,POR,PRKACA,MAPK1,MAPK3,PRNP,PTK2,PTPRA,RANGAP1,RYR2,RYR3,SHC1,SHMT1,SLC2A4,SLC9A1,SOX9,S…
18_Member	GO Biological Processes	GO:0071417	cellular response to organonitrogen compound	-16.4932	-13.7183	115/580	25,60,208,324,351,468,598,641,677,781,824,857,858,990,1020,1051,1131,1277,1278,1398,1445,1499,1785,1786,1814,2043,2146,2241,2303,2308,2309,2316,2534,2562,2671,2730,2781,2885,2887,3182,3309,3356,3397,3638,3643,3667,3709,3728,4035,4790,5139,5164,5166,5286,5295,5315,5447,5566,5594,5595,5621,5747,5786,5905,6262,6263,6464,6470,6517,6548,6662,6720,6774,7184,7494,7532,8013,8503,8651,9353,9368,9400,9663,…	ABL1,ACTB,AKT2,APC,APP,ATF4,BCL2L1,BLM,ZFP36L1,CACNA2D1,CAPN2,CAV1,CAV2,CDC6,CDK5,CEBPB,CHRM3,COL1A1,COL1A2,CRK,CSK,CTNNB1,DNM2,DNMT1,DRD3,EPHA4,EZH2,FER,FOXC2,FOXO1,FOXO3,FLNA,FYN,GABRB3,GFER,GCLM,GNAZ,GRB2,GRB10,HNRNPAB,HSPA5,HTR2A,ID1,INSIG1,INSR,IRS1,ITPR2,JUP,LRP1,NFKB1,PDE3A,PDK2,PDK4,PIK3C2A,PIK3R1,PKM,POR,PRKACA,MAPK1,MAPK3,PRNP,PTK2,PTPRA,RANGAP1,RYR2,RYR3,SHC1,SHMT1,SLC2A4,SLC9A1,SOX9,S…
18_Member	GO Biological Processes	GO:1901699	cellular response to nitrogen compound	-16.0828	-13.3562	122/640	25,60,208,324,351,468,598,641,677,781,824,857,858,990,1017,1020,1051,1131,1277,1278,1398,1445,1499,1785,1786,1814,2043,2146,2241,2303,2308,2309,2316,2332,2534,2562,2671,2730,2781,2885,2887,3182,3309,3356,3397,3638,3643,3667,3709,3728,4035,4548,4790,5139,5164,5166,5286,5295,5315,5447,5566,5594,5595,5621,5747,5786,5899,5905,6262,6263,6464,6470,6517,6548,6662,6720,6774,7184,7186,7494,7532,8013,8503,…	ABL1,ACTB,AKT2,APC,APP,ATF4,BCL2L1,BLM,ZFP36L1,CACNA2D1,CAPN2,CAV1,CAV2,CDC6,CDK2,CDK5,CEBPB,CHRM3,COL1A1,COL1A2,CRK,CSK,CTNNB1,DNM2,DNMT1,DRD3,EPHA4,EZH2,FER,FOXC2,FOXO1,FOXO3,FLNA,FMR1,FYN,GABRB3,GFER,GCLM,GNAZ,GRB2,GRB10,HNRNPAB,HSPA5,HTR2A,ID1,INSIG1,INSR,IRS1,ITPR2,JUP,LRP1,MTR,NFKB1,PDE3A,PDK2,PDK4,PIK3C2A,PIK3R1,PKM,POR,PRKACA,MAPK1,MAPK3,PRNP,PTK2,PTPRA,RALB,RANGAP1,RYR2,RYR3,SHC1,SHMT1,S…
18_Member	GO Biological Processes	GO:0007167	enzyme-linked receptor protein signaling pathway	-15.4557	-12.7828	116/606	25,92,208,324,650,659,673,858,1277,1278,1398,1609,1655,1747,1839,1946,1947,1948,1969,2042,2043,2045,2049,2050,2066,2241,2247,2263,2296,2303,2308,2530,2534,2885,2887,3084,3315,3397,3597,3643,3667,3925,3976,4035,4091,4092,4233,4487,4690,4692,5058,5164,5166,5286,5291,5295,5594,5595,5747,5786,6464,6497,6498,6662,6720,6774,6868,6909,7039,7046,7422,7791,8013,8425,8503,8754,8828,8874,8997,9019,9261,9655…	ABL1,ACVR2A,AKT2,APC,BMP2,BMPR2,BRAF,CAV2,COL1A1,COL1A2,CRK,DGKQ,DDX5,DLX3,HBEGF,EFNA5,EFNB1,EFNB2,EPHA2,EPHA3,EPHA4,EPHA7,EPHB3,EPHB4,ERBB4,FER,FGF2,FGFR2,FOXC1,FOXC2,FOXO1,FUT8,FYN,GRB2,GRB10,NRG1,HSPB1,ID1,IL13RA1,INSR,IRS1,STMN1,LIF,LRP1,SMAD6,SMAD7,MET,MSX1,NCK1,NDN,PAK1,PDK2,PDK4,PIK3C2A,PIK3CB,PIK3R1,MAPK1,MAPK3,PTK2,PTPRA,SHC1,SKI,SKIL,SOX9,SREBF1,STAT3,ADAM17,TBX2,TGFA,TGFBR1,VEGFA,ZYX,N…
18_Member	GO Biological Processes	GO:0009725	response to hormone	-15.088	-12.4892	134/753	21,133,208,324,387,411,476,490,595,677,678,682,811,842,857,858,990,1027,1236,1277,1398,1445,1508,1537,1601,1655,1718,1946,2101,2241,2274,2288,2303,2308,2309,2354,2625,2730,2737,2770,2885,2887,2908,2947,3192,3280,3312,3638,3643,3667,3727,3795,4091,4306,4790,5164,5166,5286,5295,5315,5447,5566,5747,5786,5905,5914,5916,6092,6446,6464,6513,6517,6548,6720,6774,6794,7023,7057,7077,7078,7425,7494,7532,75…	ABCA3,ADM,AKT2,APC,RHOA,ARSB,ATP1A1,ATP2B1,CCND1,ZFP36L1,ZFP36L2,BSG,CALR,CASP9,CAV1,CAV2,CDC6,CDKN1B,CCR7,COL1A1,CRK,CSK,CTSB,CYC1,DAB2,DDX5,DHCR24,EFNA5,ESRRA,FER,FHL2,FKBP4,FOXC2,FOXO1,FOXO3,FOSB,GATA3,GCLM,GLI3,GNAI1,GRB2,GRB10,NR3C1,GSTM3,HNRNPU,HES1,HSPA8,INSIG1,INSR,IRS1,JUND,KHK,SMAD6,NR3C2,NFKB1,PDK2,PDK4,PIK3C2A,PIK3R1,PKM,POR,PRKACA,PTK2,PTPRA,RANGAP1,RARA,RARG,ROBO2,SGK1,SHC1,SLC2A1,S…
18_Member	GO Biological Processes	GO:0007169	transmembrane receptor protein tyrosine kinase signaling pathway	-12.8938	-10.5464	83/405	25,208,324,673,858,1277,1398,1609,1839,1946,1947,1948,1969,2042,2043,2045,2049,2050,2066,2241,2247,2263,2296,2303,2308,2534,2885,2887,3084,3315,3643,3667,3925,4233,4690,4692,5058,5164,5166,5286,5291,5295,5594,5747,5786,6464,6662,6720,6774,6868,6909,7039,7422,8013,8503,8828,8874,8997,9019,9261,9655,9846,10019,10188,10273,10458,10628,22853,23064,23294,23433,25976,26060,27019,28964,51552,53834,55023…	ABL1,AKT2,APC,BRAF,CAV2,COL1A1,CRK,DGKQ,HBEGF,EFNA5,EFNB1,EFNB2,EPHA2,EPHA3,EPHA4,EPHA7,EPHB3,EPHB4,ERBB4,FER,FGF2,FGFR2,FOXC1,FOXC2,FOXO1,FYN,GRB2,GRB10,NRG1,HSPB1,INSR,IRS1,STMN1,MET,NCK1,NDN,PAK1,PDK2,PDK4,PIK3C2A,PIK3CB,PIK3R1,MAPK1,PTK2,PTPRA,SHC1,SOX9,SREBF1,STAT3,ADAM17,TBX2,TGFA,VEGFA,NR4A3,PIK3R3,NRP2,ARHGEF7,KALRN,MPZL1,MAPKAPK2,SOCS5,GAB2,SH2B3,TNK2,STUB1,BAIAP2,TXNIP,LMTK2,SETX,ANKS1A…
18_Member	GO Biological Processes	GO:0032870	cellular response to hormone stimulus	-12.78	-10.4467	93/481	208,324,387,476,490,677,678,811,842,857,858,990,1398,1445,1508,1655,1946,2101,2241,2288,2303,2308,2309,2354,2730,2885,2887,2908,3192,3312,3638,3643,3667,4306,4790,5164,5166,5286,5295,5315,5447,5566,5747,5786,5905,5914,5916,6092,6446,6464,6517,6548,6720,6774,7023,7494,7532,7538,8013,8503,8805,9131,9353,9663,9975,10018,10270,10458,10499,10521,10634,10768,10890,11132,23433,23558,26012,26060,27019,51…	AKT2,APC,RHOA,ATP1A1,ATP2B1,ZFP36L1,ZFP36L2,CALR,CASP9,CAV1,CAV2,CDC6,CRK,CSK,CTSB,DDX5,EFNA5,ESRRA,FER,FKBP4,FOXC2,FOXO1,FOXO3,FOSB,GCLM,GRB2,GRB10,NR3C1,HNRNPU,HSPA8,INSIG1,INSR,IRS1,NR3C2,NFKB1,PDK2,PDK4,PIK3C2A,PIK3R1,PKM,POR,PRKACA,PTK2,PTPRA,RANGAP1,RARA,RARG,ROBO2,SGK1,SHC1,SLC2A4,SLC9A1,SREBF1,STAT3,TFAP4,XBP1,YWHAG,ZFP36,NR4A3,PIK3R3,TRIM24,AIFM1,SLIT2,LPIN2,NR1D2,BCL2L11,AKAP8,BAIAP2,NC…
18_Member	GO Biological Processes	GO:1901652	response to peptide	-10.8478	-8.68752	83/441	133,208,324,351,677,682,781,857,858,990,1020,1027,1277,1398,1445,1537,2043,2241,2303,2308,2309,2534,2671,2770,2885,2887,3397,3638,3643,3667,3727,3795,4035,4790,4792,5164,5166,5286,5295,5315,5447,5621,5747,5786,5905,6464,6513,6517,6548,6720,6774,6794,7425,7494,7532,7832,8013,8503,8892,9663,9810,10018,10458,10768,10890,11132,22937,23433,26060,27019,51043,51141,51762,51763,54206,54832,55023,55829,80…	ADM,AKT2,APC,APP,ZFP36L1,BSG,CACNA2D1,CAV1,CAV2,CDC6,CDK5,CDKN1B,COL1A1,CRK,CSK,CYC1,EPHA4,FER,FOXC2,FOXO1,FOXO3,FYN,GFER,GNAI1,GRB2,GRB10,ID1,INSIG1,INSR,IRS1,JUND,KHK,LRP1,NFKB1,NFKBIA,PDK2,PDK4,PIK3C2A,PIK3R1,PKM,POR,PRNP,PTK2,PTPRA,RANGAP1,SHC1,SLC2A1,SLC2A4,SLC9A1,SREBF1,STAT3,STK11,VGF,XBP1,YWHAG,BTG2,NR4A3,PIK3R3,EIF2B2,LPIN2,RNF40,BCL2L11,BAIAP2,AHCYL1,RAB10,CAPN10,SCAP,RHOQ,APPL1,DNAI1,Z…
18_Member	GO Biological Processes	GO:0043434	response to peptide hormone	-10.6758	-8.52774	71/354	133,208,324,677,682,857,858,990,1027,1277,1398,1445,1537,2241,2303,2308,2770,2885,2887,3638,3643,3667,3727,3795,4790,5164,5166,5286,5295,5315,5447,5747,5786,5905,6464,6513,6517,6548,6720,6774,6794,7425,7494,7532,7832,8013,8503,8892,9663,9810,10458,10768,10890,11132,22937,23433,26060,27019,51043,51141,51762,51763,54206,54832,55023,55829,80339,84275,89766,130399,143686	ADM,AKT2,APC,ZFP36L1,BSG,CAV1,CAV2,CDC6,CDKN1B,COL1A1,CRK,CSK,CYC1,FER,FOXC2,FOXO1,GNAI1,GRB2,GRB10,INSIG1,INSR,IRS1,JUND,KHK,NFKB1,PDK2,PDK4,PIK3C2A,PIK3R1,PKM,POR,PTK2,PTPRA,RANGAP1,SHC1,SLC2A1,SLC2A4,SLC9A1,SREBF1,STAT3,STK11,VGF,XBP1,YWHAG,BTG2,NR4A3,PIK3R3,EIF2B2,LPIN2,RNF40,BAIAP2,AHCYL1,RAB10,CAPN10,SCAP,RHOQ,APPL1,DNAI1,ZBTB7B,INSIG2,RAB8B,INPP5K,ERRFI1,VPS13C,PHIP,SELENOS,PNPLA3,SLC25A33…
18_Member	GO Biological Processes	GO:0032869	cellular response to insulin stimulus	-10.1744	-8.04696	40/149	208,324,677,858,2241,2303,2308,2885,2887,3638,3643,3667,5164,5166,5286,5295,5315,5786,6464,6517,6548,6720,7494,7532,8503,9663,10458,10890,11132,23433,26060,27019,51141,51762,51763,54206,55023,55829,80339,84275	AKT2,APC,ZFP36L1,CAV2,FER,FOXC2,FOXO1,GRB2,GRB10,INSIG1,INSR,IRS1,PDK2,PDK4,PIK3C2A,PIK3R1,PKM,PTPRA,SHC1,SLC2A4,SLC9A1,SREBF1,XBP1,YWHAG,PIK3R3,LPIN2,BAIAP2,RAB10,CAPN10,RHOQ,APPL1,DNAI1,INSIG2,RAB8B,INPP5K,ERRFI1,PHIP,SELENOS,PNPLA3,SLC25A33
18_Member	GO Biological Processes	GO:0032868	response to insulin	-10.1484	-8.02465	49/207	133,208,324,677,858,2241,2303,2308,2885,2887,3638,3643,3667,3795,5164,5166,5286,5295,5315,5786,6464,6513,6517,6548,6720,7425,7494,7532,8503,9663,10458,10890,11132,22937,23433,26060,27019,51043,51141,51762,51763,54206,54832,55023,55829,80339,84275,130399,143686	ADM,AKT2,APC,ZFP36L1,CAV2,FER,FOXC2,FOXO1,GRB2,GRB10,INSIG1,INSR,IRS1,KHK,PDK2,PDK4,PIK3C2A,PIK3R1,PKM,PTPRA,SHC1,SLC2A1,SLC2A4,SLC9A1,SREBF1,VGF,XBP1,YWHAG,PIK3R3,LPIN2,BAIAP2,RAB10,CAPN10,SCAP,RHOQ,APPL1,DNAI1,ZBTB7B,INSIG2,RAB8B,INPP5K,ERRFI1,VPS13C,PHIP,SELENOS,PNPLA3,SLC25A33,ACVR1C,SESN3
18_Member	GO Biological Processes	GO:1901653	cellular response to peptide	-10.1071	-7.99107	63/305	208,324,351,677,781,857,858,990,1020,1398,1445,2043,2241,2303,2308,2309,2534,2671,2885,2887,3397,3638,3643,3667,4035,4790,5164,5166,5286,5295,5315,5447,5621,5747,5786,5905,6464,6517,6548,6720,6774,7494,7532,8013,8503,9663,10018,10458,10768,10890,11132,23433,26060,27019,51141,51762,51763,54206,55023,55829,80339,84275,89766	AKT2,APC,APP,ZFP36L1,CACNA2D1,CAV1,CAV2,CDC6,CDK5,CRK,CSK,EPHA4,FER,FOXC2,FOXO1,FOXO3,FYN,GFER,GRB2,GRB10,ID1,INSIG1,INSR,IRS1,LRP1,NFKB1,PDK2,PDK4,PIK3C2A,PIK3R1,PKM,POR,PRNP,PTK2,PTPRA,RANGAP1,SHC1,SLC2A4,SLC9A1,SREBF1,STAT3,XBP1,YWHAG,NR4A3,PIK3R3,LPIN2,BCL2L11,BAIAP2,AHCYL1,RAB10,CAPN10,RHOQ,APPL1,DNAI1,INSIG2,RAB8B,INPP5K,ERRFI1,PHIP,SELENOS,PNPLA3,SLC25A33,UMODL1
18_Member	GO Biological Processes	GO:0008286	insulin receptor signaling pathway	-9.45456	-7.38873	23/60	208,324,858,2241,2303,2308,2885,2887,3643,3667,5164,5166,5286,5295,5786,6464,6720,8503,10458,23433,26060,27019,55023	AKT2,APC,CAV2,FER,FOXC2,FOXO1,GRB2,GRB10,INSR,IRS1,PDK2,PDK4,PIK3C2A,PIK3R1,PTPRA,SHC1,SREBF1,PIK3R3,BAIAP2,RHOQ,APPL1,DNAI1,PHIP
18_Member	GO Biological Processes	GO:0071375	cellular response to peptide hormone stimulus	-9.3709	-7.31003	52/238	208,324,677,857,858,990,1398,1445,2241,2303,2308,2885,2887,3638,3643,3667,4790,5164,5166,5286,5295,5315,5447,5747,5786,5905,6464,6517,6548,6720,6774,7494,7532,8013,8503,9663,10458,10768,10890,11132,23433,26060,27019,51141,51762,51763,54206,55023,55829,80339,84275,89766	AKT2,APC,ZFP36L1,CAV1,CAV2,CDC6,CRK,CSK,FER,FOXC2,FOXO1,GRB2,GRB10,INSIG1,INSR,IRS1,NFKB1,PDK2,PDK4,PIK3C2A,PIK3R1,PKM,POR,PTK2,PTPRA,RANGAP1,SHC1,SLC2A4,SLC9A1,SREBF1,STAT3,XBP1,YWHAG,NR4A3,PIK3R3,LPIN2,BAIAP2,AHCYL1,RAB10,CAPN10,RHOQ,APPL1,DNAI1,INSIG2,RAB8B,INPP5K,ERRFI1,PHIP,SELENOS,PNPLA3,SLC25A33,UMODL1
19_Summary	GO Biological Processes	GO:0040008	regulation of growth	-16.4308	-13.6685	126/664	25,351,387,393,598,604,659,861,1020,1027,1032,1601,1785,1808,1839,1877,1946,1981,1982,2017,2023,2045,2066,2137,2247,2263,2296,2303,2803,3020,3021,3142,3487,3516,3574,3621,3643,3720,3984,4092,4487,4692,4897,5048,5357,5588,5727,5997,6446,6464,6494,6548,6597,6774,6792,6794,6868,6909,7003,7046,7422,7466,8408,8425,8531,8643,8651,8751,9037,9043,9175,9344,9353,9655,9686,9723,9792,9928,10018,10269,10276,…	ABL1,APP,RHOA,ARHGAP4,BCL2L1,BCL6,BMPR2,RUNX1,CDK5,CDKN1B,CDKN2D,DAB2,DNM2,DPYSL2,HBEGF,E4F1,EFNA5,EIF4G1,EIF4G2,CTTN,ENO1,EPHA7,ERBB4,EXTL3,FGF2,FGFR2,FOXC1,FOXC2,GOLGA4,H3-3A,H3-3B,HLX,IGFBP4,RBPJ,IL7,ING1,INSR,JARID2,LIMK1,SMAD7,MSX1,NDN,NRCAM,PAFAH1B1,PLS1,PRKCQ,PTCH1,RGS2,SGK1,SHC1,SIPA1,SLC9A1,SMARCA4,STAT3,CDKL5,STK11,ADAM17,TBX2,TEAD1,TGFBR1,VEGFA,WFS1,ULK1,LTBP4,YBX3,PTCH2,SOCS1,ADAM15,S…
19_Member	GO Biological Processes	GO:0040008	regulation of growth	-16.4308	-13.6685	126/664	25,351,387,393,598,604,659,861,1020,1027,1032,1601,1785,1808,1839,1877,1946,1981,1982,2017,2023,2045,2066,2137,2247,2263,2296,2303,2803,3020,3021,3142,3487,3516,3574,3621,3643,3720,3984,4092,4487,4692,4897,5048,5357,5588,5727,5997,6446,6464,6494,6548,6597,6774,6792,6794,6868,6909,7003,7046,7422,7466,8408,8425,8531,8643,8651,8751,9037,9043,9175,9344,9353,9655,9686,9723,9792,9928,10018,10269,10276,…	ABL1,APP,RHOA,ARHGAP4,BCL2L1,BCL6,BMPR2,RUNX1,CDK5,CDKN1B,CDKN2D,DAB2,DNM2,DPYSL2,HBEGF,E4F1,EFNA5,EIF4G1,EIF4G2,CTTN,ENO1,EPHA7,ERBB4,EXTL3,FGF2,FGFR2,FOXC1,FOXC2,GOLGA4,H3-3A,H3-3B,HLX,IGFBP4,RBPJ,IL7,ING1,INSR,JARID2,LIMK1,SMAD7,MSX1,NDN,NRCAM,PAFAH1B1,PLS1,PRKCQ,PTCH1,RGS2,SGK1,SHC1,SIPA1,SLC9A1,SMARCA4,STAT3,CDKL5,STK11,ADAM17,TBX2,TEAD1,TGFBR1,VEGFA,WFS1,ULK1,LTBP4,YBX3,PTCH2,SOCS1,ADAM15,S…
19_Member	GO Biological Processes	GO:0032535	regulation of cellular component size	-13.5584	-11.1271	78/359	25,118,387,393,659,830,832,1020,1236,1785,1808,1946,1982,2017,2045,2059,2241,2803,2885,2909,2934,3326,3984,4690,4897,5048,5217,5357,5916,6558,6792,7422,8408,9037,9168,9175,9353,9368,9723,9873,9948,9990,10095,10435,10458,10501,10512,10552,11034,11194,22902,23394,23499,23580,23616,23645,25942,50809,51334,51474,51571,55243,55845,55971,56262,56996,57142,57556,57609,57611,64857,79822,80031,92960,13631…	ABL1,ADD1,RHOA,ARHGAP4,BMPR2,CAPZA2,CAPZB,CDK5,CCR7,DNM2,DPYSL2,EFNA5,EIF4G2,CTTN,EPHA7,EPS8,FER,GOLGA4,GRB2,ARHGAP35,GSN,HSP90AB1,LIMK1,NCK1,NRCAM,PAFAH1B1,PFN2,PLS1,RARG,SLC12A2,CDKL5,VEGFA,ULK1,SEMA5A,TMSB10,MAP3K13,SLIT2,SLC9A3R1,SEMA3E,FCHSD2,WDR1,SLC12A6,ARPC1B,CDC42EP2,BAIAP2,SEMA6B,SEMA3C,ARPC1A,DSTN,ABCB8,RUFY3,ADNP,MACF1,CDC42EP4,SH3BP1,PPP1R15A,SIN3A,HP1BP3,PRR16,LIMA1,CYRIB,KIRREL1,BR…
19_Member	GO Biological Processes	GO:0001558	regulation of cell growth	-13.3744	-10.9712	86/419	25,387,393,604,659,1020,1027,1032,1601,1785,1808,1839,1946,1981,1982,2017,2023,2045,2137,2803,3020,3021,3487,3621,3984,4092,4487,4897,5048,5588,5997,6446,6494,6548,6597,6792,6794,6868,7003,7046,7422,8408,8425,8643,8751,9037,9043,9175,9344,9353,9686,9723,9792,9928,10276,10501,10512,11116,22850,22902,23327,23394,23404,23499,23677,23678,25942,27346,29946,51447,54555,55210,55840,57142,57154,57556,576…	ABL1,RHOA,ARHGAP4,BCL6,BMPR2,CDK5,CDKN1B,CDKN2D,DAB2,DNM2,DPYSL2,HBEGF,EFNA5,EIF4G1,EIF4G2,CTTN,ENO1,EPHA7,EXTL3,GOLGA4,H3-3A,H3-3B,IGFBP4,ING1,LIMK1,SMAD7,MSX1,NRCAM,PAFAH1B1,PRKCQ,RGS2,SGK1,SIPA1,SLC9A1,SMARCA4,CDKL5,STK11,ADAM17,TEAD1,TGFBR1,VEGFA,ULK1,LTBP4,PTCH2,ADAM15,SEMA5A,SPAG9,MAP3K13,TAOK2,SLIT2,VGLL4,SEMA3E,SERTAD2,KIF14,NET1,SEMA6B,SEMA3C,CEP43,ADNP2,RUFY3,NEDD4L,ADNP,EXOSC2,MACF1,SH…
19_Member	GO Biological Processes	GO:0090066	regulation of anatomical structure size	-12.8401	-10.4981	95/495	25,118,133,387,393,490,659,830,832,857,1020,1131,1236,1785,1808,1889,1946,1982,2017,2045,2059,2241,2296,2303,2730,2803,2885,2909,2934,3326,3356,3984,4690,4883,4897,5048,5217,5286,5357,5916,5997,6558,6792,6916,7422,8408,9037,9168,9175,9353,9368,9474,9723,9732,9873,9948,9990,10095,10435,10458,10501,10512,10552,11034,11194,22902,23394,23499,23580,23616,23645,25942,27345,50809,51334,51474,51571,55243…	ABL1,ADD1,ADM,RHOA,ARHGAP4,ATP2B1,BMPR2,CAPZA2,CAPZB,CAV1,CDK5,CHRM3,CCR7,DNM2,DPYSL2,ECE1,EFNA5,EIF4G2,CTTN,EPHA7,EPS8,FER,FOXC1,FOXC2,GCLM,GOLGA4,GRB2,ARHGAP35,GSN,HSP90AB1,HTR2A,LIMK1,NCK1,NPR3,NRCAM,PAFAH1B1,PFN2,PIK3C2A,PLS1,RARG,RGS2,SLC12A2,CDKL5,TBXAS1,VEGFA,ULK1,SEMA5A,TMSB10,MAP3K13,SLIT2,SLC9A3R1,ATG5,SEMA3E,DOCK4,FCHSD2,WDR1,SLC12A6,ARPC1B,CDC42EP2,BAIAP2,SEMA6B,SEMA3C,ARPC1A,DSTN,ABC…
19_Member	GO Biological Processes	GO:0060284	regulation of cell development	-12.5169	-10.2276	95/501	25,118,393,406,650,659,811,1020,1398,1499,1523,1601,1746,1785,1814,1903,1946,1982,2043,2045,2146,2290,2316,2670,2737,2803,2896,3280,3397,3398,3400,3949,3976,3984,4076,4092,4352,4763,4771,5034,5048,5139,5361,5362,5649,6009,6091,6092,6497,6498,6792,6794,7133,7422,7516,8408,8434,8650,8874,9037,9175,9353,9723,9928,10458,10501,10512,11221,22902,23013,23394,23462,23493,23499,23603,26230,26263,27020,508…	ABL1,ADD1,ARHGAP4,ARNTL,BMP2,BMPR2,CALR,CDK5,CRK,CTNNB1,CUX1,DAB2,DLX2,DNM2,DRD3,S1PR3,EFNA5,EIF4G2,EPHA4,EPHA7,EZH2,FOXG1,FLNA,GFAP,GLI3,GOLGA4,GRN,HES1,ID1,ID2,ID4,LDLR,LIF,LIMK1,CAPRIN1,SMAD7,MPL,NF1,NF2,P4HB,PAFAH1B1,PDE3A,PLXNA1,PLXNA2,RELN,RHEB,ROBO1,ROBO2,SKI,SKIL,CDKL5,STK11,TNFRSF1B,VEGFA,XRCC2,ULK1,RECK,NUMB,ARHGEF7,SEMA5A,MAP3K13,SLIT2,SEMA3E,KIF14,BAIAP2,SEMA6B,SEMA3C,DUSP10,RUFY3,SPE…
19_Member	GO Biological Processes	GO:0050767	regulation of neurogenesis	-11.3935	-9.184	74/364	393,406,650,659,1020,1499,1523,1746,1814,1946,1982,2043,2045,2146,2290,2670,2737,2803,3280,3397,3398,3400,3949,3976,3984,4076,4763,4771,5048,5361,5362,5649,6009,6091,6092,6497,6498,6792,6794,7133,7422,7516,8408,8650,9037,9175,9353,9723,10458,10501,10512,11221,22902,23013,23394,23462,23493,23499,26230,27020,51593,51726,55198,55502,55636,57142,57165,57556,57609,57611,79791,80031,84079,283659	ARHGAP4,ARNTL,BMP2,BMPR2,CDK5,CTNNB1,CUX1,DLX2,DRD3,EFNA5,EIF4G2,EPHA4,EPHA7,EZH2,FOXG1,GFAP,GLI3,GOLGA4,HES1,ID1,ID2,ID4,LDLR,LIF,LIMK1,CAPRIN1,NF1,NF2,PAFAH1B1,PLXNA1,PLXNA2,RELN,RHEB,ROBO1,ROBO2,SKI,SKIL,CDKL5,STK11,TNFRSF1B,VEGFA,XRCC2,ULK1,NUMB,SEMA5A,MAP3K13,SLIT2,SEMA3E,BAIAP2,SEMA6B,SEMA3C,DUSP10,RUFY3,SPEN,ADNP,HEY1,HEY2,MACF1,TIAM2,NPTN,SRRT,DNAJB11,APPL2,HES6,CHD7,RTN4,GJC2,SEMA6A,DIP2…
19_Member	GO Biological Processes	GO:0048638	regulation of developmental growth	-10.8649	-8.70158	68/329	25,351,393,659,861,1020,1027,1785,1808,1946,1982,2017,2045,2066,2247,2263,2296,2303,2803,3142,3516,3574,3643,3720,3984,4092,4897,5048,5357,5727,5997,6774,6792,6909,7046,7422,8408,8531,9037,9043,9175,9686,9723,10018,10269,10501,10512,11221,22902,23327,23394,23414,23493,23499,25942,27230,28982,51761,55636,57142,57154,57556,57609,57611,80031,114804,375790,407975	ABL1,APP,ARHGAP4,BMPR2,RUNX1,CDK5,CDKN1B,DNM2,DPYSL2,EFNA5,EIF4G2,CTTN,EPHA7,ERBB4,FGF2,FGFR2,FOXC1,FOXC2,GOLGA4,HLX,RBPJ,IL7,INSR,JARID2,LIMK1,SMAD7,NRCAM,PAFAH1B1,PLS1,PTCH1,RGS2,STAT3,CDKL5,TBX2,TGFBR1,VEGFA,ULK1,YBX3,SEMA5A,SPAG9,MAP3K13,VGLL4,SEMA3E,BCL2L11,ZMPSTE24,SEMA6B,SEMA3C,DUSP10,RUFY3,NEDD4L,ADNP,ZFPM2,HEY2,MACF1,SIN3A,SERP1,FLVCR1,ATP8A2,CHD7,RTN4,SMURF1,SEMA6A,DIP2B,ISLR2,SEMA6D,RN…
19_Member	GO Biological Processes	GO:0051960	regulation of nervous system development	-10.3478	-8.21463	82/443	393,406,650,659,1020,1499,1523,1746,1814,1946,1982,2043,2045,2049,2146,2290,2670,2737,2803,3280,3397,3398,3400,3949,3976,3984,4076,4763,4771,5048,5361,5362,5649,5914,5916,6009,6091,6092,6497,6498,6792,6794,7133,7422,7516,8408,8650,9037,9175,9353,9723,9928,10458,10501,10512,10810,11221,22902,23013,23394,23462,23493,23499,26230,27020,51593,51726,54674,55198,55502,55636,57142,57165,57556,57609,57611…	ARHGAP4,ARNTL,BMP2,BMPR2,CDK5,CTNNB1,CUX1,DLX2,DRD3,EFNA5,EIF4G2,EPHA4,EPHA7,EPHB3,EZH2,FOXG1,GFAP,GLI3,GOLGA4,HES1,ID1,ID2,ID4,LDLR,LIF,LIMK1,CAPRIN1,NF1,NF2,PAFAH1B1,PLXNA1,PLXNA2,RELN,RARA,RARG,RHEB,ROBO1,ROBO2,SKI,SKIL,CDKL5,STK11,TNFRSF1B,VEGFA,XRCC2,ULK1,NUMB,SEMA5A,MAP3K13,SLIT2,SEMA3E,KIF14,BAIAP2,SEMA6B,SEMA3C,WASF3,DUSP10,RUFY3,SPEN,ADNP,HEY1,HEY2,MACF1,TIAM2,NPTN,SRRT,DNAJB11,LRRN3,APP…
19_Member	GO Biological Processes	GO:0008361	regulation of cell size	-9.2079	-7.16396	43/179	25,387,393,659,1020,1785,1808,1946,1982,2017,2045,2803,3326,3984,4897,5048,5916,6558,6792,7422,8408,9037,9175,9368,9723,9990,10501,10512,11194,22902,23394,23499,25942,51334,56262,56996,57142,57556,57609,57611,80031,136319,389541	ABL1,RHOA,ARHGAP4,BMPR2,CDK5,DNM2,DPYSL2,EFNA5,EIF4G2,CTTN,EPHA7,GOLGA4,HSP90AB1,LIMK1,NRCAM,PAFAH1B1,RARG,SLC12A2,CDKL5,VEGFA,ULK1,SEMA5A,MAP3K13,SLC9A3R1,SEMA3E,SLC12A6,SEMA6B,SEMA3C,ABCB8,RUFY3,ADNP,MACF1,SIN3A,PRR16,LRRC8A,SLC12A9,RTN4,SEMA6A,DIP2B,ISLR2,SEMA6D,MTPN,LAMTOR4
19_Member	GO Biological Processes	GO:0010720	positive regulation of cell development	-8.8271	-6.81698	59/297	25,118,650,659,811,1398,1499,1523,1601,1785,1946,1982,2043,2290,2316,2670,2737,2803,3280,3398,3976,3984,4076,4092,4352,5034,5048,5139,5361,5362,5649,6009,6091,6092,6498,6792,6794,7133,7422,7516,8650,8874,9037,9175,9353,10458,22902,23013,23394,23499,26230,27020,50848,51593,57165,57580,57611,79791,84079	ABL1,ADD1,BMP2,BMPR2,CALR,CRK,CTNNB1,CUX1,DAB2,DNM2,EFNA5,EIF4G2,EPHA4,FOXG1,FLNA,GFAP,GLI3,GOLGA4,HES1,ID2,LIF,LIMK1,CAPRIN1,SMAD7,MPL,P4HB,PAFAH1B1,PDE3A,PLXNA1,PLXNA2,RELN,RHEB,ROBO1,ROBO2,SKIL,CDKL5,STK11,TNFRSF1B,VEGFA,XRCC2,NUMB,ARHGEF7,SEMA5A,MAP3K13,SLIT2,BAIAP2,RUFY3,SPEN,ADNP,MACF1,TIAM2,NPTN,F11R,SRRT,GJC2,PREX1,ISLR2,FBXO31,ANKRD27
19_Member	GO Biological Processes	GO:0061387	regulation of extent of cell growth	-8.81609	-6.80856	31/108	25,393,659,1020,1785,1808,1946,1982,2017,2045,2803,3984,4897,5048,6792,7422,8408,9037,9175,9723,10501,10512,22902,23394,23499,25942,57142,57556,57609,57611,80031	ABL1,ARHGAP4,BMPR2,CDK5,DNM2,DPYSL2,EFNA5,EIF4G2,CTTN,EPHA7,GOLGA4,LIMK1,NRCAM,PAFAH1B1,CDKL5,VEGFA,ULK1,SEMA5A,MAP3K13,SEMA3E,SEMA6B,SEMA3C,RUFY3,ADNP,MACF1,SIN3A,RTN4,SEMA6A,DIP2B,ISLR2,SEMA6D
19_Member	GO Biological Processes	GO:0050770	regulation of axonogenesis	-8.569	-6.58726	38/154	393,659,1020,1946,1982,2043,2045,2049,2803,2909,3984,5048,5058,5361,5362,6091,6092,6498,6792,6794,7422,8408,9037,9175,9353,9723,10090,10501,10512,22902,23394,23499,26230,57142,57556,57609,57611,80031	ARHGAP4,BMPR2,CDK5,EFNA5,EIF4G2,EPHA4,EPHA7,EPHB3,GOLGA4,ARHGAP35,LIMK1,PAFAH1B1,PAK1,PLXNA1,PLXNA2,ROBO1,ROBO2,SKIL,CDKL5,STK11,VEGFA,ULK1,SEMA5A,MAP3K13,SLIT2,SEMA3E,UST,SEMA6B,SEMA3C,RUFY3,ADNP,MACF1,TIAM2,RTN4,SEMA6A,DIP2B,ISLR2,SEMA6D
19_Member	GO Biological Processes	GO:0030516	regulation of axon extension	-8.54395	-6.56594	28/93	25,393,659,1020,1785,1808,1982,2017,2803,3984,4897,5048,6792,7422,9037,9175,9723,10501,10512,22902,23394,23499,25942,57142,57556,57609,57611,80031	ABL1,ARHGAP4,BMPR2,CDK5,DNM2,DPYSL2,EIF4G2,CTTN,GOLGA4,LIMK1,NRCAM,PAFAH1B1,CDKL5,VEGFA,SEMA5A,MAP3K13,SEMA3E,SEMA6B,SEMA3C,RUFY3,ADNP,MACF1,SIN3A,RTN4,SEMA6A,DIP2B,ISLR2,SEMA6D
19_Member	GO Biological Processes	GO:0045927	positive regulation of growth	-8.34668	-6.38272	53/261	387,659,1839,1946,1981,1982,2066,2137,2247,2263,2803,3020,3021,3142,3516,3574,3643,3984,4092,5048,5357,6548,6792,6868,6909,7003,7046,7422,7466,8531,9037,9175,11116,22850,22902,23327,23394,23404,23414,23493,23499,27230,51761,54555,55636,57154,57611,84275,84717,114804,136319,375790,407975	RHOA,BMPR2,HBEGF,EFNA5,EIF4G1,EIF4G2,ERBB4,EXTL3,FGF2,FGFR2,GOLGA4,H3-3A,H3-3B,HLX,RBPJ,IL7,INSR,LIMK1,SMAD7,PAFAH1B1,PLS1,SLC9A1,CDKL5,ADAM17,TBX2,TEAD1,TGFBR1,VEGFA,WFS1,YBX3,SEMA5A,MAP3K13,CEP43,ADNP2,RUFY3,NEDD4L,ADNP,EXOSC2,ZFPM2,HEY2,MACF1,SERP1,ATP8A2,DDX49,CHD7,SMURF1,ISLR2,SLC25A33,HDGFL2,RNF157,MTPN,AGRN,MIR17HG
19_Member	GO Biological Processes	GO:0050769	positive regulation of neurogenesis	-7.17137	-5.35635	45/222	650,659,1499,1523,1946,1982,2043,2290,2670,2737,2803,3280,3398,3976,3984,4076,5048,5361,5362,5649,6009,6091,6092,6498,6792,6794,7133,7422,7516,8650,9037,9175,9353,10458,22902,23013,23394,23499,26230,27020,51593,57165,57611,79791,84079	BMP2,BMPR2,CTNNB1,CUX1,EFNA5,EIF4G2,EPHA4,FOXG1,GFAP,GLI3,GOLGA4,HES1,ID2,LIF,LIMK1,CAPRIN1,PAFAH1B1,PLXNA1,PLXNA2,RELN,RHEB,ROBO1,ROBO2,SKIL,CDKL5,STK11,TNFRSF1B,VEGFA,XRCC2,NUMB,SEMA5A,MAP3K13,SLIT2,BAIAP2,RUFY3,SPEN,ADNP,MACF1,TIAM2,NPTN,SRRT,GJC2,ISLR2,FBXO31,ANKRD27
19_Member	GO Biological Processes	GO:0050772	positive regulation of axonogenesis	-6.41654	-4.67794	22/77	659,1946,1982,2803,3984,5048,5361,5362,6091,6092,6498,6792,6794,7422,9037,9175,9353,22902,23394,23499,26230,57611	BMPR2,EFNA5,EIF4G2,GOLGA4,LIMK1,PAFAH1B1,PLXNA1,PLXNA2,ROBO1,ROBO2,SKIL,CDKL5,STK11,VEGFA,SEMA5A,MAP3K13,SLIT2,RUFY3,ADNP,MACF1,TIAM2,ISLR2
19_Member	GO Biological Processes	GO:0030307	positive regulation of cell growth	-6.02344	-4.33196	35/168	387,659,1839,1946,1981,1982,2137,2803,3020,3021,3984,4092,5048,6548,6792,6868,7003,7046,7422,9037,9175,11116,22850,22902,23327,23394,23404,23499,54555,57154,57611,84275,84717,114804,136319	RHOA,BMPR2,HBEGF,EFNA5,EIF4G1,EIF4G2,EXTL3,GOLGA4,H3-3A,H3-3B,LIMK1,SMAD7,PAFAH1B1,SLC9A1,CDKL5,ADAM17,TEAD1,TGFBR1,VEGFA,SEMA5A,MAP3K13,CEP43,ADNP2,RUFY3,NEDD4L,ADNP,EXOSC2,MACF1,DDX49,SMURF1,ISLR2,SLC25A33,HDGFL2,RNF157,MTPN
19_Member	GO Biological Processes	GO:0048639	positive regulation of developmental growth	-5.96014	-4.27804	35/169	659,1946,1982,2066,2247,2263,2803,3142,3516,3574,3643,3984,4092,5048,5357,6792,6909,7422,8531,9037,9175,22902,23327,23394,23414,23493,23499,27230,51761,55636,57154,57611,114804,375790,407975	BMPR2,EFNA5,EIF4G2,ERBB4,FGF2,FGFR2,GOLGA4,HLX,RBPJ,IL7,INSR,LIMK1,SMAD7,PAFAH1B1,PLS1,CDKL5,TBX2,VEGFA,YBX3,SEMA5A,MAP3K13,RUFY3,NEDD4L,ADNP,ZFPM2,HEY2,MACF1,SERP1,ATP8A2,CHD7,SMURF1,ISLR2,RNF157,AGRN,MIR17HG
19_Member	GO Biological Processes	GO:0051962	positive regulation of nervous system development	-5.82788	-4.16692	48/270	650,659,1499,1523,1946,1982,2043,2049,2290,2670,2737,2803,3280,3398,3976,3984,4076,5048,5361,5362,5649,6009,6091,6092,6498,6792,6794,7133,7422,7516,8650,9037,9175,9353,10458,22902,23013,23394,23499,26230,27020,51593,54674,57165,57611,79791,84079,375790	BMP2,BMPR2,CTNNB1,CUX1,EFNA5,EIF4G2,EPHA4,EPHB3,FOXG1,GFAP,GLI3,GOLGA4,HES1,ID2,LIF,LIMK1,CAPRIN1,PAFAH1B1,PLXNA1,PLXNA2,RELN,RHEB,ROBO1,ROBO2,SKIL,CDKL5,STK11,TNFRSF1B,VEGFA,XRCC2,NUMB,SEMA5A,MAP3K13,SLIT2,BAIAP2,RUFY3,SPEN,ADNP,MACF1,TIAM2,NPTN,SRRT,LRRN3,GJC2,ISLR2,FBXO31,ANKRD27,AGRN
19_Member	GO Biological Processes	GO:0045773	positive regulation of axon extension	-4.83515	-3.30484	13/39	659,1982,2803,3984,5048,6792,7422,9037,9175,22902,23394,23499,57611	BMPR2,EIF4G2,GOLGA4,LIMK1,PAFAH1B1,CDKL5,VEGFA,SEMA5A,MAP3K13,RUFY3,ADNP,MACF1,ISLR2
20_Summary	GO Biological Processes	GO:0007507	heart development	-16.1769	-13.4388	109/541	133,162,163,639,650,659,677,775,811,1027,1289,1499,1525,1856,1889,1982,2050,2057,2066,2138,2247,2263,2274,2296,2302,2303,2316,2548,2625,2737,3084,3192,3276,3280,3398,3399,3491,3516,3643,4000,4091,4092,4487,4763,4772,5339,5594,5595,5606,5727,5747,5914,6091,6092,6196,6262,6464,6491,6548,6591,6615,6659,6662,6717,6909,7046,7133,7168,7403,7422,7798,8321,8751,8828,8854,8913,9353,9474,9510,10269,10512,1…	ADM,AP1B1,AP2B1,PRDM1,BMP2,BMPR2,ZFP36L1,CACNA1C,CALR,CDKN1B,COL5A1,CTNNB1,CXADR,DVL2,ECE1,EIF4G2,EPHB4,EPOR,ERBB4,EYA1,FGF2,FGFR2,FHL2,FOXC1,FOXJ1,FOXC2,FLNA,GAA,GATA3,GLI3,NRG1,HNRNPU,PRMT1,HES1,ID2,ID3,CCN1,RBPJ,INSR,LMNA,SMAD6,SMAD7,MSX1,NF1,NFATC1,PLEC,MAPK1,MAPK3,MAP2K3,PTCH1,PTK2,RARA,ROBO1,ROBO2,RPS6KA2,RYR2,SHC1,STIL,SLC9A1,SNAI2,SNAI1,SOX4,SOX9,SRI,TBX2,TGFBR1,TNFRSF1B,TPM1,KDM6A,VEGFA,…
20_Member	GO Biological Processes	GO:0007507	heart development	-16.1769	-13.4388	109/541	133,162,163,639,650,659,677,775,811,1027,1289,1499,1525,1856,1889,1982,2050,2057,2066,2138,2247,2263,2274,2296,2302,2303,2316,2548,2625,2737,3084,3192,3276,3280,3398,3399,3491,3516,3643,4000,4091,4092,4487,4763,4772,5339,5594,5595,5606,5727,5747,5914,6091,6092,6196,6262,6464,6491,6548,6591,6615,6659,6662,6717,6909,7046,7133,7168,7403,7422,7798,8321,8751,8828,8854,8913,9353,9474,9510,10269,10512,1…	ADM,AP1B1,AP2B1,PRDM1,BMP2,BMPR2,ZFP36L1,CACNA1C,CALR,CDKN1B,COL5A1,CTNNB1,CXADR,DVL2,ECE1,EIF4G2,EPHB4,EPOR,ERBB4,EYA1,FGF2,FGFR2,FHL2,FOXC1,FOXJ1,FOXC2,FLNA,GAA,GATA3,GLI3,NRG1,HNRNPU,PRMT1,HES1,ID2,ID3,CCN1,RBPJ,INSR,LMNA,SMAD6,SMAD7,MSX1,NF1,NFATC1,PLEC,MAPK1,MAPK3,MAP2K3,PTCH1,PTK2,RARA,ROBO1,ROBO2,RPS6KA2,RYR2,SHC1,STIL,SLC9A1,SNAI2,SNAI1,SOX4,SOX9,SRI,TBX2,TGFBR1,TNFRSF1B,TPM1,KDM6A,VEGFA,…
20_Member	GO Biological Processes	GO:0003007	heart morphogenesis	-9.50902	-7.43563	54/250	650,659,1289,1856,2050,2138,2263,2274,2296,2303,2316,2548,2625,3084,3280,3491,3516,3643,4091,4092,4487,5727,5747,6091,6092,6262,6491,6591,6615,6659,6662,6909,7046,7168,7422,8321,8751,8828,8854,9353,9510,10269,10512,23414,23462,23493,53834,55081,55636,55897,57142,64783,121643,407975	BMP2,BMPR2,COL5A1,DVL2,EPHB4,EYA1,FGFR2,FHL2,FOXC1,FOXC2,FLNA,GAA,GATA3,NRG1,HES1,CCN1,RBPJ,INSR,SMAD6,SMAD7,MSX1,PTCH1,PTK2,ROBO1,ROBO2,RYR2,STIL,SNAI2,SNAI1,SOX4,SOX9,TBX2,TGFBR1,TPM1,VEGFA,FZD1,ADAM15,NRP2,ALDH1A2,SLIT2,ADAMTS1,ZMPSTE24,SEMA3C,ZFPM2,HEY1,HEY2,FGFRL1,IFT57,CHD7,MESP1,RTN4,RBM15,FOXN4,MIR17HG
20_Member	GO Biological Processes	GO:0003206	cardiac chamber morphogenesis	-8.22598	-6.27178	33/126	650,659,2263,2274,2296,2303,2625,3084,3280,3491,3516,4091,4092,6091,6092,6262,6659,6909,7046,7168,8321,8828,9353,9510,10512,23414,23462,23493,53834,55636,55897,64783,407975	BMP2,BMPR2,FGFR2,FHL2,FOXC1,FOXC2,GATA3,NRG1,HES1,CCN1,RBPJ,SMAD6,SMAD7,ROBO1,ROBO2,RYR2,SOX4,TBX2,TGFBR1,TPM1,FZD1,NRP2,SLIT2,ADAMTS1,SEMA3C,ZFPM2,HEY1,HEY2,FGFRL1,CHD7,MESP1,RBM15,MIR17HG
20_Member	GO Biological Processes	GO:0060411	cardiac septum morphogenesis	-7.80943	-5.90403	23/71	659,2263,3280,3491,3516,4091,4092,6091,6092,6659,6909,7046,8321,8828,9353,10512,23414,23462,23493,53834,55636,64783,407975	BMPR2,FGFR2,HES1,CCN1,RBPJ,SMAD6,SMAD7,ROBO1,ROBO2,SOX4,TBX2,TGFBR1,FZD1,NRP2,SLIT2,SEMA3C,ZFPM2,HEY1,HEY2,FGFRL1,CHD7,RBM15,MIR17HG
20_Member	GO Biological Processes	GO:0003231	cardiac ventricle development	-7.6491	-5.76596	32/126	163,639,659,2263,2296,2303,2625,3084,3280,3491,3516,4091,4092,6091,6092,6262,6659,7046,7168,7798,8321,9353,10269,10512,23414,23462,23493,53834,55636,55897,64783,407975	AP2B1,PRDM1,BMPR2,FGFR2,FOXC1,FOXC2,GATA3,NRG1,HES1,CCN1,RBPJ,SMAD6,SMAD7,ROBO1,ROBO2,RYR2,SOX4,TGFBR1,TPM1,LUZP1,FZD1,SLIT2,ZMPSTE24,SEMA3C,ZFPM2,HEY1,HEY2,FGFRL1,CHD7,MESP1,RBM15,MIR17HG
20_Member	GO Biological Processes	GO:0060412	ventricular septum morphogenesis	-7.57281	-5.69779	17/42	659,2263,3280,3516,4092,6091,6092,6659,7046,8321,9353,23414,23462,23493,53834,64783,407975	BMPR2,FGFR2,HES1,RBPJ,SMAD7,ROBO1,ROBO2,SOX4,TGFBR1,FZD1,SLIT2,ZFPM2,HEY1,HEY2,FGFRL1,RBM15,MIR17HG
20_Member	GO Biological Processes	GO:0003281	ventricular septum development	-7.55224	-5.67883	23/73	163,639,659,2263,2625,3280,3491,3516,4091,4092,6091,6092,6659,7046,7798,8321,9353,23414,23462,23493,53834,64783,407975	AP2B1,PRDM1,BMPR2,FGFR2,GATA3,HES1,CCN1,RBPJ,SMAD6,SMAD7,ROBO1,ROBO2,SOX4,TGFBR1,LUZP1,FZD1,SLIT2,ZFPM2,HEY1,HEY2,FGFRL1,RBM15,MIR17HG
20_Member	GO Biological Processes	GO:0003205	cardiac chamber development	-7.03933	-5.24215	37/167	163,639,650,659,2263,2274,2296,2303,2625,3084,3280,3491,3516,4091,4092,6091,6092,6262,6659,6909,7046,7168,7798,8321,8828,9353,9510,10269,10512,23414,23462,23493,53834,55636,55897,64783,407975	AP2B1,PRDM1,BMP2,BMPR2,FGFR2,FHL2,FOXC1,FOXC2,GATA3,NRG1,HES1,CCN1,RBPJ,SMAD6,SMAD7,ROBO1,ROBO2,RYR2,SOX4,TBX2,TGFBR1,TPM1,LUZP1,FZD1,NRP2,SLIT2,ADAMTS1,ZMPSTE24,SEMA3C,ZFPM2,HEY1,HEY2,FGFRL1,CHD7,MESP1,RBM15,MIR17HG
20_Member	GO Biological Processes	GO:0003279	cardiac septum development	-6.59018	-4.84131	27/106	163,639,659,2263,2625,3280,3491,3516,4091,4092,6091,6092,6659,6909,7046,7798,8321,8828,9353,10512,23414,23462,23493,53834,55636,64783,407975	AP2B1,PRDM1,BMPR2,FGFR2,GATA3,HES1,CCN1,RBPJ,SMAD6,SMAD7,ROBO1,ROBO2,SOX4,TBX2,TGFBR1,LUZP1,FZD1,NRP2,SLIT2,SEMA3C,ZFPM2,HEY1,HEY2,FGFRL1,CHD7,RBM15,MIR17HG
20_Member	GO Biological Processes	GO:0060840	artery development	-6.2562	-4.53415	25/97	163,639,659,2138,2296,2303,2737,3280,3516,3949,4035,4091,4092,4763,6091,6092,6659,6909,7046,7422,7798,23462,23493,55636,56999	AP2B1,PRDM1,BMPR2,EYA1,FOXC1,FOXC2,GLI3,HES1,RBPJ,LDLR,LRP1,SMAD6,SMAD7,NF1,ROBO1,ROBO2,SOX4,TBX2,TGFBR1,VEGFA,LUZP1,HEY1,HEY2,CHD7,ADAMTS9
20_Member	GO Biological Processes	GO:0048844	artery morphogenesis	-5.36731	-3.77693	19/69	639,659,2138,2296,2303,3280,3516,3949,4035,4092,4763,6659,6909,7046,7422,23462,23493,55636,56999	PRDM1,BMPR2,EYA1,FOXC1,FOXC2,HES1,RBPJ,LDLR,LRP1,SMAD7,NF1,SOX4,TBX2,TGFBR1,VEGFA,HEY1,HEY2,CHD7,ADAMTS9
20_Member	GO Biological Processes	GO:0003208	cardiac ventricle morphogenesis	-4.49139	-3.01751	18/72	2263,2296,2303,2625,3084,3516,4092,6262,6659,7046,7168,10512,23414,23462,23493,55636,55897,407975	FGFR2,FOXC1,FOXC2,GATA3,NRG1,RBPJ,SMAD7,RYR2,SOX4,TGFBR1,TPM1,SEMA3C,ZFPM2,HEY1,HEY2,CHD7,MESP1,MIR17HG
20_Member	GO Biological Processes	GO:0003229	ventricular cardiac muscle tissue development	-4.2136	-2.77879	15/56	2263,2296,2303,3084,3398,3516,4092,6262,7046,7168,10269,23414,23493,55636,56999	FGFR2,FOXC1,FOXC2,NRG1,ID2,RBPJ,SMAD7,RYR2,TGFBR1,TPM1,ZMPSTE24,ZFPM2,HEY2,CHD7,ADAMTS9
20_Member	GO Biological Processes	GO:0035904	aorta development	-4.02318	-2.6188	15/58	163,639,2138,3280,3516,4035,4091,6091,6092,6659,6909,23462,23493,55636,56999	AP2B1,PRDM1,EYA1,HES1,RBPJ,LRP1,SMAD6,ROBO1,ROBO2,SOX4,TBX2,HEY1,HEY2,CHD7,ADAMTS9
20_Member	GO Biological Processes	GO:0003148	outflow tract septum morphogenesis	-3.80445	-2.43608	9/25	659,2263,4091,6091,6092,6909,8828,10512,23414	BMPR2,FGFR2,SMAD6,ROBO1,ROBO2,TBX2,NRP2,SEMA3C,ZFPM2
20_Member	GO Biological Processes	GO:0003151	outflow tract morphogenesis	-3.63654	-2.29911	17/76	659,1856,2138,2263,3280,3516,4091,6091,6092,6909,7422,8321,8828,10512,23414,23493,407975	BMPR2,DVL2,EYA1,FGFR2,HES1,RBPJ,SMAD6,ROBO1,ROBO2,TBX2,VEGFA,FZD1,NRP2,SEMA3C,ZFPM2,HEY2,MIR17HG
20_Member	GO Biological Processes	GO:0035909	aorta morphogenesis	-3.58432	-2.25521	10/32	2138,3280,3516,4035,6659,6909,23462,23493,55636,56999	EYA1,HES1,RBPJ,LRP1,SOX4,TBX2,HEY1,HEY2,CHD7,ADAMTS9
20_Member	GO Biological Processes	GO:0048644	muscle organ morphogenesis	-3.35719	-2.07034	17/80	650,2263,2296,2303,3084,3516,3976,4092,6262,7046,7168,8321,23414,23493,27230,29895,55636	BMP2,FGFR2,FOXC1,FOXC2,NRG1,RBPJ,LIF,SMAD7,RYR2,TGFBR1,TPM1,FZD1,ZFPM2,HEY2,SERP1,MYL11,CHD7
20_Member	GO Biological Processes	GO:0055010	ventricular cardiac muscle tissue morphogenesis	-3.27699	-2.00644	12/47	2263,2296,2303,3084,3516,4092,6262,7046,7168,23414,23493,55636	FGFR2,FOXC1,FOXC2,NRG1,RBPJ,SMAD7,RYR2,TGFBR1,TPM1,ZFPM2,HEY2,CHD7
20_Member	GO Biological Processes	GO:0060415	muscle tissue morphogenesis	-2.87277	-1.6763	15/73	650,2263,2296,2303,3084,3516,4092,6262,7046,7168,8321,23414,23493,29895,55636	BMP2,FGFR2,FOXC1,FOXC2,NRG1,RBPJ,SMAD7,RYR2,TGFBR1,TPM1,FZD1,ZFPM2,HEY2,MYL11,CHD7
20_Member	GO Biological Processes	GO:0055008	cardiac muscle tissue morphogenesis	-2.78054	-1.60673	13/60	650,2263,2296,2303,3084,3516,4092,6262,7046,7168,23414,23493,55636	BMP2,FGFR2,FOXC1,FOXC2,NRG1,RBPJ,SMAD7,RYR2,TGFBR1,TPM1,ZFPM2,HEY2,CHD7
20_Member	GO Biological Processes	GO:0061383	trabecula morphogenesis	-2.41666	-1.32247	10/44	387,1277,2274,3084,3516,7046,9510,23462,23493,55636	RHOA,COL1A1,FHL2,NRG1,RBPJ,TGFBR1,ADAMTS1,HEY1,HEY2,CHD7
20_Member	GO Biological Processes	GO:0061384	heart trabecula morphogenesis	-2.38571	-1.29603	8/31	2274,3084,3516,7046,9510,23462,23493,55636	FHL2,NRG1,RBPJ,TGFBR1,ADAMTS1,HEY1,HEY2,CHD7
20_Member	GO Biological Processes	GO:0003222	ventricular trabecula myocardium morphogenesis	-2.29561	-1.22927	5/14	3084,3516,7046,23493,55636	NRG1,RBPJ,TGFBR1,HEY2,CHD7

## Sheet: IR Increased
B. Gene ontology analysis of ATAC-seq peaks (n=428) differentially increased after IR.
GroupID	Category	Term	Description	LogP	Log(q-value)	InTerm_InList	Genes	Symbols
1_Summary	GO Biological Processes	GO:0003012	muscle system process	-6.17893	-1.99124	13/282	493,775,817,2934,3778,3781,5592,6641,8470,26287,26509,29766,51778,10413,25937,6558,9414	ATP2B4,CACNA1C,CAMK2D,GSN,KCNMA1,KCNN2,PRKG1,SNTB1,SORBS2,ANKRD2,MYOF,TMOD3,MYOZ2,YAP1,WWTR1,SLC12A2,TJP2
1_Member	GO Biological Processes	GO:0003012	muscle system process	-6.17893	-1.99124	13/282	493,775,817,2934,3778,3781,5592,6641,8470,26287,26509,29766,51778	ATP2B4,CACNA1C,CAMK2D,GSN,KCNMA1,KCNN2,PRKG1,SNTB1,SORBS2,ANKRD2,MYOF,TMOD3,MYOZ2
1_Member	GO Biological Processes	GO:0006936	muscle contraction	-4.69523	-1.27077	10/228	493,775,817,2934,3778,3781,6641,26287,26509,29766	ATP2B4,CACNA1C,CAMK2D,GSN,KCNMA1,KCNN2,SNTB1,ANKRD2,MYOF,TMOD3
1_Member	GO Biological Processes	GO:0090075	relaxation of muscle	-4.38924	-1.27077	4/24	817,2934,3778,5592	CAMK2D,GSN,KCNMA1,PRKG1
1_Member	GO Biological Processes	GO:0003015	heart process	-3.54881	-0.845937	6/109	775,817,2934,3781,10413,25937	CACNA1C,CAMK2D,GSN,KCNN2,YAP1,WWTR1
1_Member	GO Biological Processes	GO:0086003	cardiac muscle cell contraction	-3.33856	-0.784338	4/44	775,817,2934,3781	CACNA1C,CAMK2D,GSN,KCNN2
1_Member	GO Biological Processes	GO:0003013	circulatory system process	-3.05802	-0.594603	12/497	493,775,817,2934,3778,3781,5592,6558,9414,10413,25937,26509	ATP2B4,CACNA1C,CAMK2D,GSN,KCNMA1,KCNN2,PRKG1,SLC12A2,TJP2,YAP1,WWTR1,MYOF
1_Member	GO Biological Processes	GO:0070252	actin-mediated cell contraction	-2.62692	-0.284324	4/68	775,817,2934,3781	CACNA1C,CAMK2D,GSN,KCNN2
1_Member	GO Biological Processes	GO:0060048	cardiac muscle contraction	-2.45158	-0.208372	4/76	775,817,2934,3781	CACNA1C,CAMK2D,GSN,KCNN2
1_Member	GO Biological Processes	GO:0060047	heart contraction	-2.14115	0	4/93	775,817,2934,3781	CACNA1C,CAMK2D,GSN,KCNN2
1_Member	GO Biological Processes	GO:0030048	actin filament-based movement	-2.0624	0	4/98	775,817,2934,3781	CACNA1C,CAMK2D,GSN,KCNN2
2_Summary	GO Biological Processes	GO:0072307	regulation of metanephric nephron tubule epithelial cell differentiation	-4.97398	-1.27077	3/6	7849,10413,25937,90,658,2316,81603,64093,6934	PAX8,YAP1,WWTR1,ACVR1,BMPR1B,FLNA,TRIM8,SMOC1,TCF7L2
2_Member	GO Biological Processes	GO:0072307	regulation of metanephric nephron tubule epithelial cell differentiation	-4.97398	-1.27077	3/6	7849,10413,25937	PAX8,YAP1,WWTR1
2_Member	GO Biological Processes	GO:0072182	regulation of nephron tubule epithelial cell differentiation	-3.9484	-1.06174	3/12	7849,10413,25937	PAX8,YAP1,WWTR1
2_Member	GO Biological Processes	GO:2000696	regulation of epithelial cell differentiation involved in kidney development	-3.55315	-0.845937	3/16	7849,10413,25937	PAX8,YAP1,WWTR1
2_Member	GO Biological Processes	GO:0045669	positive regulation of osteoblast differentiation	-2.47231	-0.219116	4/75	90,658,10413,25937	ACVR1,BMPR1B,YAP1,WWTR1
2_Member	GO Biological Processes	GO:1900182	positive regulation of protein localization to nucleus	-2.29636	-0.0954374	4/84	2316,10413,25937,81603	FLNA,YAP1,WWTR1,TRIM8
2_Member	GO Biological Processes	GO:0045667	regulation of osteoblast differentiation	-2.26131	-0.0736204	5/137	90,658,10413,25937,64093	ACVR1,BMPR1B,YAP1,WWTR1,SMOC1
2_Member	GO Biological Processes	GO:0010718	positive regulation of epithelial to mesenchymal transition	-2.0059	0	3/54	90,6934,25937	ACVR1,TCF7L2,WWTR1
3_Summary	GO Biological Processes	GO:0001568	blood vessel development	-4.69265	-1.27077	15/505	90,302,2316,3340,3678,4327,6934,7342,10413,27286,56913,57178,58504,84830,284217,7849,25902	ACVR1,ANXA2,FLNA,NDST1,ITGA5,MMP19,TCF7L2,UBP1,YAP1,SRPX2,C1GALT1,ZMIZ1,ARHGAP22,ADTRP,LAMA1,PAX8,MTHFD1L
3_Member	GO Biological Processes	GO:0001568	blood vessel development	-4.69265	-1.27077	15/505	90,302,2316,3340,3678,4327,6934,7342,10413,27286,56913,57178,58504,84830,284217	ACVR1,ANXA2,FLNA,NDST1,ITGA5,MMP19,TCF7L2,UBP1,YAP1,SRPX2,C1GALT1,ZMIZ1,ARHGAP22,ADTRP,LAMA1
3_Member	GO Biological Processes	GO:0001944	vasculature development	-4.48936	-1.27077	15/526	90,302,2316,3340,3678,4327,6934,7342,10413,27286,56913,57178,58504,84830,284217	ACVR1,ANXA2,FLNA,NDST1,ITGA5,MMP19,TCF7L2,UBP1,YAP1,SRPX2,C1GALT1,ZMIZ1,ARHGAP22,ADTRP,LAMA1
3_Member	GO Biological Processes	GO:0048514	blood vessel morphogenesis	-4.30998	-1.27077	13/421	90,302,2316,3678,4327,7342,10413,27286,56913,57178,58504,84830,284217	ACVR1,ANXA2,FLNA,ITGA5,MMP19,UBP1,YAP1,SRPX2,C1GALT1,ZMIZ1,ARHGAP22,ADTRP,LAMA1
3_Member	GO Biological Processes	GO:0001525	angiogenesis	-3.44912	-0.82706	10/323	90,302,2316,3678,4327,7342,27286,56913,58504,84830	ACVR1,ANXA2,FLNA,ITGA5,MMP19,UBP1,SRPX2,C1GALT1,ARHGAP22,ADTRP
3_Member	GO Biological Processes	GO:0035239	tube morphogenesis	-3.39193	-0.806302	15/663	90,302,2316,3678,4327,7342,7849,10413,25902,27286,56913,57178,58504,84830,284217	ACVR1,ANXA2,FLNA,ITGA5,MMP19,UBP1,PAX8,YAP1,MTHFD1L,SRPX2,C1GALT1,ZMIZ1,ARHGAP22,ADTRP,LAMA1
4_Summary	GO Biological Processes	GO:0009167	purine ribonucleoside monophosphate metabolic process	-4.63156	-1.27077	5/42	132,4907,7498,9414,22978,122481	ADK,NT5E,XDH,TJP2,NT5C2,AK7
4_Member	GO Biological Processes	GO:0009167	purine ribonucleoside monophosphate metabolic process	-4.63156	-1.27077	5/42	132,4907,7498,9414,22978	ADK,NT5E,XDH,TJP2,NT5C2
4_Member	GO Biological Processes	GO:0046128	purine ribonucleoside metabolic process	-4.54581	-1.27077	4/22	132,4907,7498,22978	ADK,NT5E,XDH,NT5C2
4_Member	GO Biological Processes	GO:0009126	purine nucleoside monophosphate metabolic process	-4.53127	-1.27077	5/44	132,4907,7498,9414,22978	ADK,NT5E,XDH,TJP2,NT5C2
4_Member	GO Biological Processes	GO:0009123	nucleoside monophosphate metabolic process	-4.35412	-1.27077	6/78	132,4907,7498,9414,22978,122481	ADK,NT5E,XDH,TJP2,NT5C2,AK7
4_Member	GO Biological Processes	GO:0009128	purine nucleoside monophosphate catabolic process	-4.20637	-1.27077	3/10	4907,7498,22978	NT5E,XDH,NT5C2
4_Member	GO Biological Processes	GO:0009169	purine ribonucleoside monophosphate catabolic process	-4.20637	-1.27077	3/10	4907,7498,22978	NT5E,XDH,NT5C2
4_Member	GO Biological Processes	GO:0009170	purine deoxyribonucleoside monophosphate metabolic process	-4.20637	-1.27077	3/10	132,7498,22978	ADK,XDH,NT5C2
4_Member	GO Biological Processes	GO:0046085	adenosine metabolic process	-4.20637	-1.27077	3/10	4907,7498,22978	NT5E,XDH,NT5C2
4_Member	GO Biological Processes	GO:0042278	purine nucleoside metabolic process	-4.17971	-1.27077	4/27	132,4907,7498,22978	ADK,NT5E,XDH,NT5C2
4_Member	GO Biological Processes	GO:0046037	GMP metabolic process	-4.17971	-1.27077	4/27	132,7498,9414,22978	ADK,XDH,TJP2,NT5C2
4_Member	GO Biological Processes	GO:0009161	ribonucleoside monophosphate metabolic process	-3.91089	-1.04542	5/59	132,4907,7498,9414,22978	ADK,NT5E,XDH,TJP2,NT5C2
4_Member	GO Biological Processes	GO:0009158	ribonucleoside monophosphate catabolic process	-3.73498	-0.909015	3/14	4907,7498,22978	NT5E,XDH,NT5C2
4_Member	GO Biological Processes	GO:0009119	ribonucleoside metabolic process	-3.67891	-0.879594	4/36	132,4907,7498,22978	ADK,NT5E,XDH,NT5C2
4_Member	GO Biological Processes	GO:0009151	purine deoxyribonucleotide metabolic process	-3.47145	-0.827832	3/17	132,7498,22978	ADK,XDH,NT5C2
4_Member	GO Biological Processes	GO:0009125	nucleoside monophosphate catabolic process	-3.3949	-0.806302	3/18	4907,7498,22978	NT5E,XDH,NT5C2
4_Member	GO Biological Processes	GO:0009162	deoxyribonucleoside monophosphate metabolic process	-2.96321	-0.531398	3/25	132,7498,22978	ADK,XDH,NT5C2
4_Member	GO Biological Processes	GO:0046033	AMP metabolic process	-2.96321	-0.531398	3/25	132,4907,7498	ADK,NT5E,XDH
4_Member	GO Biological Processes	GO:0009116	nucleoside metabolic process	-2.93957	-0.515307	4/56	132,4907,7498,22978	ADK,NT5E,XDH,NT5C2
4_Member	GO Biological Processes	GO:1901657	glycosyl compound metabolic process	-2.3335	-0.118938	4/82	132,4907,7498,22978	ADK,NT5E,XDH,NT5C2
4_Member	GO Biological Processes	GO:0009154	purine ribonucleotide catabolic process	-2.25248	-0.073386	3/44	4907,7498,22978	NT5E,XDH,NT5C2
4_Member	GO Biological Processes	GO:0009394	2'-deoxyribonucleotide metabolic process	-2.25248	-0.073386	3/44	132,7498,22978	ADK,XDH,NT5C2
4_Member	GO Biological Processes	GO:0009262	deoxyribonucleotide metabolic process	-2.22511	-0.0502574	3/45	132,7498,22978	ADK,XDH,NT5C2
4_Member	GO Biological Processes	GO:0019692	deoxyribose phosphate metabolic process	-2.19842	-0.0277606	3/46	132,7498,22978	ADK,XDH,NT5C2
4_Member	GO Biological Processes	GO:0006195	purine nucleotide catabolic process	-2.14693	0	3/48	4907,7498,22978	NT5E,XDH,NT5C2
4_Member	GO Biological Processes	GO:0009261	ribonucleotide catabolic process	-2.09781	0	3/50	4907,7498,22978	NT5E,XDH,NT5C2
4_Member	GO Biological Processes	GO:0072523	purine-containing compound catabolic process	-2.02814	0	3/53	4907,7498,22978	NT5E,XDH,NT5C2
5_Summary	GO Biological Processes	GO:0050819	negative regulation of coagulation	-4.30123	-1.27077	5/49	308,5270,5328,5592,84830,6558,302,2934,2316,4907,5654,10509,79890,80031	ANXA5,SERPINE2,PLAU,PRKG1,ADTRP,SLC12A2,ANXA2,GSN,FLNA,NT5E,HTRA1,SEMA4B,RIN3,SEMA6D
5_Member	GO Biological Processes	GO:0050819	negative regulation of coagulation	-4.30123	-1.27077	5/49	308,5270,5328,5592,84830	ANXA5,SERPINE2,PLAU,PRKG1,ADTRP
5_Member	GO Biological Processes	GO:0061045	negative regulation of wound healing	-3.47405	-0.827832	5/73	5270,5328,5592,6558,84830	SERPINE2,PLAU,PRKG1,SLC12A2,ADTRP
5_Member	GO Biological Processes	GO:0050818	regulation of coagulation	-3.44655	-0.82706	5/74	308,5270,5328,5592,84830	ANXA5,SERPINE2,PLAU,PRKG1,ADTRP
5_Member	GO Biological Processes	GO:0010755	regulation of plasminogen activation	-3.3949	-0.806302	3/18	302,5270,5328	ANXA2,SERPINE2,PLAU
5_Member	GO Biological Processes	GO:0030195	negative regulation of blood coagulation	-3.30091	-0.775975	4/45	5270,5328,5592,84830	SERPINE2,PLAU,PRKG1,ADTRP
5_Member	GO Biological Processes	GO:1900047	negative regulation of hemostasis	-3.26418	-0.757727	4/46	5270,5328,5592,84830	SERPINE2,PLAU,PRKG1,ADTRP
5_Member	GO Biological Processes	GO:1903035	negative regulation of response to wounding	-3.07856	-0.606871	5/89	5270,5328,5592,6558,84830	SERPINE2,PLAU,PRKG1,SLC12A2,ADTRP
5_Member	GO Biological Processes	GO:0070613	regulation of protein processing	-2.62692	-0.284324	4/68	302,2934,5270,5328	ANXA2,GSN,SERPINE2,PLAU
5_Member	GO Biological Processes	GO:0030193	regulation of blood coagulation	-2.60374	-0.279373	4/69	5270,5328,5592,84830	SERPINE2,PLAU,PRKG1,ADTRP
5_Member	GO Biological Processes	GO:1900046	regulation of hemostasis	-2.55852	-0.257319	4/71	5270,5328,5592,84830	SERPINE2,PLAU,PRKG1,ADTRP
5_Member	GO Biological Processes	GO:1903317	regulation of protein maturation	-2.55852	-0.257319	4/71	302,2934,5270,5328	ANXA2,GSN,SERPINE2,PLAU
5_Member	GO Biological Processes	GO:1903034	regulation of response to wounding	-2.54736	-0.257301	6/170	2316,5270,5328,5592,6558,84830	FLNA,SERPINE2,PLAU,PRKG1,SLC12A2,ADTRP
5_Member	GO Biological Processes	GO:0032102	negative regulation of response to external stimulus	-2.53293	-0.253724	10/428	4907,5270,5328,5592,5654,6558,10509,79890,80031,84830	NT5E,SERPINE2,PLAU,PRKG1,HTRA1,SLC12A2,SEMA4B,RIN3,SEMA6D,ADTRP
5_Member	GO Biological Processes	GO:0061041	regulation of wound healing	-2.26131	-0.0736204	5/137	5270,5328,5592,6558,84830	SERPINE2,PLAU,PRKG1,SLC12A2,ADTRP
5_Member	GO Biological Processes	GO:0010543	regulation of platelet activation	-2.09781	0	3/50	2316,5270,5592	FLNA,SERPINE2,PRKG1
6_Summary	GO Biological Processes	GO:0061061	muscle structure development	-4.29224	-1.27077	14/484	90,2274,4773,6934,8038,8470,10290,26287,26509,27295,29766,51778,341405,100128927,493	ACVR1,FHL2,NFATC2,TCF7L2,ADAM12,SORBS2,SPEG,ANKRD2,MYOF,PDLIM3,TMOD3,MYOZ2,ANKRD33,ZBTB42,ATP2B4
6_Member	GO Biological Processes	GO:0061061	muscle structure development	-4.29224	-1.27077	14/484	90,2274,4773,6934,8038,8470,10290,26287,26509,27295,29766,51778,341405,100128927	ACVR1,FHL2,NFATC2,TCF7L2,ADAM12,SORBS2,SPEG,ANKRD2,MYOF,PDLIM3,TMOD3,MYOZ2,ANKRD33,ZBTB42
6_Member	GO Biological Processes	GO:0070885	negative regulation of calcineurin-NFAT signaling cascade	-3.6407	-0.879594	3/15	493,2274,51778	ATP2B4,FHL2,MYOZ2
6_Member	GO Biological Processes	GO:0106057	negative regulation of calcineurin-mediated signaling	-3.6407	-0.879594	3/15	493,2274,51778	ATP2B4,FHL2,MYOZ2
6_Member	GO Biological Processes	GO:0051146	striated muscle cell differentiation	-3.63592	-0.879594	8/197	90,2274,4773,8038,8470,26509,29766,51778	ACVR1,FHL2,NFATC2,ADAM12,SORBS2,MYOF,TMOD3,MYOZ2
6_Member	GO Biological Processes	GO:0042692	muscle cell differentiation	-3.494	-0.827832	9/261	90,2274,4773,8038,8470,10290,26509,29766,51778	ACVR1,FHL2,NFATC2,ADAM12,SORBS2,SPEG,MYOF,TMOD3,MYOZ2
6_Member	GO Biological Processes	GO:0050849	negative regulation of calcium-mediated signaling	-3.19061	-0.693114	3/21	493,2274,51778	ATP2B4,FHL2,MYOZ2
6_Member	GO Biological Processes	GO:0055001	muscle cell development	-2.69227	-0.330658	6/159	2274,4773,8470,26509,29766,51778	FHL2,NFATC2,SORBS2,MYOF,TMOD3,MYOZ2
6_Member	GO Biological Processes	GO:0070884	regulation of calcineurin-NFAT signaling cascade	-2.30935	-0.0993885	3/42	493,2274,51778	ATP2B4,FHL2,MYOZ2
6_Member	GO Biological Processes	GO:0106056	regulation of calcineurin-mediated signaling	-2.28055	-0.0840821	3/43	493,2274,51778	ATP2B4,FHL2,MYOZ2
7_Summary	GO Biological Processes	GO:2001237	negative regulation of extrinsic apoptotic signaling pathway	-3.82506	-0.979792	6/97	90,2139,6934,10413,85450,117584,658,9479	ACVR1,EYA2,TCF7L2,YAP1,ITPRIP,RFFL,BMPR1B,MAPK8IP1
7_Member	GO Biological Processes	GO:2001237	negative regulation of extrinsic apoptotic signaling pathway	-3.82506	-0.979792	6/97	90,2139,6934,10413,85450,117584	ACVR1,EYA2,TCF7L2,YAP1,ITPRIP,RFFL
7_Member	GO Biological Processes	GO:2001236	regulation of extrinsic apoptotic signaling pathway	-3.55769	-0.845937	7/153	90,658,2139,6934,10413,85450,117584	ACVR1,BMPR1B,EYA2,TCF7L2,YAP1,ITPRIP,RFFL
7_Member	GO Biological Processes	GO:2001234	negative regulation of apoptotic signaling pathway	-2.52723	-0.253357	7/230	90,2139,6934,9479,10413,85450,117584	ACVR1,EYA2,TCF7L2,MAPK8IP1,YAP1,ITPRIP,RFFL
7_Member	GO Biological Processes	GO:1902041	regulation of extrinsic apoptotic signaling pathway via death domain receptors	-2.09781	0	3/50	658,85450,117584	BMPR1B,ITPRIP,RFFL
8_Summary	GO Biological Processes	GO:0006730	one-carbon metabolic process	-3.54227	-0.845937	4/39	771,10768,25902,441024,80017,112817	CA12,AHCYL1,MTHFD1L,MTHFD2L,DGLUCY,HOGA1
8_Member	GO Biological Processes	GO:0006730	one-carbon metabolic process	-3.54227	-0.845937	4/39	771,10768,25902,441024	CA12,AHCYL1,MTHFD1L,MTHFD2L
8_Member	GO Biological Processes	GO:0043648	dicarboxylic acid metabolic process	-2.19085	-0.0254341	4/90	25902,80017,112817,441024	MTHFD1L,DGLUCY,HOGA1,MTHFD2L
9_Summary	GO Biological Processes	GO:0071526	semaphorin-plexin signaling pathway	-3.49929	-0.827832	4/40	2316,5362,10509,80031,658,123016,133418,284217,26011,29766,51347,51778,55619,1794,5328,6558,100130520,646,4311,4739,5270,10413	FLNA,PLXNA2,SEMA4B,SEMA6D,BMPR1B,TTC8,EMB,LAMA1,TENM4,TMOD3,TAOK3,MYOZ2,DOCK10,DOCK2,PLAU,SLC12A2,CD300H,BNC1,MME,NEDD9,SERPINE2,YAP1
9_Member	GO Biological Processes	GO:0071526	semaphorin-plexin signaling pathway	-3.49929	-0.827832	4/40	2316,5362,10509,80031	FLNA,PLXNA2,SEMA4B,SEMA6D
9_Member	GO Biological Processes	GO:0007411	axon guidance	-2.55879	-0.257319	7/227	658,5362,10509,80031,123016,133418,284217	BMPR1B,PLXNA2,SEMA4B,SEMA6D,TTC8,EMB,LAMA1
9_Member	GO Biological Processes	GO:0097485	neuron projection guidance	-2.54821	-0.257301	7/228	658,5362,10509,80031,123016,133418,284217	BMPR1B,PLXNA2,SEMA4B,SEMA6D,TTC8,EMB,LAMA1
9_Member	GO Biological Processes	GO:0032989	cellular component morphogenesis	-2.53729	-0.253724	12/574	658,5362,10509,26011,29766,51347,51778,55619,80031,123016,133418,284217	BMPR1B,PLXNA2,SEMA4B,TENM4,TMOD3,TAOK3,MYOZ2,DOCK10,SEMA6D,TTC8,EMB,LAMA1
9_Member	GO Biological Processes	GO:0006935	chemotaxis	-2.49494	-0.231528	11/506	658,1794,5328,5362,6558,10509,80031,123016,133418,284217,100130520	BMPR1B,DOCK2,PLAU,PLXNA2,SLC12A2,SEMA4B,SEMA6D,TTC8,EMB,LAMA1,CD300H
9_Member	GO Biological Processes	GO:0042330	taxis	-2.48204	-0.223767	11/508	658,1794,5328,5362,6558,10509,80031,123016,133418,284217,100130520	BMPR1B,DOCK2,PLAU,PLXNA2,SLC12A2,SEMA4B,SEMA6D,TTC8,EMB,LAMA1,CD300H
9_Member	GO Biological Processes	GO:0060284	regulation of cell development	-2.0643	0	10/501	646,2316,4311,4739,5270,5362,10413,10509,26011,80031	BNC1,FLNA,MME,NEDD9,SERPINE2,PLXNA2,YAP1,SEMA4B,TENM4,SEMA6D
10_Summary	GO Biological Processes	GO:0042060	wound healing	-3.37618	-0.801278	10/330	308,389,2316,3678,3694,5270,5328,10413,26509,79803,284217,11057	ANXA5,RHOC,FLNA,ITGA5,ITGB6,SERPINE2,PLAU,YAP1,MYOF,HPS6,LAMA1,ABHD2
10_Member	GO Biological Processes	GO:0042060	wound healing	-3.37618	-0.801278	10/330	308,389,2316,3678,3694,5270,5328,10413,26509,79803	ANXA5,RHOC,FLNA,ITGA5,ITGB6,SERPINE2,PLAU,YAP1,MYOF,HPS6
10_Member	GO Biological Processes	GO:0002011	morphogenesis of an epithelial sheet	-3.09296	-0.61284	4/51	389,2316,3678,284217	RHOC,FLNA,ITGA5,LAMA1
10_Member	GO Biological Processes	GO:0009611	response to wounding	-3.00686	-0.559532	11/435	308,389,2316,3678,3694,5270,5328,10413,11057,26509,79803	ANXA5,RHOC,FLNA,ITGA5,ITGB6,SERPINE2,PLAU,YAP1,ABHD2,MYOF,HPS6
10_Member	GO Biological Processes	GO:0044319	wound healing, spreading of cells	-2.81745	-0.429097	3/28	389,2316,3678	RHOC,FLNA,ITGA5
10_Member	GO Biological Processes	GO:0090505	epiboly involved in wound healing	-2.81745	-0.429097	3/28	389,2316,3678	RHOC,FLNA,ITGA5
10_Member	GO Biological Processes	GO:0090504	epiboly	-2.77264	-0.397859	3/29	389,2316,3678	RHOC,FLNA,ITGA5
11_Summary	GO Biological Processes	GO:0019932	second-messenger-mediated signaling	-3.35461	-0.790171	8/217	775,817,4773,5592,5737,55784,283455,389692	CACNA1C,CAMK2D,NFATC2,PRKG1,PTGFR,MCTP2,KSR2,MAFA
11_Member	GO Biological Processes	GO:0019932	second-messenger-mediated signaling	-3.35461	-0.790171	8/217	775,817,4773,5592,5737,55784,283455,389692	CACNA1C,CAMK2D,NFATC2,PRKG1,PTGFR,MCTP2,KSR2,MAFA
11_Member	GO Biological Processes	GO:0019722	calcium-mediated signaling	-2.89555	-0.478715	6/145	775,817,4773,5737,55784,283455	CACNA1C,CAMK2D,NFATC2,PTGFR,MCTP2,KSR2
12_Summary	GO Biological Processes	GO:0030029	actin filament-based process	-3.32491	-0.780784	14/601	357,389,775,817,1794,2316,2934,3781,4739,5592,8470,27295,29766,51778	SHROOM2,RHOC,CACNA1C,CAMK2D,DOCK2,FLNA,GSN,KCNN2,NEDD9,PRKG1,SORBS2,PDLIM3,TMOD3,MYOZ2
12_Member	GO Biological Processes	GO:0030029	actin filament-based process	-3.32491	-0.780784	14/601	357,389,775,817,1794,2316,2934,3781,4739,5592,8470,27295,29766,51778	SHROOM2,RHOC,CACNA1C,CAMK2D,DOCK2,FLNA,GSN,KCNN2,NEDD9,PRKG1,SORBS2,PDLIM3,TMOD3,MYOZ2
12_Member	GO Biological Processes	GO:0030036	actin cytoskeleton organization	-2.29719	-0.0954374	11/538	357,389,1794,2316,2934,4739,5592,8470,27295,29766,51778	SHROOM2,RHOC,DOCK2,FLNA,GSN,NEDD9,PRKG1,SORBS2,PDLIM3,TMOD3,MYOZ2
12_Member	GO Biological Processes	GO:0007015	actin filament organization	-2.17755	-0.0192479	7/267	357,389,2316,2934,4739,8470,29766	SHROOM2,RHOC,FLNA,GSN,NEDD9,SORBS2,TMOD3
13_Summary	GO Biological Processes	GO:0006790	sulfur compound metabolic process	-3.31526	-0.780784	10/336	686,3340,6611,7498,7849,10768,51363,64210,119391,441024	BTD,NDST1,SMS,XDH,PAX8,AHCYL1,CHST15,MMS19,GSTO2,MTHFD2L
13_Member	GO Biological Processes	GO:0006790	sulfur compound metabolic process	-3.31526	-0.780784	10/336	686,3340,6611,7498,7849,10768,51363,64210,119391,441024	BTD,NDST1,SMS,XDH,PAX8,AHCYL1,CHST15,MMS19,GSTO2,MTHFD2L
14_Summary	GO Biological Processes	GO:0098609	cell-cell adhesion	-3.27944	-0.76385	13/537	90,302,2316,3678,4026,4907,5098,9414,26011,27286,29766,57451,133418	ACVR1,ANXA2,FLNA,ITGA5,LPP,NT5E,PCDHGC3,TJP2,TENM4,SRPX2,TMOD3,TENM2,EMB
14_Member	GO Biological Processes	GO:0098609	cell-cell adhesion	-3.27944	-0.76385	13/537	90,302,2316,3678,4026,4907,5098,9414,26011,27286,29766,57451,133418	ACVR1,ANXA2,FLNA,ITGA5,LPP,NT5E,PCDHGC3,TJP2,TENM4,SRPX2,TMOD3,TENM2,EMB
14_Member	GO Biological Processes	GO:0007157	heterophilic cell-cell adhesion via plasma membrane cell adhesion molecules	-2.07407	0	3/51	3678,26011,57451	ITGA5,TENM4,TENM2
15_Summary	GO Biological Processes	GO:0010766	negative regulation of sodium ion transport	-3.12956	-0.640841	3/22	817,5270,57520,493,10768	CAMK2D,SERPINE2,HECW2,ATP2B4,AHCYL1
15_Member	GO Biological Processes	GO:0010766	negative regulation of sodium ion transport	-3.12956	-0.640841	3/22	817,5270,57520	CAMK2D,SERPINE2,HECW2
15_Member	GO Biological Processes	GO:0002028	regulation of sodium ion transport	-3.03493	-0.579629	5/91	493,817,5270,10768,57520	ATP2B4,CAMK2D,SERPINE2,AHCYL1,HECW2
16_Summary	GO Biological Processes	GO:0071383	cellular response to steroid hormone stimulus	-2.88026	-0.470717	6/146	90,10413,11057,55809,57178,84830,2274,4327,5251,5737,7849,10768,64210,128506,387758,81619,8788,493,2316,84458	ACVR1,YAP1,ABHD2,TRERF1,ZMIZ1,ADTRP,FHL2,MMP19,PHEX,PTGFR,PAX8,AHCYL1,MMS19,OCSTAMP,FIBIN,TSPAN14,DLK1,ATP2B4,FLNA,LCOR
16_Member	GO Biological Processes	GO:0071383	cellular response to steroid hormone stimulus	-2.88026	-0.470717	6/146	90,10413,11057,55809,57178,84830	ACVR1,YAP1,ABHD2,TRERF1,ZMIZ1,ADTRP
16_Member	GO Biological Processes	GO:0009725	response to hormone	-2.83535	-0.432986	15/753	90,2274,4327,5251,5737,7849,10413,10768,11057,55809,57178,64210,84830,128506,387758	ACVR1,FHL2,MMP19,PHEX,PTGFR,PAX8,YAP1,AHCYL1,ABHD2,TRERF1,ZMIZ1,MMS19,ADTRP,OCSTAMP,FIBIN
16_Member	GO Biological Processes	GO:0032870	cellular response to hormone stimulus	-2.66276	-0.307582	11/481	90,5251,5737,7849,10413,10768,11057,55809,57178,84830,128506	ACVR1,PHEX,PTGFR,PAX8,YAP1,AHCYL1,ABHD2,TRERF1,ZMIZ1,ADTRP,OCSTAMP
16_Member	GO Biological Processes	GO:0043401	steroid hormone mediated signaling pathway	-2.51473	-0.246122	4/73	10413,11057,55809,57178	YAP1,ABHD2,TRERF1,ZMIZ1
16_Member	GO Biological Processes	GO:0032570	response to progesterone	-2.40059	-0.176691	3/39	10413,11057,55809	YAP1,ABHD2,TRERF1
16_Member	GO Biological Processes	GO:0045747	positive regulation of Notch signaling pathway	-2.14693	0	3/48	10413,57178,81619	YAP1,ZMIZ1,TSPAN14
16_Member	GO Biological Processes	GO:0048545	response to steroid hormone	-2.10217	0	7/276	90,10413,11057,55809,57178,84830,387758	ACVR1,YAP1,ABHD2,TRERF1,ZMIZ1,ADTRP,FIBIN
16_Member	GO Biological Processes	GO:0008593	regulation of Notch signaling pathway	-2.07777	0	4/97	8788,10413,57178,81619	DLK1,YAP1,ZMIZ1,TSPAN14
16_Member	GO Biological Processes	GO:0071407	cellular response to organic cyclic compound	-2.04158	0	10/505	90,493,2316,5251,10413,11057,55809,57178,84458,84830	ACVR1,ATP2B4,FLNA,PHEX,YAP1,ABHD2,TRERF1,ZMIZ1,LCOR,ADTRP
16_Member	GO Biological Processes	GO:0030518	intracellular steroid hormone receptor signaling pathway	-2.02814	0	3/53	10413,55809,57178	YAP1,TRERF1,ZMIZ1
17_Summary	GO Biological Processes	GO:1902547	regulation of cellular response to vascular endothelial growth factor stimulus	-2.77264	-0.397859	3/29	493,7498,57608	ATP2B4,XDH,JCAD
17_Member	GO Biological Processes	GO:1902547	regulation of cellular response to vascular endothelial growth factor stimulus	-2.77264	-0.397859	3/29	493,7498,57608	ATP2B4,XDH,JCAD
18_Summary	GO Biological Processes	GO:0007507	heart development	-2.74715	-0.379002	12/541	90,775,1767,2274,2316,3340,7849,8470,10413,26011,27295,57178	ACVR1,CACNA1C,DNAH5,FHL2,FLNA,NDST1,PAX8,SORBS2,YAP1,TENM4,PDLIM3,ZMIZ1
18_Member	GO Biological Processes	GO:0007507	heart development	-2.74715	-0.379002	12/541	90,775,1767,2274,2316,3340,7849,8470,10413,26011,27295,57178	ACVR1,CACNA1C,DNAH5,FHL2,FLNA,NDST1,PAX8,SORBS2,YAP1,TENM4,PDLIM3,ZMIZ1
19_Summary	GO Biological Processes	GO:0000768	syncytium formation by plasma membrane fusion	-2.60898	-0.279373	3/33	8038,9644,26509	ADAM12,SH3PXD2A,MYOF
19_Member	GO Biological Processes	GO:0000768	syncytium formation by plasma membrane fusion	-2.60898	-0.279373	3/33	8038,9644,26509	ADAM12,SH3PXD2A,MYOF
19_Member	GO Biological Processes	GO:0140253	cell-cell fusion	-2.60898	-0.279373	3/33	8038,9644,26509	ADAM12,SH3PXD2A,MYOF
19_Member	GO Biological Processes	GO:0006949	syncytium formation	-2.46586	-0.217691	3/37	8038,9644,26509	ADAM12,SH3PXD2A,MYOF
20_Summary	GO Biological Processes	GO:0002573	myeloid leukocyte differentiation	-2.56873	-0.257319	5/116	302,3694,9644,128506,133396,2316,29766	ANXA2,ITGB6,SH3PXD2A,OCSTAMP,IL31RA,FLNA,TMOD3
20_Member	GO Biological Processes	GO:0002573	myeloid leukocyte differentiation	-2.56873	-0.257319	5/116	302,3694,9644,128506,133396	ANXA2,ITGB6,SH3PXD2A,OCSTAMP,IL31RA
20_Member	GO Biological Processes	GO:0030099	myeloid cell differentiation	-2.44563	-0.207328	7/238	302,2316,3694,9644,29766,128506,133396	ANXA2,FLNA,ITGB6,SH3PXD2A,TMOD3,OCSTAMP,IL31RA
20_Member	GO Biological Processes	GO:0030316	osteoclast differentiation	-2.33894	-0.119732	3/41	302,9644,128506	ANXA2,SH3PXD2A,OCSTAMP

## Sheet: IRvsAZD+IR
C. Gene ontology analysis of differential ATAC-seq peaks (n=2960) between IR and AZD+IR conditions.
GroupID	Category	Term	Description	LogP	Log(q-value)	InTerm_InList	Genes	Symbols
1_Summary	GO Biological Processes	GO:0034654	nucleobase-containing compound biosynthetic process	-49.2027	-45.015	221/787	47,132,204,262,272,468,471,514,516,517,522,661,904,1025,1032,1063,1385,1490,1655,1660,1716,1736,1810,1841,1871,2034,2069,2115,2181,2309,2353,2354,2617,2762,2959,2961,2963,2967,2969,2987,3297,3320,3326,3615,3727,3978,4335,4609,4711,4715,4717,4719,4728,4729,4731,4782,4783,4790,4860,4880,5111,5238,5373,5396,5425,5428,5430,5434,5440,5441,5442,5536,5636,5757,5914,5970,6117,6241,6256,6389,6390,6391,657…	ACLY,ADK,AK2,AMD1,AMPD3,ATF4,ATIC,ATP5F1E,ATP5MC1,ATP5MC2,ATP5PF,POLR3D,CCNT1,CDK9,CDKN2D,CENPF,CREB1,CCN2,DDX5,DHX9,DGUOK,DKC1,DR1,DTYMK,E2F3,EPAS1,EREG,ETV1,ACSL3,FOXO3,FOS,FOSB,GARS1,GMDS,GTF2B,GTF2E2,GTF2F2,GTF2H3,GTF2I,GUK1,HSF1,HSP90AA1,HSP90AB1,IMPDH2,JUND,LIG1,MNT,MYC,NDUFB5,NDUFB9,NDUFC1,NDUFS1,NDUFS8,NDUFV2,NDUFV3,NFIC,NFIL3,NFKB1,PNP,NPPC,PCNA,PGM3,PMM2,PRRX1,POLD2,POLG,POLR2A,POLR2E,P…
1_Member	GO Biological Processes	GO:0034654	nucleobase-containing compound biosynthetic process	-49.2027	-45.015	221/787	47,132,204,262,272,468,471,514,516,517,522,661,904,1025,1032,1063,1385,1490,1655,1660,1716,1736,1810,1841,1871,2034,2069,2115,2181,2309,2353,2354,2617,2762,2959,2961,2963,2967,2969,2987,3297,3320,3326,3615,3727,3978,4335,4609,4711,4715,4717,4719,4728,4729,4731,4782,4783,4790,4860,4880,5111,5238,5373,5396,5425,5428,5430,5434,5440,5441,5442,5536,5636,5757,5914,5970,6117,6241,6256,6389,6390,6391,657…	ACLY,ADK,AK2,AMD1,AMPD3,ATF4,ATIC,ATP5F1E,ATP5MC1,ATP5MC2,ATP5PF,POLR3D,CCNT1,CDK9,CDKN2D,CENPF,CREB1,CCN2,DDX5,DHX9,DGUOK,DKC1,DR1,DTYMK,E2F3,EPAS1,EREG,ETV1,ACSL3,FOXO3,FOS,FOSB,GARS1,GMDS,GTF2B,GTF2E2,GTF2F2,GTF2H3,GTF2I,GUK1,HSF1,HSP90AA1,HSP90AB1,IMPDH2,JUND,LIG1,MNT,MYC,NDUFB5,NDUFB9,NDUFC1,NDUFS1,NDUFS8,NDUFV2,NDUFV3,NFIC,NFIL3,NFKB1,PNP,NPPC,PCNA,PGM3,PMM2,PRRX1,POLD2,POLG,POLR2A,POLR2E,P…
1_Member	GO Biological Processes	GO:0006351	transcription, DNA-templated	-35.7033	-32.6917	130/403	468,661,904,1025,1385,1655,1660,1810,1871,2034,2069,2115,2309,2353,2354,2959,2961,2963,2967,2969,3297,3727,4335,4609,4782,4783,4790,5396,5430,5434,5440,5441,5442,5536,5757,5914,5970,6256,6597,6618,6619,6720,6738,6774,6827,6829,6830,6837,6874,6875,6879,6881,6883,6921,7494,8178,8360,8362,8363,8364,8365,8366,8367,8464,8467,8546,8812,8848,9014,9139,9282,9314,9321,9328,9441,9477,9519,9646,10025,10208,…	ATF4,POLR3D,CCNT1,CDK9,CREB1,DDX5,DHX9,DR1,E2F3,EPAS1,EREG,ETV1,FOXO3,FOS,FOSB,GTF2B,GTF2E2,GTF2F2,GTF2H3,GTF2I,HSF1,JUND,MNT,MYC,NFIC,NFIL3,NFKB1,PRRX1,POLR2A,POLR2E,POLR2K,POLR2L,POLRMT,PPP5C,PTMA,RARA,RELA,RXRA,SMARCA4,SNAPC2,SNAPC3,SREBF1,RO60,STAT3,SUPT4H1,SUPT5H,SUPT6H,MED22,TAF4,TAF4B,TAF7,TAF10,TAF12,ELOC,XBP1,ELL,H4C4,H4C12,H4C11,H4C3,H4C8,H4C2,H4C5,SUPT3H,SMARCA5,AP3B1,CCNK,TSC22D1,TAF1…
1_Member	GO Biological Processes	GO:0032774	RNA biosynthetic process	-35.5224	-32.5388	132/415	468,661,904,1025,1385,1655,1660,1810,1871,2034,2069,2115,2309,2353,2354,2959,2961,2963,2967,2969,3297,3727,4335,4609,4782,4783,4790,5396,5430,5434,5440,5441,5442,5536,5757,5914,5970,6256,6597,6618,6619,6720,6738,6774,6827,6829,6830,6837,6874,6875,6879,6881,6883,6921,7494,8178,8360,8362,8363,8364,8365,8366,8367,8464,8467,8546,8812,8848,9014,9139,9282,9314,9321,9328,9441,9477,9519,9646,10025,10208,…	ATF4,POLR3D,CCNT1,CDK9,CREB1,DDX5,DHX9,DR1,E2F3,EPAS1,EREG,ETV1,FOXO3,FOS,FOSB,GTF2B,GTF2E2,GTF2F2,GTF2H3,GTF2I,HSF1,JUND,MNT,MYC,NFIC,NFIL3,NFKB1,PRRX1,POLR2A,POLR2E,POLR2K,POLR2L,POLRMT,PPP5C,PTMA,RARA,RELA,RXRA,SMARCA4,SNAPC2,SNAPC3,SREBF1,RO60,STAT3,SUPT4H1,SUPT5H,SUPT6H,MED22,TAF4,TAF4B,TAF7,TAF10,TAF12,ELOC,XBP1,ELL,H4C4,H4C12,H4C11,H4C3,H4C8,H4C2,H4C5,SUPT3H,SMARCA5,AP3B1,CCNK,TSC22D1,TAF1…
1_Member	GO Biological Processes	GO:0097659	nucleic acid-templated transcription	-35.4514	-32.4942	130/405	468,661,904,1025,1385,1655,1660,1810,1871,2034,2069,2115,2309,2353,2354,2959,2961,2963,2967,2969,3297,3727,4335,4609,4782,4783,4790,5396,5430,5434,5440,5441,5442,5536,5757,5914,5970,6256,6597,6618,6619,6720,6738,6774,6827,6829,6830,6837,6874,6875,6879,6881,6883,6921,7494,8178,8360,8362,8363,8364,8365,8366,8367,8464,8467,8546,8812,8848,9014,9139,9282,9314,9321,9328,9441,9477,9519,9646,10025,10208,…	ATF4,POLR3D,CCNT1,CDK9,CREB1,DDX5,DHX9,DR1,E2F3,EPAS1,EREG,ETV1,FOXO3,FOS,FOSB,GTF2B,GTF2E2,GTF2F2,GTF2H3,GTF2I,HSF1,JUND,MNT,MYC,NFIC,NFIL3,NFKB1,PRRX1,POLR2A,POLR2E,POLR2K,POLR2L,POLRMT,PPP5C,PTMA,RARA,RELA,RXRA,SMARCA4,SNAPC2,SNAPC3,SREBF1,RO60,STAT3,SUPT4H1,SUPT5H,SUPT6H,MED22,TAF4,TAF4B,TAF7,TAF10,TAF12,ELOC,XBP1,ELL,H4C4,H4C12,H4C11,H4C3,H4C8,H4C2,H4C5,SUPT3H,SMARCA5,AP3B1,CCNK,TSC22D1,TAF1…
1_Member	GO Biological Processes	GO:0006366	transcription by RNA polymerase II	-24.7428	-22.2348	83/244	468,904,1025,1385,1810,1871,2034,2115,2353,2354,2959,2961,2963,2967,2969,3727,4335,4609,4782,4783,4790,5396,5430,5434,5440,5441,5914,6256,6618,6619,6720,6774,6827,6829,6830,6837,6874,6875,6879,6881,6883,6921,7494,8178,8464,8546,8812,8848,9282,9321,9441,9477,9519,9646,10025,10499,10522,10589,10923,11047,22828,22916,22936,23064,23168,25850,26205,26610,29072,29079,29101,29777,51585,51586,51755,54623…	ATF4,CCNT1,CDK9,CREB1,DR1,E2F3,EPAS1,ETV1,FOS,FOSB,GTF2B,GTF2E2,GTF2F2,GTF2H3,GTF2I,JUND,MNT,MYC,NFIC,NFIL3,NFKB1,PRRX1,POLR2A,POLR2E,POLR2K,POLR2L,RARA,RXRA,SNAPC2,SNAPC3,SREBF1,STAT3,SUPT4H1,SUPT5H,SUPT6H,MED22,TAF4,TAF4B,TAF7,TAF10,TAF12,ELOC,XBP1,ELL,SUPT3H,AP3B1,CCNK,TSC22D1,MED14,TRIP11,MED26,MED20,TBPL1,CTR9,MED16,NCOA2,DEAF1,DRAP1,SUB1,ADRM1,SCAF8,NCBP2,ELL2,SETX,RTF1,ZNF345,GMEB2,ELP4,SE…
2_Summary	GO Biological Processes	GO:0016071	mRNA metabolic process	-48.1	-44.2134	189/617	103,468,677,678,1385,1655,1659,1660,1736,2034,2069,2081,2107,2935,3182,3183,3185,3192,3297,3312,3646,4154,4236,4670,4809,4848,4850,4904,5094,5394,5566,5725,5914,5930,5936,6256,6421,6428,6429,6431,6432,6434,6625,6626,6627,6628,6631,6632,6635,6637,6720,6732,6774,6827,6830,6832,6874,6875,6879,6881,6883,7536,7538,7812,8189,8220,8546,8731,8899,9092,9128,9129,9169,9410,9584,9704,9775,9785,9904,9984,999…	ADAR,ATF4,ZFP36L1,ZFP36L2,CREB1,DDX5,DHX8,DHX9,DKC1,EPAS1,EREG,ERN1,ETF1,GSPT1,HNRNPAB,HNRNPC,HNRNPF,HNRNPU,HSF1,HSPA8,EIF3E,MBNL1,MFAP1,HNRNPM,SNU13,CNOT2,CNOT4,YBX1,PCBP2,EXOSC10,PRKACA,PTBP1,RARA,RBBP6,RBM4,RXRA,SFPQ,SRSF3,SRSF4,SRSF6,SRSF7,TRA2B,SNRNP70,SNRPA,SNRPA1,SNRPB,SNRPC,SNRPD1,SNRPE,SNRPG,SREBF1,SRPK1,STAT3,SUPT4H1,SUPT6H,SUPV3L1,TAF4,TAF4B,TAF7,TAF10,TAF12,SF1,ZFP36,CSDE1,SYMPK,ESS2,…
2_Member	GO Biological Processes	GO:0016071	mRNA metabolic process	-48.1	-44.2134	189/617	103,468,677,678,1385,1655,1659,1660,1736,2034,2069,2081,2107,2935,3182,3183,3185,3192,3297,3312,3646,4154,4236,4670,4809,4848,4850,4904,5094,5394,5566,5725,5914,5930,5936,6256,6421,6428,6429,6431,6432,6434,6625,6626,6627,6628,6631,6632,6635,6637,6720,6732,6774,6827,6830,6832,6874,6875,6879,6881,6883,7536,7538,7812,8189,8220,8546,8731,8899,9092,9128,9129,9169,9410,9584,9704,9775,9785,9904,9984,999…	ADAR,ATF4,ZFP36L1,ZFP36L2,CREB1,DDX5,DHX8,DHX9,DKC1,EPAS1,EREG,ERN1,ETF1,GSPT1,HNRNPAB,HNRNPC,HNRNPF,HNRNPU,HSF1,HSPA8,EIF3E,MBNL1,MFAP1,HNRNPM,SNU13,CNOT2,CNOT4,YBX1,PCBP2,EXOSC10,PRKACA,PTBP1,RARA,RBBP6,RBM4,RXRA,SFPQ,SRSF3,SRSF4,SRSF6,SRSF7,TRA2B,SNRNP70,SNRPA,SNRPA1,SNRPB,SNRPC,SNRPD1,SNRPE,SNRPG,SREBF1,SRPK1,STAT3,SUPT4H1,SUPT6H,SUPV3L1,TAF4,TAF4B,TAF7,TAF10,TAF12,SF1,ZFP36,CSDE1,SYMPK,ESS2,…
2_Member	GO Biological Processes	GO:0022613	ribonucleoprotein complex biogenesis	-42.1871	-38.4765	150/457	103,1654,1660,1736,1975,1983,2752,3320,3326,3646,3692,4809,4869,5394,6122,6128,6134,6135,6152,6155,6169,6175,6193,6202,6209,6217,6223,6227,6229,6230,6431,6628,6631,6632,6635,6637,6732,7536,8450,8568,8661,8662,8664,8665,8666,8668,8669,8894,9092,9129,9169,9221,9775,9816,9875,10171,10291,10419,10436,10480,10528,10607,10658,10728,10772,10885,10969,11052,11171,11224,22827,22889,22894,23064,23160,23195…	ADAR,DDX3X,DHX9,DKC1,EIF4B,EIF5,GLUL,HSP90AA1,HSP90AB1,EIF3E,EIF6,SNU13,NPM1,EXOSC10,RPL3,RPL6,RPL10,RPL11,RPL24,RPL27,RPL38,RPLP0,RPS5,RPS8,RPS15,RPS16,RPS19,RPS21,RPS24,RPS25,SRSF6,SNRPB,SNRPC,SNRPD1,SNRPE,SNRPG,SRPK1,SF1,CUL4B,RRP1,EIF3A,EIF3B,EIF3D,EIF3F,EIF3G,EIF3I,EIF3J,EIF2S2,SART1,PRPF3,SCAF11,NOLC1,EIF4A3,URB2,URB1,RCL1,SF3A1,PRMT5,EMG1,EIF3M,NOP56,TBL3,CELF1,PTGES3,SRSF10,WDR3,EBNA1BP2,…
2_Member	GO Biological Processes	GO:0006397	mRNA processing	-34.4379	-31.5513	139/462	103,677,1655,1659,1660,2081,3183,3185,3192,3297,3312,4154,4236,4670,4809,4904,5566,5725,5930,5936,6421,6428,6429,6431,6432,6434,6625,6626,6627,6628,6631,6632,6635,6637,6732,6827,6830,7536,8189,8220,8731,8899,9092,9128,9129,9169,9410,9584,9775,9785,9904,9984,9991,10147,10212,10236,10250,10262,10284,10285,10291,10419,10432,10656,10657,10658,10768,10772,10914,10949,10992,11044,11052,11171,11319,1133…	ADAR,ZFP36L1,DDX5,DHX8,DHX9,ERN1,HNRNPC,HNRNPF,HNRNPU,HSF1,HSPA8,MBNL1,MFAP1,HNRNPM,SNU13,YBX1,PRKACA,PTBP1,RBBP6,RBM4,SFPQ,SRSF3,SRSF4,SRSF6,SRSF7,TRA2B,SNRNP70,SNRPA,SNRPA1,SNRPB,SNRPC,SNRPD1,SNRPE,SNRPG,SRPK1,SUPT4H1,SUPT6H,SF1,SYMPK,ESS2,RNMT,PRPF4B,SART1,PRPF4,PRPF3,SCAF11,SNRNP40,RBM39,EIF4A3,DHX38,RBM19,THOC1,PTBP3,SUGP2,DDX39A,HNRNPR,SRRM1,SF3B4,SAP18,SMNDC1,SF3A1,PRMT5,RBM14,KHDRBS3,KHDR…
2_Member	GO Biological Processes	GO:0008380	RNA splicing	-29.262	-26.5368	117/387	1655,1659,1660,2081,2521,3183,3185,3192,3276,3312,4154,4236,4670,4809,4904,5725,5936,6421,6428,6429,6431,6432,6434,6625,6626,6627,6628,6631,6632,6635,6637,6732,6830,7536,8220,8899,9092,9128,9129,9169,9360,9410,9584,9775,9785,9904,9984,9991,10081,10147,10212,10236,10250,10262,10284,10285,10291,10419,10432,10625,10658,10772,10992,11171,11319,11338,22794,22827,22889,22916,22927,22985,23064,23210,233…	DDX5,DHX8,DHX9,ERN1,FUS,HNRNPC,HNRNPF,HNRNPU,PRMT1,HSPA8,MBNL1,MFAP1,HNRNPM,SNU13,YBX1,PTBP1,RBM4,SFPQ,SRSF3,SRSF4,SRSF6,SRSF7,TRA2B,SNRNP70,SNRPA,SNRPA1,SNRPB,SNRPC,SNRPD1,SNRPE,SNRPG,SRPK1,SUPT6H,SF1,ESS2,PRPF4B,SART1,PRPF4,PRPF3,SCAF11,PPIG,SNRNP40,RBM39,EIF4A3,DHX38,RBM19,THOC1,PTBP3,PDCD7,SUGP2,DDX39A,HNRNPR,SRRM1,SF3B4,SAP18,SMNDC1,SF3A1,PRMT5,RBM14,IVNS1ABP,CELF1,SRSF10,SF3B2,STRAP,ECD,U2A…
2_Member	GO Biological Processes	GO:0071826	ribonucleoprotein complex subunit organization	-24.459	-21.9955	79/226	103,1659,1660,1975,1983,3320,3326,3646,3692,3799,3831,4809,6122,6128,6134,6135,6152,6169,6175,6193,6209,6223,6431,6628,6631,6632,6635,6637,6732,7415,7536,8444,8661,8662,8664,8665,8666,8668,8669,8894,9092,9129,9169,10291,10419,10480,10658,10728,10772,11052,11171,22827,22889,23064,23195,23405,23451,25804,26824,26827,26831,26832,26834,29777,51081,51154,51747,55011,55692,56342,56949,57461,79084,84154…	ADAR,DHX8,DHX9,EIF4B,EIF5,HSP90AA1,HSP90AB1,EIF3E,EIF6,KIF5B,KLC1,SNU13,RPL3,RPL6,RPL10,RPL11,RPL24,RPL38,RPLP0,RPS5,RPS15,RPS19,SRSF6,SNRPB,SNRPC,SNRPD1,SNRPE,SNRPG,SRPK1,VCP,SF1,DYRK3,EIF3A,EIF3B,EIF3D,EIF3F,EIF3G,EIF3I,EIF3J,EIF2S2,SART1,PRPF3,SCAF11,SF3A1,PRMT5,EIF3M,CELF1,PTGES3,SRSF10,CPSF6,STRAP,PUF60,KHDC4,SETX,MDN1,DICER1,SF3B1,LSM4,RNU11,RNU6-1,RNU5A-1,RNU5B-1,RNU4-2,ABT1,MRPS7,MRTO4,LU…
2_Member	GO Biological Processes	GO:0000375	RNA splicing, via transesterification reactions	-22.4866	-20.0698	85/272	1655,1659,1660,3183,3185,3192,3312,4236,4670,4809,5936,6421,6428,6429,6431,6432,6434,6625,6626,6627,6628,6631,6632,6635,6637,6732,7536,8220,8899,9092,9128,9129,9169,9410,9775,9785,9904,10212,10236,10250,10262,10285,10291,10419,10432,10658,10772,10992,11171,11338,22794,22827,22889,22916,23064,23398,23451,23524,25804,26824,26827,26831,26832,26834,29896,51319,51503,51639,51729,51747,51759,55692,5625…	DDX5,DHX8,DHX9,HNRNPC,HNRNPF,HNRNPU,HSPA8,MFAP1,HNRNPM,SNU13,RBM4,SFPQ,SRSF3,SRSF4,SRSF6,SRSF7,TRA2B,SNRNP70,SNRPA,SNRPA1,SNRPB,SNRPC,SNRPD1,SNRPE,SNRPG,SRPK1,SF1,ESS2,PRPF4B,SART1,PRPF4,PRPF3,SCAF11,SNRNP40,EIF4A3,DHX38,RBM19,DDX39A,HNRNPR,SRRM1,SF3B4,SMNDC1,SF3A1,PRMT5,RBM14,CELF1,SRSF10,SF3B2,STRAP,U2AF2,CASC3,PUF60,KHDC4,NCBP2,SETX,PPWD1,SF3B1,SRRM2,LSM4,RNU11,RNU6-1,RNU5A-1,RNU5B-1,RNU4-2,TR…
2_Member	GO Biological Processes	GO:0000377	RNA splicing, via transesterification reactions with bulged adenosine as nucleophile	-22.3259	-19.9235	84/268	1655,1659,1660,3183,3185,3192,3312,4236,4670,4809,5936,6421,6428,6429,6431,6432,6434,6625,6626,6627,6628,6631,6632,6635,6637,6732,7536,8220,8899,9092,9128,9129,9169,9410,9775,9785,9904,10212,10236,10250,10262,10291,10419,10432,10658,10772,10992,11171,11338,22794,22827,22889,22916,23064,23398,23451,23524,25804,26824,26827,26831,26832,26834,29896,51319,51503,51639,51729,51747,51759,55692,56259,5694…	DDX5,DHX8,DHX9,HNRNPC,HNRNPF,HNRNPU,HSPA8,MFAP1,HNRNPM,SNU13,RBM4,SFPQ,SRSF3,SRSF4,SRSF6,SRSF7,TRA2B,SNRNP70,SNRPA,SNRPA1,SNRPB,SNRPC,SNRPD1,SNRPE,SNRPG,SRPK1,SF1,ESS2,PRPF4B,SART1,PRPF4,PRPF3,SCAF11,SNRNP40,EIF4A3,DHX38,RBM19,DDX39A,HNRNPR,SRRM1,SF3B4,SF3A1,PRMT5,RBM14,CELF1,SRSF10,SF3B2,STRAP,U2AF2,CASC3,PUF60,KHDC4,NCBP2,SETX,PPWD1,SF3B1,SRRM2,LSM4,RNU11,RNU6-1,RNU5A-1,RNU5B-1,RNU4-2,TRA2A,RSR…
2_Member	GO Biological Processes	GO:0000398	mRNA splicing, via spliceosome	-22.3259	-19.9235	84/268	1655,1659,1660,3183,3185,3192,3312,4236,4670,4809,5936,6421,6428,6429,6431,6432,6434,6625,6626,6627,6628,6631,6632,6635,6637,6732,7536,8220,8899,9092,9128,9129,9169,9410,9775,9785,9904,10212,10236,10250,10262,10291,10419,10432,10658,10772,10992,11171,11338,22794,22827,22889,22916,23064,23398,23451,23524,25804,26824,26827,26831,26832,26834,29896,51319,51503,51639,51729,51747,51759,55692,56259,5694…	DDX5,DHX8,DHX9,HNRNPC,HNRNPF,HNRNPU,HSPA8,MFAP1,HNRNPM,SNU13,RBM4,SFPQ,SRSF3,SRSF4,SRSF6,SRSF7,TRA2B,SNRNP70,SNRPA,SNRPA1,SNRPB,SNRPC,SNRPD1,SNRPE,SNRPG,SRPK1,SF1,ESS2,PRPF4B,SART1,PRPF4,PRPF3,SCAF11,SNRNP40,EIF4A3,DHX38,RBM19,DDX39A,HNRNPR,SRRM1,SF3B4,SF3A1,PRMT5,RBM14,CELF1,SRSF10,SF3B2,STRAP,U2AF2,CASC3,PUF60,KHDC4,NCBP2,SETX,PPWD1,SF3B1,SRRM2,LSM4,RNU11,RNU6-1,RNU5A-1,RNU5B-1,RNU4-2,TRA2A,RSR…
2_Member	GO Biological Processes	GO:0022618	ribonucleoprotein complex assembly	-22.0705	-19.6822	74/218	103,1660,1975,1983,3320,3326,3646,3692,4809,6122,6128,6134,6135,6152,6169,6175,6193,6209,6223,6431,6628,6631,6632,6635,6637,6732,7536,8661,8662,8664,8665,8666,8668,8669,8894,9092,9129,9169,10291,10419,10480,10658,10728,10772,11052,11171,22827,22889,23064,23195,23405,23451,25804,26824,26827,26831,26832,26834,29777,51081,51154,51747,55011,55692,56342,56949,57461,79084,84154,84231,100151683,10195426…	ADAR,DHX9,EIF4B,EIF5,HSP90AA1,HSP90AB1,EIF3E,EIF6,SNU13,RPL3,RPL6,RPL10,RPL11,RPL24,RPL38,RPLP0,RPS5,RPS15,RPS19,SRSF6,SNRPB,SNRPC,SNRPD1,SNRPE,SNRPG,SRPK1,SF1,EIF3A,EIF3B,EIF3D,EIF3F,EIF3G,EIF3I,EIF3J,EIF2S2,SART1,PRPF3,SCAF11,SF3A1,PRMT5,EIF3M,CELF1,PTGES3,SRSF10,CPSF6,STRAP,PUF60,KHDC4,SETX,MDN1,DICER1,SF3B1,LSM4,RNU11,RNU6-1,RNU5A-1,RNU5B-1,RNU4-2,ABT1,MRPS7,MRTO4,LUC7L3,PIH1D1,LUC7L,PPAN,XAB…
3_Summary	GO Biological Processes	GO:0000278	mitotic cell cycle	-41.9786	-38.3929	177/605	25,324,375,387,388,389,571,585,595,641,701,801,805,808,891,984,990,991,993,996,997,1017,1026,1027,1033,1058,1062,1063,1104,1164,1213,1263,1778,1785,1871,1894,2316,2669,2801,2935,3398,3400,3688,3832,3835,3925,3978,4171,4603,4609,4659,4926,4998,5048,5111,5116,5119,5530,5536,5578,5885,5888,5925,6118,6152,6711,6867,6881,6905,7283,7329,7415,7443,7846,8021,8086,8318,8450,8493,8658,8678,8766,8815,9055,9…	ABL1,APC,ARF1,RHOA,RHOB,RHOC,BACH1,BBS4,CCND1,BLM,BUB1B,CALM1,CALM2,CALM3,CCNB1,CDK11B,CDC6,CDC20,CDC25A,CDC27,CDC34,CDK2,CDKN1A,CDKN1B,CDKN3,CENPA,CENPE,CENPF,RCC1,CKS2,CLTC,PLK3,DYNC1H1,DNM2,E2F3,ECT2,FLNA,GEM,GOLGA2,GSPT1,ID2,ID4,ITGB1,KIF11,KIF22,STMN1,LIG1,MCM2,MYBL1,MYC,PPP1R12A,NUMA1,ORC1,PAFAH1B1,PCNA,PCNT,CHMP1A,PPP3CA,PPP5C,PRKCA,RAD21,RAD51,RB1,RPA2,RPL24,SPTBN1,TACC1,TAF10,TBCE,TUBG1,…
3_Member	GO Biological Processes	GO:0000278	mitotic cell cycle	-41.9786	-38.3929	177/605	25,324,375,387,388,389,571,585,595,641,701,801,805,808,891,984,990,991,993,996,997,1017,1026,1027,1033,1058,1062,1063,1104,1164,1213,1263,1778,1785,1871,1894,2316,2669,2801,2935,3398,3400,3688,3832,3835,3925,3978,4171,4603,4609,4659,4926,4998,5048,5111,5116,5119,5530,5536,5578,5885,5888,5925,6118,6152,6711,6867,6881,6905,7283,7329,7415,7443,7846,8021,8086,8318,8450,8493,8658,8678,8766,8815,9055,9…	ABL1,APC,ARF1,RHOA,RHOB,RHOC,BACH1,BBS4,CCND1,BLM,BUB1B,CALM1,CALM2,CALM3,CCNB1,CDK11B,CDC6,CDC20,CDC25A,CDC27,CDC34,CDK2,CDKN1A,CDKN1B,CDKN3,CENPA,CENPE,CENPF,RCC1,CKS2,CLTC,PLK3,DYNC1H1,DNM2,E2F3,ECT2,FLNA,GEM,GOLGA2,GSPT1,ID2,ID4,ITGB1,KIF11,KIF22,STMN1,LIG1,MCM2,MYBL1,MYC,PPP1R12A,NUMA1,ORC1,PAFAH1B1,PCNA,PCNT,CHMP1A,PPP3CA,PPP5C,PRKCA,RAD21,RAD51,RB1,RPA2,RPL24,SPTBN1,TACC1,TAF10,TBCE,TUBG1,…
3_Member	GO Biological Processes	GO:1903047	mitotic cell cycle process	-36.0493	-33.0077	151/514	324,375,387,388,389,571,585,595,641,701,801,805,808,891,990,991,993,996,997,1017,1026,1027,1033,1058,1062,1063,1104,1164,1263,1778,1785,1871,1894,2316,2801,2935,3398,3400,3688,3832,3835,3925,3978,4171,4609,4926,4998,5048,5111,5116,5119,5530,5578,5885,5888,5925,6118,6152,6711,6867,6881,6905,7283,7329,7415,7443,8086,8318,8450,8493,8658,8678,8766,8815,9055,9101,9183,9184,9344,9475,9493,9837,9928,102…	APC,ARF1,RHOA,RHOB,RHOC,BACH1,BBS4,CCND1,BLM,BUB1B,CALM1,CALM2,CALM3,CCNB1,CDC6,CDC20,CDC25A,CDC27,CDC34,CDK2,CDKN1A,CDKN1B,CDKN3,CENPA,CENPE,CENPF,RCC1,CKS2,PLK3,DYNC1H1,DNM2,E2F3,ECT2,FLNA,GOLGA2,GSPT1,ID2,ID4,ITGB1,KIF11,KIF22,STMN1,LIG1,MCM2,MYC,NUMA1,ORC1,PAFAH1B1,PCNA,PCNT,CHMP1A,PPP3CA,PRKCA,RAD21,RAD51,RB1,RPA2,RPL24,SPTBN1,TACC1,TAF10,TBCE,TUBG1,UBE2I,VCP,VRK1,AAAS,CDC45,CUL4B,PPM1D,TNKS…
3_Member	GO Biological Processes	GO:0051301	cell division	-27.3417	-24.7338	134/503	324,375,382,387,388,389,585,595,678,701,891,904,990,991,993,996,1017,1058,1062,1063,1104,1164,1211,1213,1452,1778,1877,1894,2037,2131,2263,2773,2801,3192,3832,3925,3978,4627,4851,4926,5048,5119,5339,5500,5501,5885,5898,5899,5925,6711,6867,7013,7150,7153,7251,7329,7443,7846,8239,8444,8480,8650,8658,8678,8812,8872,9055,9101,9183,9184,9400,9475,9493,9903,9928,10096,10097,10376,10393,10459,10534,1061…	APC,ARF1,ARF6,RHOA,RHOB,RHOC,BBS4,CCND1,ZFP36L2,BUB1B,CCNB1,CCNT1,CDC6,CDC20,CDC25A,CDC27,CDK2,CENPA,CENPE,CENPF,RCC1,CKS2,CLTA,CLTC,CSNK1A1,DYNC1H1,E4F1,ECT2,EPB41L2,EXT1,FGFR2,GNAI3,GOLGA2,HNRNPU,KIF11,STMN1,LIG1,MYH9,NOTCH1,NUMA1,PAFAH1B1,CHMP1A,PLEC,PPP1CB,PPP1CC,RAD21,RALA,RALB,RB1,SPTBN1,TACC1,TERF1,TOP1,TOP2A,TSG101,UBE2I,VRK1,TUBA1A,USP9X,DYRK3,RAE1,NUMB,TNKS,BECN1,CCNK,CDC123,PRC1,USP8,Z…
3_Member	GO Biological Processes	GO:0140014	mitotic nuclear division	-13.7296	-11.7151	52/169	387,891,991,1062,1104,2316,2801,3832,3835,5119,5885,5925,6152,7283,7329,8086,8678,8766,8815,9055,9183,9184,9493,9928,10615,10726,10735,11044,22933,22974,23047,26073,26993,27243,27338,27436,29127,29781,54617,54908,55125,81930,83540,90990,91272,91782,113130,128866,148479,152185,283489,729440	RHOA,CCNB1,CDC20,CENPE,RCC1,FLNA,GOLGA2,KIF11,KIF22,CHMP1A,RAD21,RB1,RPL24,TUBG1,UBE2I,AAAS,BECN1,RAB11A,BANF1,PRC1,ZW10,BUB3,KIF23,KIF14,SPAG5,NUDC,STAG2,TENT4A,SIRT2,TPX2,PDS5B,POLDIP2,AKAP8L,CHMP2A,UBE2S,EML4,RACGAP1,NCAPH2,INO80,SPDL1,CEP192,KIF18A,NUF2,KIFC2,BOD1,CHMP7,CDCA5,CHMP4B,PHF13,SPICE1,CHAMP1,CCDC61
3_Member	GO Biological Processes	GO:0048285	organelle fission	-11.8209	-9.96164	76/335	387,701,891,991,1062,1104,1164,2069,2072,2316,2801,3832,3835,4603,5119,5885,5888,5925,6152,7013,7153,7283,7314,7329,8086,8438,8546,8678,8766,8815,9055,9183,9184,9493,9928,10005,10018,10096,10097,10615,10726,10735,11044,22933,22974,23047,23304,23603,26073,26271,26993,27243,27338,27436,29127,29781,54617,54908,55125,79594,79703,80198,81930,83540,84464,84930,90990,91272,91782,113130,116138,128866,148…	RHOA,BUB1B,CCNB1,CDC20,CENPE,RCC1,CKS2,EREG,ERCC4,FLNA,GOLGA2,KIF11,KIF22,MYBL1,CHMP1A,RAD21,RAD51,RB1,RPL24,TERF1,TOP2A,TUBG1,UBB,UBE2I,AAAS,RAD54L,AP3B1,BECN1,RAB11A,BANF1,PRC1,ZW10,BUB3,KIF23,KIF14,ACOT8,BCL2L11,ACTR3,ACTR2,SPAG5,NUDC,STAG2,TENT4A,SIRT2,TPX2,PDS5B,UBR2,CORO1C,POLDIP2,FBXO5,AKAP8L,CHMP2A,UBE2S,EML4,RACGAP1,NCAPH2,INO80,SPDL1,CEP192,MUL1,C11orf80,MUS81,KIF18A,NUF2,SLX4,MASTL,KIF…
3_Member	GO Biological Processes	GO:0000280	nuclear division	-11.7551	-9.9019	72/310	387,701,891,991,1062,1104,1164,2069,2072,2316,2801,3832,3835,4603,5119,5885,5888,5925,6152,7013,7153,7283,7314,7329,8086,8438,8678,8766,8815,9055,9183,9184,9493,9928,10018,10096,10097,10615,10726,10735,11044,22933,22974,23047,23304,26073,26271,26993,27243,27338,27436,29127,29781,54617,54908,55125,79703,80198,81930,83540,84464,84930,90990,91272,91782,113130,116138,128866,148479,152185,283489,729440	RHOA,BUB1B,CCNB1,CDC20,CENPE,RCC1,CKS2,EREG,ERCC4,FLNA,GOLGA2,KIF11,KIF22,MYBL1,CHMP1A,RAD21,RAD51,RB1,RPL24,TERF1,TOP2A,TUBG1,UBB,UBE2I,AAAS,RAD54L,BECN1,RAB11A,BANF1,PRC1,ZW10,BUB3,KIF23,KIF14,BCL2L11,ACTR3,ACTR2,SPAG5,NUDC,STAG2,TENT4A,SIRT2,TPX2,PDS5B,UBR2,POLDIP2,FBXO5,AKAP8L,CHMP2A,UBE2S,EML4,RACGAP1,NCAPH2,INO80,SPDL1,CEP192,C11orf80,MUS81,KIF18A,NUF2,SLX4,MASTL,KIFC2,BOD1,CHMP7,CDCA5,KLHD…
3_Member	GO Biological Processes	GO:0007059	chromosome segregation	-10.7766	-8.9799	66/285	701,891,991,1062,1063,1104,1654,2072,2669,3835,4926,5119,5885,5925,6732,7013,7150,7153,7283,7329,8239,8678,8766,8815,8940,9055,9183,9184,9400,9493,9874,9928,10096,10097,10615,10726,10735,11044,11339,23047,26993,27243,27436,28989,29127,29781,54617,54908,55166,55294,64793,79903,80198,81610,81930,83540,84101,84464,91272,91782,113130,128866,148479,152185,157570,283489	BUB1B,CCNB1,CDC20,CENPE,CENPF,RCC1,DDX3X,ERCC4,GEM,KIF22,NUMA1,CHMP1A,RAD21,RB1,SRPK1,TERF1,TOP1,TOP2A,TUBG1,UBE2I,USP9X,BECN1,RAB11A,BANF1,TOP3B,PRC1,ZW10,BUB3,RECQL5,KIF23,TLK1,KIF14,ACTR3,ACTR2,SPAG5,NUDC,STAG2,TENT4A,OIP5,PDS5B,AKAP8L,CHMP2A,EML4,NTMT1,RACGAP1,NCAPH2,INO80,SPDL1,CENPQ,FBXW7,CEP85,NAA60,MUS81,FAM83D,KIF18A,NUF2,USP44,SLX4,BOD1,CHMP7,CDCA5,CHMP4B,PHF13,SPICE1,ESCO2,CHAMP1
3_Member	GO Biological Processes	GO:0050000	chromosome localization	-9.44195	-7.72993	28/78	891,1062,1063,2669,3835,4000,5119,7013,8678,8766,9183,9928,10096,10097,10726,27243,27436,54908,55166,81610,81930,83540,91272,91782,113130,128866,152185,283489	CCNB1,CENPE,CENPF,GEM,KIF22,LMNA,CHMP1A,TERF1,BECN1,RAB11A,ZW10,KIF14,ACTR3,ACTR2,NUDC,CHMP2A,EML4,SPDL1,CENPQ,FAM83D,KIF18A,NUF2,BOD1,CHMP7,CDCA5,CHMP4B,SPICE1,CHAMP1
3_Member	GO Biological Processes	GO:0051310	metaphase plate congression	-9.30745	-7.60548	24/60	891,1062,1063,2669,3835,5119,8678,8766,9183,9928,10726,27243,27436,54908,55166,81610,81930,83540,91272,91782,113130,128866,152185,283489	CCNB1,CENPE,CENPF,GEM,KIF22,CHMP1A,BECN1,RAB11A,ZW10,KIF14,NUDC,CHMP2A,EML4,SPDL1,CENPQ,FAM83D,KIF18A,NUF2,BOD1,CHMP7,CDCA5,CHMP4B,SPICE1,CHAMP1
3_Member	GO Biological Processes	GO:0051303	establishment of chromosome localization	-9.01295	-7.33176	27/76	891,1062,1063,2669,3835,5119,7013,8678,8766,9183,9928,10096,10097,10726,27243,27436,54908,55166,81610,81930,83540,91272,91782,113130,128866,152185,283489	CCNB1,CENPE,CENPF,GEM,KIF22,CHMP1A,TERF1,BECN1,RAB11A,ZW10,KIF14,ACTR3,ACTR2,NUDC,CHMP2A,EML4,SPDL1,CENPQ,FAM83D,KIF18A,NUF2,BOD1,CHMP7,CDCA5,CHMP4B,SPICE1,CHAMP1
3_Member	GO Biological Processes	GO:0000819	sister chromatid segregation	-8.48727	-6.85103	39/146	701,891,991,1062,3835,5119,5885,5925,7153,7283,8678,8766,9055,9183,9184,9493,9928,10615,10726,10735,11044,23047,26993,27243,27436,29127,29781,54617,54908,55294,81930,83540,91272,91782,113130,128866,148479,157570,283489	BUB1B,CCNB1,CDC20,CENPE,KIF22,CHMP1A,RAD21,RB1,TOP2A,TUBG1,BECN1,RAB11A,PRC1,ZW10,BUB3,KIF23,KIF14,SPAG5,NUDC,STAG2,TENT4A,PDS5B,AKAP8L,CHMP2A,EML4,RACGAP1,NCAPH2,INO80,SPDL1,FBXW7,KIF18A,NUF2,BOD1,CHMP7,CDCA5,CHMP4B,PHF13,ESCO2,CHAMP1
3_Member	GO Biological Processes	GO:0000070	mitotic sister chromatid segregation	-8.29838	-6.6824	34/119	891,991,1062,3835,5119,5885,5925,7283,8678,8766,9055,9183,9184,9493,9928,10615,10726,11044,23047,26993,27243,27436,29127,29781,54617,54908,81930,83540,91272,91782,113130,128866,148479,283489	CCNB1,CDC20,CENPE,KIF22,CHMP1A,RAD21,RB1,TUBG1,BECN1,RAB11A,PRC1,ZW10,BUB3,KIF23,KIF14,SPAG5,NUDC,TENT4A,PDS5B,AKAP8L,CHMP2A,EML4,RACGAP1,NCAPH2,INO80,SPDL1,KIF18A,NUF2,BOD1,CHMP7,CDCA5,CHMP4B,PHF13,CHAMP1
3_Member	GO Biological Processes	GO:0098813	nuclear chromosome segregation	-7.51818	-5.97689	50/228	701,891,991,1062,1063,2072,2669,3835,5119,5885,5925,7013,7153,7283,8678,8766,9055,9183,9184,9493,9928,10096,10097,10615,10726,10735,11044,23047,26993,27243,27436,29127,29781,54617,54908,55166,55294,80198,81610,81930,83540,84464,91272,91782,113130,128866,148479,152185,157570,283489	BUB1B,CCNB1,CDC20,CENPE,CENPF,ERCC4,GEM,KIF22,CHMP1A,RAD21,RB1,TERF1,TOP2A,TUBG1,BECN1,RAB11A,PRC1,ZW10,BUB3,KIF23,KIF14,ACTR3,ACTR2,SPAG5,NUDC,STAG2,TENT4A,PDS5B,AKAP8L,CHMP2A,EML4,RACGAP1,NCAPH2,INO80,SPDL1,CENPQ,FBXW7,MUS81,FAM83D,KIF18A,NUF2,SLX4,BOD1,CHMP7,CDCA5,CHMP4B,PHF13,SPICE1,ESCO2,CHAMP1
3_Member	GO Biological Processes	GO:0007080	mitotic metaphase plate congression	-7.07802	-5.57428	19/50	891,1062,3835,5119,8678,8766,9183,9928,10726,27243,27436,54908,81930,83540,91272,91782,113130,128866,283489	CCNB1,CENPE,KIF22,CHMP1A,BECN1,RAB11A,ZW10,KIF14,NUDC,CHMP2A,EML4,SPDL1,KIF18A,NUF2,BOD1,CHMP7,CDCA5,CHMP4B,CHAMP1
4_Summary	GO Biological Processes	GO:0030163	protein catabolic process	-41.7106	-38.2219	195/711	324,329,406,664,811,821,824,991,996,997,1161,1191,1452,1499,1508,1514,2131,2475,2817,3309,3312,3320,3949,4121,4780,4850,4851,5094,5119,5366,5611,5682,5683,5684,5685,5686,5687,5695,5704,5709,5710,5714,5718,5930,6500,6921,7126,7128,7184,7186,7251,7311,7314,7316,7319,7321,7322,7327,7329,7332,7334,7415,7494,7706,7879,8237,8239,8312,8314,8450,8533,8878,8945,9100,9101,9320,9474,9491,9531,9572,9616,9636…	APC,BIRC2,ARNTL,BNIP3,CALR,CANX,CAPN2,CDC20,CDC27,CDC34,ERCC8,CLU,CSNK1A1,CTNNB1,CTSB,CTSL,EXT1,MTOR,GPC1,HSPA5,HSPA8,HSP90AA1,LDLR,MAN1A1,NFE2L2,CNOT4,NOTCH1,PCBP2,CHMP1A,PMAIP1,DNAJC3,PSMA1,PSMA2,PSMA3,PSMA4,PSMA5,PSMA6,PSMB7,PSMC4,PSMD3,PSMD4,PSMD8,PSMD12,RBBP6,SKP1,ELOC,TNFAIP1,TNFAIP3,HSP90B1,TRAF2,TSG101,UBA52,UBB,UBC,UBE2A,UBE2D1,UBE2D2,UBE2G2,UBE2I,UBE2L3,UBE2N,VCP,XBP1,TRIM25,RAB7A,USP11…
4_Member	GO Biological Processes	GO:0030163	protein catabolic process	-41.7106	-38.2219	195/711	324,329,406,664,811,821,824,991,996,997,1161,1191,1452,1499,1508,1514,2131,2475,2817,3309,3312,3320,3949,4121,4780,4850,4851,5094,5119,5366,5611,5682,5683,5684,5685,5686,5687,5695,5704,5709,5710,5714,5718,5930,6500,6921,7126,7128,7184,7186,7251,7311,7314,7316,7319,7321,7322,7327,7329,7332,7334,7415,7494,7706,7879,8237,8239,8312,8314,8450,8533,8878,8945,9100,9101,9320,9474,9491,9531,9572,9616,9636…	APC,BIRC2,ARNTL,BNIP3,CALR,CANX,CAPN2,CDC20,CDC27,CDC34,ERCC8,CLU,CSNK1A1,CTNNB1,CTSB,CTSL,EXT1,MTOR,GPC1,HSPA5,HSPA8,HSP90AA1,LDLR,MAN1A1,NFE2L2,CNOT4,NOTCH1,PCBP2,CHMP1A,PMAIP1,DNAJC3,PSMA1,PSMA2,PSMA3,PSMA4,PSMA5,PSMA6,PSMB7,PSMC4,PSMD3,PSMD4,PSMD8,PSMD12,RBBP6,SKP1,ELOC,TNFAIP1,TNFAIP3,HSP90B1,TRAF2,TSG101,UBA52,UBB,UBC,UBE2A,UBE2D1,UBE2D2,UBE2G2,UBE2I,UBE2L3,UBE2N,VCP,XBP1,TRIM25,RAB7A,USP11…
4_Member	GO Biological Processes	GO:0043632	modification-dependent macromolecule catabolic process	-38.8362	-35.4936	167/578	324,329,406,811,821,991,996,997,1161,1452,1499,3309,4121,4780,4850,5094,5119,5394,5682,5683,5684,5685,5686,5687,5695,5704,5709,5710,5714,5718,5930,6500,6921,7126,7128,7184,7251,7311,7314,7316,7319,7321,7322,7327,7329,7332,7334,7415,7494,7706,8237,8239,8312,8314,8450,8533,8878,8945,9100,9101,9320,9491,9616,9636,9810,9928,9960,10075,10116,10269,10273,10299,10393,10425,10524,10613,10952,11047,11124,…	APC,BIRC2,ARNTL,CALR,CANX,CDC20,CDC27,CDC34,ERCC8,CSNK1A1,CTNNB1,HSPA5,MAN1A1,NFE2L2,CNOT4,PCBP2,CHMP1A,EXOSC10,PSMA1,PSMA2,PSMA3,PSMA4,PSMA5,PSMA6,PSMB7,PSMC4,PSMD3,PSMD4,PSMD8,PSMD12,RBBP6,SKP1,ELOC,TNFAIP1,TNFAIP3,HSP90B1,TSG101,UBA52,UBB,UBC,UBE2A,UBE2D1,UBE2D2,UBE2G2,UBE2I,UBE2L3,UBE2N,VCP,XBP1,TRIM25,USP11,USP9X,AXIN1,BAP1,CUL4B,COPS3,SQSTM1,BTRC,USP10,USP8,TRIP12,PSMF1,RNF7,ISG15,RNF40,KIF…
4_Member	GO Biological Processes	GO:0044257	cellular protein catabolic process	-38.5177	-35.2331	180/656	324,329,406,664,811,821,824,991,996,997,1161,1452,1499,1508,1514,3309,4121,4780,4850,5094,5119,5366,5611,5682,5683,5684,5685,5686,5687,5695,5704,5709,5710,5714,5718,5930,6500,6921,7126,7128,7184,7251,7311,7314,7316,7319,7321,7322,7327,7329,7332,7334,7415,7494,7706,7879,8237,8239,8312,8314,8450,8533,8878,8945,9100,9101,9320,9491,9572,9616,9636,9810,9928,9960,10075,10116,10269,10273,10299,10393,104…	APC,BIRC2,ARNTL,BNIP3,CALR,CANX,CAPN2,CDC20,CDC27,CDC34,ERCC8,CSNK1A1,CTNNB1,CTSB,CTSL,HSPA5,MAN1A1,NFE2L2,CNOT4,PCBP2,CHMP1A,PMAIP1,DNAJC3,PSMA1,PSMA2,PSMA3,PSMA4,PSMA5,PSMA6,PSMB7,PSMC4,PSMD3,PSMD4,PSMD8,PSMD12,RBBP6,SKP1,ELOC,TNFAIP1,TNFAIP3,HSP90B1,TSG101,UBA52,UBB,UBC,UBE2A,UBE2D1,UBE2D2,UBE2G2,UBE2I,UBE2L3,UBE2N,VCP,XBP1,TRIM25,RAB7A,USP11,USP9X,AXIN1,BAP1,CUL4B,COPS3,SQSTM1,BTRC,USP10,USP8…
4_Member	GO Biological Processes	GO:0051603	proteolysis involved in cellular protein catabolic process	-37.9307	-34.6973	174/627	324,329,406,811,821,824,991,996,997,1161,1452,1499,1508,1514,3309,4121,4780,4850,5094,5119,5366,5611,5682,5683,5684,5685,5686,5687,5695,5704,5709,5710,5714,5718,5930,6500,6921,7126,7128,7184,7251,7311,7314,7316,7319,7321,7322,7327,7329,7332,7334,7415,7494,7706,8237,8239,8312,8314,8450,8533,8878,8945,9100,9101,9320,9491,9572,9616,9636,9810,9928,9960,10075,10116,10269,10273,10299,10393,10425,10524,…	APC,BIRC2,ARNTL,CALR,CANX,CAPN2,CDC20,CDC27,CDC34,ERCC8,CSNK1A1,CTNNB1,CTSB,CTSL,HSPA5,MAN1A1,NFE2L2,CNOT4,PCBP2,CHMP1A,PMAIP1,DNAJC3,PSMA1,PSMA2,PSMA3,PSMA4,PSMA5,PSMA6,PSMB7,PSMC4,PSMD3,PSMD4,PSMD8,PSMD12,RBBP6,SKP1,ELOC,TNFAIP1,TNFAIP3,HSP90B1,TSG101,UBA52,UBB,UBC,UBE2A,UBE2D1,UBE2D2,UBE2G2,UBE2I,UBE2L3,UBE2N,VCP,XBP1,TRIM25,USP11,USP9X,AXIN1,BAP1,CUL4B,COPS3,SQSTM1,BTRC,USP10,USP8,TRIP12,PSMF…
4_Member	GO Biological Processes	GO:0019941	modification-dependent protein catabolic process	-37.6075	-34.4198	163/567	324,329,406,811,821,991,996,997,1161,1452,1499,3309,4121,4780,4850,5094,5119,5682,5683,5684,5685,5686,5687,5695,5704,5709,5710,5714,5718,5930,6500,6921,7126,7128,7184,7251,7311,7314,7316,7319,7321,7322,7327,7329,7332,7334,7415,7494,7706,8237,8239,8312,8314,8450,8533,8878,8945,9100,9101,9320,9491,9616,9636,9810,9928,9960,10075,10116,10269,10273,10299,10393,10425,10524,10613,10952,11047,11124,11253…	APC,BIRC2,ARNTL,CALR,CANX,CDC20,CDC27,CDC34,ERCC8,CSNK1A1,CTNNB1,HSPA5,MAN1A1,NFE2L2,CNOT4,PCBP2,CHMP1A,PSMA1,PSMA2,PSMA3,PSMA4,PSMA5,PSMA6,PSMB7,PSMC4,PSMD3,PSMD4,PSMD8,PSMD12,RBBP6,SKP1,ELOC,TNFAIP1,TNFAIP3,HSP90B1,TSG101,UBA52,UBB,UBC,UBE2A,UBE2D1,UBE2D2,UBE2G2,UBE2I,UBE2L3,UBE2N,VCP,XBP1,TRIM25,USP11,USP9X,AXIN1,BAP1,CUL4B,COPS3,SQSTM1,BTRC,USP10,USP8,TRIP12,PSMF1,RNF7,ISG15,RNF40,KIF14,USP3,…
4_Member	GO Biological Processes	GO:0006511	ubiquitin-dependent protein catabolic process	-35.1064	-32.174	157/557	324,329,406,811,821,991,996,997,1161,1452,1499,3309,4121,4780,4850,5094,5119,5682,5683,5684,5685,5686,5687,5695,5704,5709,5710,5714,5718,5930,6500,6921,7126,7128,7184,7251,7319,7321,7322,7327,7329,7332,7334,7415,7494,7706,8237,8239,8312,8314,8450,8533,8878,8945,9100,9101,9320,9491,9616,9810,9928,9960,10075,10116,10273,10299,10393,10425,10524,10613,10952,11047,11124,11253,22933,23291,23304,23321,2…	APC,BIRC2,ARNTL,CALR,CANX,CDC20,CDC27,CDC34,ERCC8,CSNK1A1,CTNNB1,HSPA5,MAN1A1,NFE2L2,CNOT4,PCBP2,CHMP1A,PSMA1,PSMA2,PSMA3,PSMA4,PSMA5,PSMA6,PSMB7,PSMC4,PSMD3,PSMD4,PSMD8,PSMD12,RBBP6,SKP1,ELOC,TNFAIP1,TNFAIP3,HSP90B1,TSG101,UBE2A,UBE2D1,UBE2D2,UBE2G2,UBE2I,UBE2L3,UBE2N,VCP,XBP1,TRIM25,USP11,USP9X,AXIN1,BAP1,CUL4B,COPS3,SQSTM1,BTRC,USP10,USP8,TRIP12,PSMF1,RNF7,RNF40,KIF14,USP3,HUWE1,FEM1B,STUB1,MA…
4_Member	GO Biological Processes	GO:0032446	protein modification by small protein conjugation	-33.3643	-30.5383	185/744	329,330,648,991,996,997,998,1161,1499,1877,1959,2178,4591,4780,4850,5888,5903,5905,5930,6500,6612,6613,6921,7126,7128,7186,7187,7251,7311,7314,7316,7319,7321,7322,7327,7329,7332,7334,7335,7415,7681,7706,8139,8239,8312,8450,8533,8535,8554,8651,8658,8816,8835,8925,8945,9021,9320,9616,9636,9646,9730,9810,9903,10054,10055,10075,10116,10155,10238,10273,10293,10299,10393,10422,10425,10489,10533,11236,2…	BIRC2,BIRC3,BMI1,CDC20,CDC27,CDC34,CDC42,ERCC8,CTNNB1,E4F1,EGR2,FANCE,TRIM37,NFE2L2,CNOT4,RAD51,RANBP2,RANGAP1,RBBP6,SKP1,SUMO3,SUMO2,ELOC,TNFAIP1,TNFAIP3,TRAF2,TRAF3,TSG101,UBA52,UBB,UBC,UBE2A,UBE2D1,UBE2D2,UBE2G2,UBE2I,UBE2L3,UBE2N,UBE2V1,VCP,MKRN3,TRIM25,GAN,USP9X,AXIN1,CUL4B,COPS3,CBX4,PIAS1,SOCS1,TNKS,DCAF5,SOCS2,HERC1,BTRC,SOCS3,TRIP12,RNF7,ISG15,CTR9,DCAF1,RNF40,KLHL21,UBA2,SAE1,HUWE1,FEM1…
4_Member	GO Biological Processes	GO:0016567	protein ubiquitination	-29.6867	-26.9462	167/677	329,330,648,991,996,997,998,1161,1499,1877,2178,4591,4780,4850,5888,5930,6500,6921,7126,7128,7186,7187,7251,7311,7314,7316,7319,7321,7322,7327,7332,7334,7335,7415,7681,7706,8139,8239,8312,8450,8651,8658,8816,8835,8925,8945,9021,9320,9616,9646,9730,9810,9903,10055,10075,10116,10155,10238,10273,10293,10299,10393,10422,10425,10489,11236,22888,23077,23291,23295,23304,23321,23326,23352,23411,23512,236…	BIRC2,BIRC3,BMI1,CDC20,CDC27,CDC34,CDC42,ERCC8,CTNNB1,E4F1,FANCE,TRIM37,NFE2L2,CNOT4,RAD51,RBBP6,SKP1,ELOC,TNFAIP1,TNFAIP3,TRAF2,TRAF3,TSG101,UBA52,UBB,UBC,UBE2A,UBE2D1,UBE2D2,UBE2G2,UBE2L3,UBE2N,UBE2V1,VCP,MKRN3,TRIM25,GAN,USP9X,AXIN1,CUL4B,SOCS1,TNKS,DCAF5,SOCS2,HERC1,BTRC,SOCS3,TRIP12,RNF7,CTR9,DCAF1,RNF40,KLHL21,SAE1,HUWE1,FEM1B,TRIM28,DCAF7,STUB1,TRAIP,MARCHF6,ANAPC10,UBAC1,ARIH2,LRRC41,RNF1…
4_Member	GO Biological Processes	GO:0010498	proteasomal protein catabolic process	-27.9184	-25.2622	111/366	324,329,406,811,821,991,996,997,1161,1452,1499,3309,4121,4780,5094,5366,5682,5683,5684,5685,5686,5687,5695,5704,5709,5710,5714,5718,6500,7126,7184,7319,7327,7415,7494,7706,8312,8450,8945,9320,9491,9572,9928,10075,10116,10273,10299,10393,10524,10613,10952,11047,11124,11236,11253,22933,23198,23291,23304,23321,23411,23607,25906,26046,26233,27248,27338,51009,51035,51343,51433,51529,51608,54431,54442,…	APC,BIRC2,ARNTL,CALR,CANX,CDC20,CDC27,CDC34,ERCC8,CSNK1A1,CTNNB1,HSPA5,MAN1A1,NFE2L2,PCBP2,PMAIP1,PSMA1,PSMA2,PSMA3,PSMA4,PSMA5,PSMA6,PSMB7,PSMC4,PSMD3,PSMD4,PSMD8,PSMD12,SKP1,TNFAIP1,HSP90B1,UBE2A,UBE2G2,VCP,XBP1,TRIM25,AXIN1,CUL4B,BTRC,TRIP12,PSMF1,NR1D1,KIF14,HUWE1,FEM1B,STUB1,MARCHF6,ANAPC10,KAT5,ERLIN1,SEC61B,ADRM1,FAF1,RNF139,MAN1B1,SIRT2,PSME4,FBXW11,UBR2,TRIM2,SIRT1,CD2AP,ANAPC15,LTN1,FBX…
4_Member	GO Biological Processes	GO:0043161	proteasome-mediated ubiquitin-dependent protein catabolic process	-25.851	-23.2976	102/335	324,329,406,811,821,991,996,997,1161,1452,1499,3309,4121,4780,5094,5682,5683,5684,5685,5686,5687,5695,5704,5709,5710,5714,5718,6500,7126,7184,7319,7327,7415,7706,8312,8450,8945,9320,9491,9928,10075,10116,10273,10299,10393,10524,10613,10952,11047,11124,11253,22933,23291,23304,23321,23411,23607,25906,26046,26233,27248,27338,51009,51035,51343,51433,51529,54431,54442,54461,54850,55284,55294,55298,555…	APC,BIRC2,ARNTL,CALR,CANX,CDC20,CDC27,CDC34,ERCC8,CSNK1A1,CTNNB1,HSPA5,MAN1A1,NFE2L2,PCBP2,PSMA1,PSMA2,PSMA3,PSMA4,PSMA5,PSMA6,PSMB7,PSMC4,PSMD3,PSMD4,PSMD8,PSMD12,SKP1,TNFAIP1,HSP90B1,UBE2A,UBE2G2,VCP,TRIM25,AXIN1,CUL4B,BTRC,TRIP12,PSMF1,KIF14,HUWE1,FEM1B,STUB1,MARCHF6,ANAPC10,KAT5,ERLIN1,SEC61B,ADRM1,FAF1,MAN1B1,SIRT2,FBXW11,UBR2,TRIM2,SIRT1,CD2AP,ANAPC15,LTN1,FBXL6,ERLEC1,UBE2S,DERL2,UBXN1,FZR…
4_Member	GO Biological Processes	GO:0000209	protein polyubiquitination	-10.5382	-8.75876	56/225	329,996,997,1161,1499,6500,7128,7186,7187,7319,7321,7322,7327,7332,7334,7335,7681,8312,8658,8945,9320,10075,10273,10299,10393,10425,22888,23291,23295,23321,23609,25820,25897,26118,26145,26263,27338,51343,51366,51433,51529,54778,55284,55905,57154,57674,64750,79102,79594,80829,81545,81847,81858,83737,90379,92912	BIRC2,CDC27,CDC34,ERCC8,CTNNB1,SKP1,TNFAIP3,TRAF2,TRAF3,UBE2A,UBE2D1,UBE2D2,UBE2G2,UBE2L3,UBE2N,UBE2V1,MKRN3,AXIN1,TNKS,BTRC,TRIP12,HUWE1,STUB1,MARCHF6,ANAPC10,ARIH2,UBOX5,FBXW11,MGRN1,TRIM2,MKRN2,ARIH1,RNF19A,WSB1,IRF2BP1,FBXO22,UBE2S,FZR1,UBR5,ANAPC5,ANAPC11,RNF111,UBE2W,RNF114,SMURF1,RNF213,SMURF2,RNF26,MUL1,ZFP91,FBXO38,RNF146,SHARPIN,ITCH,DCAF15,UBE2Q2
5_Summary	GO Biological Processes	GO:0006325	chromatin organization	-40.6307	-37.2212	176/612	60,473,648,1105,1106,1613,1786,1810,2140,2876,2879,3005,3006,3014,3015,3017,3018,3020,3021,3146,3151,3159,3183,3192,3720,4171,4298,4609,4869,5058,5394,5562,5925,5927,5931,5970,6418,6597,6599,6602,6615,6662,6732,6827,6830,6944,6996,7150,7319,7403,7528,8085,8110,8289,8312,8314,8335,8339,8341,8342,8346,8347,8351,8352,8354,8355,8356,8358,8360,8362,8363,8364,8365,8366,8367,8438,8467,8493,8520,8535,854…	ACTB,RERE,BMI1,CHD1,CHD2,DAPK3,DNMT1,DR1,EYA3,GPX1,GPX4,H1-0,H1-2,H2AX,H2AZ1,H2BC5,H2BC3,H3-3A,H3-3B,HMGB1,HMGN2,HMGA1,HNRNPC,HNRNPU,JARID2,MCM2,MLLT1,MYC,NPM1,PAK1,EXOSC10,PRKAA1,RB1,KDM5A,RBBP7,RELA,SET,SMARCA4,SMARCC1,SMARCD1,SNAI1,SOX9,SRPK1,SUPT4H1,SUPT6H,VPS72,TDG,TOP1,UBE2A,KDM6A,YY1,KMT2D,DPF3,ARID1A,AXIN1,BAP1,H2AC4,H2BC8,H2BC15,H2BC14,H2BC10,H2BC4,H3C4,H3C3,H3C11,H3C8,H3C12,H3C2,H4C4,H4…
5_Member	GO Biological Processes	GO:0006325	chromatin organization	-40.6307	-37.2212	176/612	60,473,648,1105,1106,1613,1786,1810,2140,2876,2879,3005,3006,3014,3015,3017,3018,3020,3021,3146,3151,3159,3183,3192,3720,4171,4298,4609,4869,5058,5394,5562,5925,5927,5931,5970,6418,6597,6599,6602,6615,6662,6732,6827,6830,6944,6996,7150,7319,7403,7528,8085,8110,8289,8312,8314,8335,8339,8341,8342,8346,8347,8351,8352,8354,8355,8356,8358,8360,8362,8363,8364,8365,8366,8367,8438,8467,8493,8520,8535,854…	ACTB,RERE,BMI1,CHD1,CHD2,DAPK3,DNMT1,DR1,EYA3,GPX1,GPX4,H1-0,H1-2,H2AX,H2AZ1,H2BC5,H2BC3,H3-3A,H3-3B,HMGB1,HMGN2,HMGA1,HNRNPC,HNRNPU,JARID2,MCM2,MLLT1,MYC,NPM1,PAK1,EXOSC10,PRKAA1,RB1,KDM5A,RBBP7,RELA,SET,SMARCA4,SMARCC1,SMARCD1,SNAI1,SOX9,SRPK1,SUPT4H1,SUPT6H,VPS72,TDG,TOP1,UBE2A,KDM6A,YY1,KMT2D,DPF3,ARID1A,AXIN1,BAP1,H2AC4,H2BC8,H2BC15,H2BC14,H2BC10,H2BC4,H3C4,H3C3,H3C11,H3C8,H3C12,H3C2,H4C4,H4…
5_Member	GO Biological Processes	GO:0071824	protein-DNA complex subunit organization	-25.452	-22.9175	86/254	1058,1062,1063,1105,1106,1810,2959,3005,3006,3014,3017,3018,3020,3021,3159,4171,4609,4869,5888,6418,6597,6599,6602,6662,6830,6837,6874,6879,6881,6883,6944,8289,8318,8339,8341,8342,8346,8347,8351,8352,8354,8355,8356,8358,8360,8362,8363,8364,8365,8366,8367,8467,8888,8968,8970,8971,9014,9282,9349,9441,9477,10025,10036,11339,23198,29072,29079,50809,51053,51586,54107,55011,55723,64425,79903,81611,8374…	CENPA,CENPE,CENPF,CHD1,CHD2,DR1,GTF2B,H1-0,H1-2,H2AX,H2BC5,H2BC3,H3-3A,H3-3B,HMGA1,MCM2,MYC,NPM1,RAD51,SET,SMARCA4,SMARCC1,SMARCD1,SOX9,SUPT6H,MED22,TAF4,TAF7,TAF10,TAF12,VPS72,ARID1A,CDC45,H2BC8,H2BC15,H2BC14,H2BC10,H2BC4,H3C4,H3C3,H3C11,H3C8,H3C12,H3C2,H4C4,H4C12,H4C11,H4C3,H4C8,H4C2,H4C5,SMARCA5,MCM3AP,H3C7,H2BC11,H1-10,TAF1B,MED14,RPL23,MED26,MED20,MED16,CHAF1A,OIP5,PSME4,SETD2,MED4,HP1BP3,GM…
5_Member	GO Biological Processes	GO:0006338	chromatin remodeling	-24.6143	-22.1342	93/297	60,473,1105,1106,1810,3005,3006,3014,3017,3018,3020,3021,3159,3183,3720,4171,4298,4609,4869,5058,5925,5927,5931,6418,6597,6599,6602,6662,6830,6944,7150,7403,7528,8110,8289,8339,8341,8342,8346,8347,8351,8352,8354,8355,8356,8358,8360,8362,8363,8364,8365,8366,8367,8438,8467,8888,8968,8970,8971,10036,10445,10765,11339,23030,23198,23451,23476,29072,29994,29998,50485,50809,51341,54107,54617,54815,55011…	ACTB,RERE,CHD1,CHD2,DR1,H1-0,H1-2,H2AX,H2BC5,H2BC3,H3-3A,H3-3B,HMGA1,HNRNPC,JARID2,MCM2,MLLT1,MYC,NPM1,PAK1,RB1,KDM5A,RBBP7,SET,SMARCA4,SMARCC1,SMARCD1,SOX9,SUPT6H,VPS72,TOP1,KDM6A,YY1,DPF3,ARID1A,H2BC8,H2BC15,H2BC14,H2BC10,H2BC4,H3C4,H3C3,H3C11,H3C8,H3C12,H3C2,H4C4,H4C12,H4C11,H4C3,H4C8,H4C2,H4C5,RAD54L,SMARCA5,MCM3AP,H3C7,H2BC11,H1-10,CHAF1A,MCRS1,KDM5B,OIP5,KDM4B,PSME4,SF3B1,BRD4,SETD2,BAZ2B,B…
5_Member	GO Biological Processes	GO:0065004	protein-DNA complex assembly	-19.4998	-17.2042	70/217	1058,1062,1063,1810,2959,3005,3006,3014,3017,3018,3020,3021,4171,4869,5888,6418,6597,6662,6837,6874,6879,6881,6883,8318,8339,8341,8342,8346,8347,8351,8352,8354,8355,8356,8358,8360,8362,8363,8364,8365,8366,8367,8467,8968,8970,8971,9014,9282,9441,9477,10025,10036,11339,29079,50809,51053,51586,54107,55011,55723,64425,79903,83743,83860,85236,112950,121504,144108,219541,440689	CENPA,CENPE,CENPF,DR1,GTF2B,H1-0,H1-2,H2AX,H2BC5,H2BC3,H3-3A,H3-3B,MCM2,NPM1,RAD51,SET,SMARCA4,SOX9,MED22,TAF4,TAF7,TAF10,TAF12,CDC45,H2BC8,H2BC15,H2BC14,H2BC10,H2BC4,H3C4,H3C3,H3C11,H3C8,H3C12,H3C2,H4C4,H4C12,H4C11,H4C3,H4C8,H4C2,H4C5,SMARCA5,H3C7,H2BC11,H1-10,TAF1B,MED14,MED26,MED20,MED16,CHAF1A,OIP5,MED4,HP1BP3,GMNN,MED15,POLE3,PIH1D1,ASF1B,POLR1E,NAA60,GRWD1,TAF3,H2BC12,MED8,H4-16,SPTY2D1,MED…
5_Member	GO Biological Processes	GO:0034728	nucleosome organization	-19.1484	-16.8745	59/164	1105,1106,3005,3006,3014,3017,3018,3020,3021,3159,4171,4869,6418,6597,6599,6602,6662,6830,6944,8289,8339,8341,8342,8346,8347,8351,8352,8354,8355,8356,8358,8360,8362,8363,8364,8365,8366,8367,8467,8888,8968,8970,8971,10036,11339,23198,29072,50809,54107,55723,79903,81611,83743,85236,92815,121504,144108,196528,440689	CHD1,CHD2,H1-0,H1-2,H2AX,H2BC5,H2BC3,H3-3A,H3-3B,HMGA1,MCM2,NPM1,SET,SMARCA4,SMARCC1,SMARCD1,SOX9,SUPT6H,VPS72,ARID1A,H2BC8,H2BC15,H2BC14,H2BC10,H2BC4,H3C4,H3C3,H3C11,H3C8,H3C12,H3C2,H4C4,H4C12,H4C11,H4C3,H4C8,H4C2,H4C5,SMARCA5,MCM3AP,H3C7,H2BC11,H1-10,CHAF1A,OIP5,PSME4,SETD2,HP1BP3,POLE3,ASF1B,NAA60,ANP32E,GRWD1,H2BC12,H2AW,H4-16,SPTY2D1,ARID2,H2BC18
5_Member	GO Biological Processes	GO:0031497	chromatin assembly	-16.791	-14.6245	59/181	1786,3005,3006,3014,3017,3018,3020,3021,3146,4171,4869,5925,6418,6662,8085,8312,8339,8341,8342,8346,8347,8351,8352,8354,8355,8356,8358,8360,8362,8363,8364,8365,8366,8367,8467,8493,8520,8968,8970,8971,10036,11339,22893,22933,23304,23347,23378,23411,29855,50809,54107,55723,79903,83743,84444,85236,121504,144108,440689	DNMT1,H1-0,H1-2,H2AX,H2BC5,H2BC3,H3-3A,H3-3B,HMGB1,MCM2,NPM1,RB1,SET,SOX9,KMT2D,AXIN1,H2BC8,H2BC15,H2BC14,H2BC10,H2BC4,H3C4,H3C3,H3C11,H3C8,H3C12,H3C2,H4C4,H4C12,H4C11,H4C3,H4C8,H4C2,H4C5,SMARCA5,PPM1D,HAT1,H3C7,H2BC11,H1-10,CHAF1A,OIP5,BAHD1,SIRT2,UBR2,SMCHD1,RRP8,SIRT1,UBN1,HP1BP3,POLE3,ASF1B,NAA60,GRWD1,DOT1L,H2BC12,H4-16,SPTY2D1,H2BC18
5_Member	GO Biological Processes	GO:0006334	nucleosome assembly	-13.6434	-11.6432	44/128	3005,3006,3014,3017,3018,3020,3021,4171,4869,6418,6662,8339,8341,8342,8346,8347,8351,8352,8354,8355,8356,8358,8360,8362,8363,8364,8365,8366,8367,8467,8968,8970,8971,10036,11339,50809,54107,55723,79903,83743,85236,121504,144108,440689	H1-0,H1-2,H2AX,H2BC5,H2BC3,H3-3A,H3-3B,MCM2,NPM1,SET,SOX9,H2BC8,H2BC15,H2BC14,H2BC10,H2BC4,H3C4,H3C3,H3C11,H3C8,H3C12,H3C2,H4C4,H4C12,H4C11,H4C3,H4C8,H4C2,H4C5,SMARCA5,H3C7,H2BC11,H1-10,CHAF1A,OIP5,HP1BP3,POLE3,ASF1B,NAA60,GRWD1,H2BC12,H4-16,SPTY2D1,H2BC18
6_Summary	GO Biological Processes	GO:0033365	protein localization to organelle	-37.5395	-34.3932	183/684	378,382,400,585,602,636,754,808,811,975,1026,1058,1191,1277,1654,1660,1729,1739,1871,1994,2804,3068,3192,3301,3308,3309,3312,3320,3621,3638,3720,3838,3840,3843,3916,4000,4074,4121,4792,4851,4904,5295,5530,5562,5566,5828,5870,5885,5898,5903,5905,5925,6117,6118,6135,6500,6662,6726,6727,6731,6747,6774,6789,7128,7289,7295,7879,8021,8335,8360,8362,8363,8364,8365,8366,8367,8546,8658,8678,8729,8766,8878…	ARF4,ARF6,ARL1,BBS4,BCL3,BICD1,PTTG1IP,CALM3,CALR,CD81,CDKN1A,CENPA,CLU,COL1A1,DDX3X,DHX9,DIAPH1,DLG1,E2F3,ELAVL1,GOLGB1,HDGF,HNRNPU,DNAJA1,HSPA4,HSPA5,HSPA8,HSP90AA1,ING1,INSIG1,JARID2,KPNA2,KPNA4,IPO5,LAMP1,LMNA,M6PR,MAN1A1,NFKBIA,NOTCH1,YBX1,PIK3R1,PPP3CA,PRKAA1,PRKACA,PEX2,RAB6A,RAD21,RALA,RANBP2,RANGAP1,RB1,RPA1,RPA2,RPL11,SKP1,SOX9,SRP9,SRP14,SRP72,SSR3,STAT3,STK4,TNFAIP3,TULP3,TXN,RAB7A,NU…
6_Member	GO Biological Processes	GO:0033365	protein localization to organelle	-37.5395	-34.3932	183/684	378,382,400,585,602,636,754,808,811,975,1026,1058,1191,1277,1654,1660,1729,1739,1871,1994,2804,3068,3192,3301,3308,3309,3312,3320,3621,3638,3720,3838,3840,3843,3916,4000,4074,4121,4792,4851,4904,5295,5530,5562,5566,5828,5870,5885,5898,5903,5905,5925,6117,6118,6135,6500,6662,6726,6727,6731,6747,6774,6789,7128,7289,7295,7879,8021,8335,8360,8362,8363,8364,8365,8366,8367,8546,8658,8678,8729,8766,8878…	ARF4,ARF6,ARL1,BBS4,BCL3,BICD1,PTTG1IP,CALM3,CALR,CD81,CDKN1A,CENPA,CLU,COL1A1,DDX3X,DHX9,DIAPH1,DLG1,E2F3,ELAVL1,GOLGB1,HDGF,HNRNPU,DNAJA1,HSPA4,HSPA5,HSPA8,HSP90AA1,ING1,INSIG1,JARID2,KPNA2,KPNA4,IPO5,LAMP1,LMNA,M6PR,MAN1A1,NFKBIA,NOTCH1,YBX1,PIK3R1,PPP3CA,PRKAA1,PRKACA,PEX2,RAB6A,RAD21,RALA,RANBP2,RANGAP1,RB1,RPA1,RPA2,RPL11,SKP1,SOX9,SRP9,SRP14,SRP72,SSR3,STAT3,STK4,TNFAIP3,TULP3,TXN,RAB7A,NU…
6_Member	GO Biological Processes	GO:0006886	intracellular protein transport	-29.7484	-26.9921	166/670	160,162,163,208,375,377,378,382,388,400,602,754,811,1026,1121,1175,1191,1211,1213,1314,1871,1959,1994,2017,3308,3309,3312,3320,3621,3799,3838,3840,3843,4000,4074,4121,4641,4792,4851,4869,5295,5530,5828,5868,5870,5903,6135,6386,6642,6726,6727,6731,6745,6746,6747,6774,6789,6810,6811,6812,7040,7184,7415,7533,7534,7879,8021,8498,8546,8678,8766,8775,8878,8905,8943,9146,9276,9344,9349,9409,9531,9697,98…	AP2A1,AP1B1,AP2B1,AKT2,ARF1,ARF3,ARF4,ARF6,RHOB,ARL1,BCL3,PTTG1IP,CALR,CDKN1A,CHM,AP2S1,CLU,CLTA,CLTC,COPA,E2F3,EGR2,ELAVL1,CTTN,HSPA4,HSPA5,HSPA8,HSP90AA1,ING1,KIF5B,KPNA2,KPNA4,IPO5,LMNA,M6PR,MAN1A1,MYO1C,NFKBIA,NOTCH1,NPM1,PIK3R1,PPP3CA,PEX2,RAB5A,RAB6A,RANBP2,RPL11,SDCBP,SNX1,SRP9,SRP14,SRP72,SSR1,SSR2,SSR3,STAT3,STK4,STX4,STX5,STXBP1,TGFB1,HSP90B1,VCP,YWHAH,YWHAZ,RAB7A,NUP214,RANBP3,AP3B1,BE…
6_Member	GO Biological Processes	GO:0072594	establishment of protein localization to organelle	-15.2121	-13.1283	82/328	602,754,808,1026,1191,1871,1994,3308,3309,3312,3320,3621,3838,3840,3843,3916,4000,4074,4121,4792,4851,5295,5530,5828,5898,5903,6726,6727,6731,6747,6774,6789,7128,7879,8021,8546,8678,8766,8878,8943,9146,9349,9409,9697,9804,10469,10527,10628,10952,22863,23203,23480,23511,23558,25782,25793,25813,25930,26060,26517,26519,26520,26521,29927,30000,30849,51307,51608,51762,54469,54492,54832,55011,55746,571…	BCL3,PTTG1IP,CALM3,CDKN1A,CLU,E2F3,ELAVL1,HSPA4,HSPA5,HSPA8,HSP90AA1,ING1,KPNA2,KPNA4,IPO5,LAMP1,LMNA,M6PR,MAN1A1,NFKBIA,NOTCH1,PIK3R1,PPP3CA,PEX2,RALA,RANBP2,SRP9,SRP14,SRP72,SSR3,STAT3,STK4,TNFAIP3,RAB7A,NUP214,AP3B1,BECN1,RAB11A,SQSTM1,AP3D1,HGS,RPL23,PEX16,TRAM2,TOMM20,TIMM44,IPO7,TXNIP,SEC61B,ATG14,PMPCA,SEC61G,NUP188,WBP2,RAB3GAP2,FBXO7,SAMM50,PTPN23,APPL1,TIMM13,TIMM10,TIMM9,TIMM8B,SEC61A1…
6_Member	GO Biological Processes	GO:0051668	localization within membrane	-9.57411	-7.8518	97/521	208,382,682,738,808,975,1121,1739,1785,1956,1969,2316,3308,3309,3320,4040,4641,4864,5660,5727,5879,5898,5906,6386,6711,6726,6727,6731,6745,6746,6747,6812,7871,7879,8394,8546,8636,8766,8943,9146,9341,9344,9368,9409,9475,9530,9545,9697,9804,10228,10564,10938,10952,10959,23204,23339,23480,23499,23527,25782,25813,25930,26088,26517,26519,26520,26521,27342,29927,30844,51016,51100,51125,51234,51552,5160…	AKT2,ARF6,BSG,VPS51,CALM3,CD81,CHM,DLG1,DNM2,EGFR,EPHA2,FLNA,HSPA4,HSPA5,HSP90AA1,LRP6,MYO1C,NPC1,PSAP,PTCH1,RAC1,RALA,RAP1A,SDCBP,SPTBN1,SRP9,SRP14,SRP72,SSR1,SSR2,SSR3,STXBP1,SLMAP,RAB7A,PIP5K1A,AP3B1,SSNA1,RAB11A,AP3D1,HGS,VAMP3,TAOK2,SLC9A3R1,PEX16,ROCK2,BAG4,RAB3D,TRAM2,TOMM20,STX6,ARFGEF2,EHD1,SEC61B,TMED2,ARL6IP1,VPS39,SEC61G,MACF1,ACAP2,RAB3GAP2,SAMM50,PTPN23,GGA1,TIMM13,TIMM10,TIMM9,TIMM…
6_Member	GO Biological Processes	GO:0006605	protein targeting	-9.13456	-7.44518	57/250	1121,1191,3308,3309,3312,3320,4074,4121,4641,5828,6135,6386,6726,6727,6731,6745,6746,6747,7534,7879,8546,8678,8943,9146,9344,9409,9697,9804,10469,10952,10971,11140,22863,23203,23204,23303,23480,25793,25813,26517,26519,26520,26521,27342,29927,30849,51125,51608,51762,54469,54832,57154,80273,89781,90637,128866,100507582	CHM,CLU,HSPA4,HSPA5,HSPA8,HSP90AA1,M6PR,MAN1A1,MYO1C,PEX2,RPL11,SDCBP,SRP9,SRP14,SRP72,SSR1,SSR2,SSR3,YWHAZ,RAB7A,AP3B1,BECN1,AP3D1,HGS,TAOK2,PEX16,TRAM2,TOMM20,TIMM44,SEC61B,YWHAQ,CDC37,ATG14,PMPCA,ARL6IP1,KIF13B,SEC61G,FBXO7,SAMM50,TIMM13,TIMM10,TIMM9,TIMM8B,RABGEF1,SEC61A1,PIK3R4,GOLGA7,GET4,RAB8B,ZFAND6,VPS13C,SMURF1,GRPEL1,HPS4,ZFAND2A,CHMP4B,BHLHE40-AS1
6_Member	GO Biological Processes	GO:0072657	protein localization to membrane	-7.89978	-6.32061	82/447	208,682,808,975,1121,1739,1956,1969,2316,3308,3309,3320,4040,4641,4864,5727,5906,6386,6711,6726,6727,6731,6745,6746,6747,6812,7871,7879,8394,8546,8636,8766,8943,9146,9341,9344,9368,9409,9475,9530,9545,9697,9804,10938,10952,10959,23204,23480,23499,25782,25813,26088,26517,26519,26520,26521,27342,29927,30844,51016,51100,51125,51234,51608,51762,51763,55327,56851,56889,57003,57154,57217,57560,57799,81…	AKT2,BSG,CALM3,CD81,CHM,DLG1,EGFR,EPHA2,FLNA,HSPA4,HSPA5,HSP90AA1,LRP6,MYO1C,NPC1,PTCH1,RAP1A,SDCBP,SPTBN1,SRP9,SRP14,SRP72,SSR1,SSR2,SSR3,STXBP1,SLMAP,RAB7A,PIP5K1A,AP3B1,SSNA1,RAB11A,AP3D1,HGS,VAMP3,TAOK2,SLC9A3R1,PEX16,ROCK2,BAG4,RAB3D,TRAM2,TOMM20,EHD1,SEC61B,TMED2,ARL6IP1,SEC61G,MACF1,RAB3GAP2,SAMM50,GGA1,TIMM13,TIMM10,TIMM9,TIMM8B,RABGEF1,SEC61A1,EHD4,EMC9,SH3GLB1,GOLGA7,EMC4,GET4,RAB8B,INP…
6_Member	GO Biological Processes	GO:0090150	establishment of protein localization to membrane	-6.75107	-5.28519	47/220	808,1121,1956,3308,3309,3320,4641,4864,6386,6711,6726,6727,6731,6745,6746,6747,7879,8546,8766,9341,9344,9409,9697,9804,10952,23204,23480,23499,25782,25813,26088,26517,26519,26520,26521,27342,29927,51016,51125,51234,51608,51762,56851,57003,84896,128866,100507582	CALM3,CHM,EGFR,HSPA4,HSPA5,HSP90AA1,MYO1C,NPC1,SDCBP,SPTBN1,SRP9,SRP14,SRP72,SSR1,SSR2,SSR3,RAB7A,AP3B1,RAB11A,VAMP3,TAOK2,PEX16,TRAM2,TOMM20,SEC61B,ARL6IP1,SEC61G,MACF1,RAB3GAP2,SAMM50,GGA1,TIMM13,TIMM10,TIMM9,TIMM8B,RABGEF1,SEC61A1,EMC9,GOLGA7,EMC4,GET4,RAB8B,EMC7,CCDC47,ATAD1,CHMP4B,BHLHE40-AS1
7_Summary	GO Biological Processes	GO:0060341	regulation of cellular localization	-36.9123	-33.8038	190/733	60,102,163,208,324,382,392,578,636,677,908,975,998,1025,1213,1263,1432,1445,1495,1499,1660,1736,1739,1778,1894,1956,1969,2010,2037,2066,2181,2316,2534,2665,2752,2817,3182,3192,3301,3326,3638,3675,3684,3688,3799,3843,3916,4000,4478,4641,4659,4763,4771,4836,4926,4946,5116,5170,5295,5300,5467,5501,5562,5566,5569,5594,5605,5621,5899,5905,5906,5925,5936,6385,6386,6526,6612,6711,6720,6721,6794,6810,681…	ACTB,ADAM10,AP2B1,AKT2,APC,ARF6,ARHGAP1,BAK1,BICD1,ZFP36L1,CCT6A,CD81,CDC42,CDK9,CLTC,PLK3,MAPK14,CSK,CTNNA1,CTNNB1,DHX9,DKC1,DLG1,DYNC1H1,ECT2,EGFR,EPHA2,EMD,EPB41L2,ERBB4,ACSL3,FLNA,FYN,GDI2,GLUL,GPC1,HNRNPAB,HNRNPU,DNAJA1,HSP90AB1,INSIG1,ITGA3,ITGAM,ITGB1,KIF5B,IPO5,LAMP1,LMNA,MSN,MYO1C,PPP1R12A,NF1,NF2,NMT1,NUMA1,OAZ1,PCNT,PDPK1,PIK3R1,PIN1,PPARD,PPP1CC,PRKAA1,PRKACA,PKIA,MAPK1,MAP2K2,PRNP,RA…
7_Member	GO Biological Processes	GO:0060341	regulation of cellular localization	-36.9123	-33.8038	190/733	60,102,163,208,324,382,392,578,636,677,908,975,998,1025,1213,1263,1432,1445,1495,1499,1660,1736,1739,1778,1894,1956,1969,2010,2037,2066,2181,2316,2534,2665,2752,2817,3182,3192,3301,3326,3638,3675,3684,3688,3799,3843,3916,4000,4478,4641,4659,4763,4771,4836,4926,4946,5116,5170,5295,5300,5467,5501,5562,5566,5569,5594,5605,5621,5899,5905,5906,5925,5936,6385,6386,6526,6612,6711,6720,6721,6794,6810,681…	ACTB,ADAM10,AP2B1,AKT2,APC,ARF6,ARHGAP1,BAK1,BICD1,ZFP36L1,CCT6A,CD81,CDC42,CDK9,CLTC,PLK3,MAPK14,CSK,CTNNA1,CTNNB1,DHX9,DKC1,DLG1,DYNC1H1,ECT2,EGFR,EPHA2,EMD,EPB41L2,ERBB4,ACSL3,FLNA,FYN,GDI2,GLUL,GPC1,HNRNPAB,HNRNPU,DNAJA1,HSP90AB1,INSIG1,ITGA3,ITGAM,ITGB1,KIF5B,IPO5,LAMP1,LMNA,MSN,MYO1C,PPP1R12A,NF1,NF2,NMT1,NUMA1,OAZ1,PCNT,PDPK1,PIK3R1,PIN1,PPARD,PPP1CC,PRKAA1,PRKACA,PKIA,MAPK1,MAP2K2,PRNP,RA…
7_Member	GO Biological Processes	GO:0032386	regulation of intracellular transport	-20.2121	-17.8877	92/332	208,392,975,998,1263,1432,1660,1778,1894,2010,2316,2534,3326,3638,3684,3843,3916,4478,4641,4659,4763,4836,4926,4946,5116,5295,5501,5562,5566,5569,5594,5605,5621,5905,5936,6720,6721,6794,6830,6934,7040,7295,7327,7332,8021,8086,8314,9221,9530,9531,9818,10055,10075,10155,10425,10427,10615,10657,10938,11052,11236,11261,11315,22916,23400,23435,25930,26229,26993,27236,27248,29072,51009,51100,51366,5168…	AKT2,ARHGAP1,CD81,CDC42,PLK3,MAPK14,DHX9,DYNC1H1,ECT2,EMD,FLNA,FYN,HSP90AB1,INSIG1,ITGAM,IPO5,LAMP1,MSN,MYO1C,PPP1R12A,NF1,NMT1,NUMA1,OAZ1,PCNT,PIK3R1,PPP1CC,PRKAA1,PRKACA,PKIA,MAPK1,MAP2K2,PRNP,RANGAP1,RBM4,SREBF1,SREBF2,STK11,SUPT6H,TCF7L2,TGFB1,TXN,UBE2G2,UBE2L3,NUP214,AAAS,BAP1,NOLC1,BAG4,BAG3,NUP58,SAE1,HUWE1,TRIM28,ARIH2,SEC24B,SPAG5,KHDRBS1,EHD1,CPSF6,RNF139,CHP1,PARK7,NCBP2,ATP13A2,TARDBP…
7_Member	GO Biological Processes	GO:1903829	positive regulation of protein localization	-18.0709	-15.8375	107/448	163,208,324,382,636,908,975,998,1025,1263,1432,1736,1739,1894,1956,1969,2010,2037,2066,2181,2316,2534,2752,3326,3675,3684,3688,3799,3843,4478,4641,4836,4926,4946,5116,5170,5208,5295,5467,5478,5562,5566,5621,6526,6659,6711,6721,6794,6810,6934,7037,7040,7251,7332,7443,8314,8398,8754,8878,9475,9531,9662,9860,10055,10075,10155,10391,10425,10445,10497,10574,10576,10694,10802,11190,11261,11315,23400,23…	AP2B1,AKT2,APC,ARF6,BICD1,CCT6A,CD81,CDC42,CDK9,PLK3,MAPK14,DKC1,DLG1,ECT2,EGFR,EPHA2,EMD,EPB41L2,ERBB4,ACSL3,FLNA,FYN,GLUL,HSP90AB1,ITGA3,ITGAM,ITGB1,KIF5B,IPO5,MSN,MYO1C,NMT1,NUMA1,OAZ1,PCNT,PDPK1,PFKFB2,PIK3R1,PPARD,PPIA,PRKAA1,PRKACA,PRNP,SLC5A3,SOX4,SPTBN1,SREBF2,STK11,STX4,TCF7L2,TFRC,TGFB1,TSG101,UBE2L3,VRK1,BAP1,PLA2G6,ADAM9,SQSTM1,ROCK2,BAG3,CEP135,LRIG2,SAE1,HUWE1,TRIM28,CORO2B,ARIH2,MC…
7_Member	GO Biological Processes	GO:0033157	regulation of intracellular protein transport	-13.8269	-11.8065	62/224	208,975,998,1263,1432,1894,2010,2316,2534,3326,3638,3684,3843,4641,4763,4836,4946,5116,5295,5562,5566,5569,5621,5905,6720,6721,6934,7040,7295,7327,7332,8314,9221,9530,9531,9818,10055,10075,10155,10425,11261,11315,23400,23435,26229,27248,51009,51100,51366,51684,51763,54828,55294,55741,55754,55823,56681,57602,80149,89781,160622,337867	AKT2,CD81,CDC42,PLK3,MAPK14,ECT2,EMD,FLNA,FYN,HSP90AB1,INSIG1,ITGAM,IPO5,MYO1C,NF1,NMT1,OAZ1,PCNT,PIK3R1,PRKAA1,PRKACA,PKIA,PRNP,RANGAP1,SREBF1,SREBF2,TCF7L2,TGFB1,TXN,UBE2G2,UBE2L3,BAP1,NOLC1,BAG4,BAG3,NUP58,SAE1,HUWE1,TRIM28,ARIH2,CHP1,PARK7,ATP13A2,TARDBP,B3GAT3,ERLEC1,DERL2,SH3GLB1,UBR5,SUFU,INPP5K,BCAS3,FBXW7,EDEM2,TMEM30A,VPS11,SAR1A,USP36,ZC3H12A,HPS4,TAMALIN,UBAC2
7_Member	GO Biological Processes	GO:0070201	regulation of establishment of protein localization	-13.722	-11.7104	108/520	208,382,406,908,975,998,1263,1374,1432,1445,1595,1736,1894,2010,2181,2316,2534,2752,3301,3312,3326,3638,3684,3843,4641,4763,4836,4946,5116,5208,5295,5467,5478,5530,5562,5566,5569,5621,5905,6566,6659,6720,6721,6810,6934,7013,7040,7251,7295,7327,7332,8314,8398,8754,9221,9530,9531,9572,9662,9818,10055,10075,10155,10391,10425,10497,10574,10576,10694,10802,11261,11315,23400,23435,23607,25807,25930,260…	AKT2,ARF6,ARNTL,CCT6A,CD81,CDC42,PLK3,CPT1A,MAPK14,CSK,CYP51A1,DKC1,ECT2,EMD,ACSL3,FLNA,FYN,GLUL,DNAJA1,HSPA8,HSP90AB1,INSIG1,ITGAM,IPO5,MYO1C,NF1,NMT1,OAZ1,PCNT,PFKFB2,PIK3R1,PPARD,PPIA,PPP3CA,PRKAA1,PRKACA,PKIA,PRNP,RANGAP1,SLC16A1,SOX4,SREBF1,SREBF2,STX4,TCF7L2,TERF1,TGFB1,TSG101,TXN,UBE2G2,UBE2L3,BAP1,PLA2G6,ADAM9,NOLC1,BAG4,BAG3,NR1D1,CEP135,NUP58,SAE1,HUWE1,TRIM28,CORO2B,ARIH2,UNC13B,CCT7,C…
7_Member	GO Biological Processes	GO:0032388	positive regulation of intracellular transport	-12.9904	-11.0357	56/198	208,975,998,1263,1432,1660,1778,1894,2010,2316,2534,3326,3684,3843,4478,4641,4836,4926,4946,5116,5295,5562,5566,5621,6721,6794,6934,7040,7332,8314,9531,10055,10075,10155,10425,10615,10657,10938,11052,11261,22916,23435,25930,26229,51100,51366,54828,55294,55741,55754,55823,56681,57602,80149,89781,128637	AKT2,CD81,CDC42,PLK3,MAPK14,DHX9,DYNC1H1,ECT2,EMD,FLNA,FYN,HSP90AB1,ITGAM,IPO5,MSN,MYO1C,NMT1,NUMA1,OAZ1,PCNT,PIK3R1,PRKAA1,PRKACA,PRNP,SREBF2,STK11,TCF7L2,TGFB1,UBE2L3,BAP1,BAG3,SAE1,HUWE1,TRIM28,ARIH2,SPAG5,KHDRBS1,EHD1,CPSF6,CHP1,NCBP2,TARDBP,PTPN23,B3GAT3,SH3GLB1,UBR5,BCAS3,FBXW7,EDEM2,TMEM30A,VPS11,SAR1A,USP36,ZC3H12A,HPS4,TBC1D20
7_Member	GO Biological Processes	GO:0046822	regulation of nucleocytoplasmic transport	-12.1107	-10.2175	37/104	1432,1660,1894,2010,2316,3326,3843,4659,4763,5295,5501,5566,5569,5905,5936,6830,6934,7040,7295,8021,8086,9221,9531,9818,10155,10657,11052,11261,11315,22916,23435,26993,29072,51366,51684,54888,80149	MAPK14,DHX9,ECT2,EMD,FLNA,HSP90AB1,IPO5,PPP1R12A,NF1,PIK3R1,PPP1CC,PRKACA,PKIA,RANGAP1,RBM4,SUPT6H,TCF7L2,TGFB1,TXN,NUP214,AAAS,NOLC1,BAG3,NUP58,TRIM28,KHDRBS1,CPSF6,CHP1,PARK7,NCBP2,TARDBP,AKAP8L,SETD2,UBR5,SUFU,NSUN2,ZC3H12A
7_Member	GO Biological Processes	GO:0051223	regulation of protein transport	-11.9877	-10.1096	100/495	208,382,406,975,998,1263,1374,1432,1445,1595,1894,2010,2181,2316,2534,2752,3301,3312,3326,3638,3684,3843,4641,4763,4836,4946,5116,5208,5295,5467,5478,5530,5562,5566,5569,5621,5905,6566,6659,6720,6721,6810,6934,7040,7251,7295,7327,7332,8314,8398,8754,9221,9530,9531,9572,9818,10055,10075,10155,10425,10497,10802,11261,11315,23400,23435,23607,25807,25930,26056,26229,26297,27032,27236,27248,51009,5110…	AKT2,ARF6,ARNTL,CD81,CDC42,PLK3,CPT1A,MAPK14,CSK,CYP51A1,ECT2,EMD,ACSL3,FLNA,FYN,GLUL,DNAJA1,HSPA8,HSP90AB1,INSIG1,ITGAM,IPO5,MYO1C,NF1,NMT1,OAZ1,PCNT,PFKFB2,PIK3R1,PPARD,PPIA,PPP3CA,PRKAA1,PRKACA,PKIA,PRNP,RANGAP1,SLC16A1,SOX4,SREBF1,SREBF2,STX4,TCF7L2,TGFB1,TSG101,TXN,UBE2G2,UBE2L3,BAP1,PLA2G6,ADAM9,NOLC1,BAG4,BAG3,NR1D1,NUP58,SAE1,HUWE1,TRIM28,ARIH2,UNC13B,SEC24A,CHP1,PARK7,ATP13A2,TARDBP,CD2A…
7_Member	GO Biological Processes	GO:1900180	regulation of protein localization to nucleus	-11.7704	-9.91519	42/132	908,1432,1495,1736,1894,2316,2534,2752,3326,3843,4000,4763,4771,5295,5300,5569,6612,6794,7037,7040,9221,9531,9818,10155,10445,10574,10576,10694,11261,11315,23400,23435,23607,25885,25942,51366,51574,51684,56957,64771,80149,83667	CCT6A,MAPK14,CTNNA1,DKC1,ECT2,FLNA,FYN,GLUL,HSP90AB1,IPO5,LMNA,NF1,NF2,PIK3R1,PIN1,PKIA,SUMO3,STK11,TFRC,TGFB1,NOLC1,BAG3,NUP58,TRIM28,MCRS1,CCT7,CCT2,CCT8,CHP1,PARK7,ATP13A2,TARDBP,CD2AP,POLR1A,SIN3A,UBR5,LARP7,SUFU,OTUD7B,ILRUN,ZC3H12A,SESN2
7_Member	GO Biological Processes	GO:1904951	positive regulation of establishment of protein localization	-11.3667	-9.54075	71/309	208,382,908,975,998,1263,1432,1736,1894,2010,2181,2316,2534,2752,3326,3684,3843,4641,4836,4946,5116,5208,5295,5467,5478,5562,5566,5621,6659,6721,6810,6934,7040,7251,7332,8314,8398,8754,9531,9662,10055,10075,10155,10391,10425,10497,10574,10576,10694,10802,11261,23400,23435,23607,25930,26229,27032,51100,51366,54828,55294,55691,55741,55754,55823,56262,56681,57602,80149,89781,90550	AKT2,ARF6,CCT6A,CD81,CDC42,PLK3,MAPK14,DKC1,ECT2,EMD,ACSL3,FLNA,FYN,GLUL,HSP90AB1,ITGAM,IPO5,MYO1C,NMT1,OAZ1,PCNT,PFKFB2,PIK3R1,PPARD,PPIA,PRKAA1,PRKACA,PRNP,SOX4,SREBF2,STX4,TCF7L2,TGFB1,TSG101,UBE2L3,BAP1,PLA2G6,ADAM9,BAG3,CEP135,SAE1,HUWE1,TRIM28,CORO2B,ARIH2,UNC13B,CCT7,CCT2,CCT8,SEC24A,CHP1,ATP13A2,TARDBP,CD2AP,PTPN23,B3GAT3,ATP2C1,SH3GLB1,UBR5,BCAS3,FBXW7,FRMD4A,EDEM2,TMEM30A,VPS11,LRRC8A,S…
7_Member	GO Biological Processes	GO:0090316	positive regulation of intracellular protein transport	-10.3221	-8.55597	44/156	208,975,998,1263,1432,1894,2010,2316,2534,3326,3684,3843,4641,4836,4946,5116,5295,5562,5566,5621,6721,6934,7040,7332,8314,9531,10055,10075,10155,10425,11261,23435,26229,51100,51366,54828,55294,55741,55754,55823,56681,57602,80149,89781	AKT2,CD81,CDC42,PLK3,MAPK14,ECT2,EMD,FLNA,FYN,HSP90AB1,ITGAM,IPO5,MYO1C,NMT1,OAZ1,PCNT,PIK3R1,PRKAA1,PRKACA,PRNP,SREBF2,TCF7L2,TGFB1,UBE2L3,BAP1,BAG3,SAE1,HUWE1,TRIM28,ARIH2,CHP1,TARDBP,B3GAT3,SH3GLB1,UBR5,BCAS3,FBXW7,EDEM2,TMEM30A,VPS11,SAR1A,USP36,ZC3H12A,HPS4
7_Member	GO Biological Processes	GO:0051222	positive regulation of protein transport	-9.34499	-7.63874	64/293	208,382,975,998,1263,1432,1894,2010,2181,2316,2534,2752,3326,3684,3843,4641,4836,4946,5116,5208,5295,5467,5478,5562,5566,5621,6659,6721,6810,6934,7040,7251,7332,8314,8398,8754,9531,10055,10075,10155,10425,10497,10802,11261,23400,23435,23607,25930,26229,27032,51100,51366,54828,55294,55691,55741,55754,55823,56262,56681,57602,80149,89781,90550	AKT2,ARF6,CD81,CDC42,PLK3,MAPK14,ECT2,EMD,ACSL3,FLNA,FYN,GLUL,HSP90AB1,ITGAM,IPO5,MYO1C,NMT1,OAZ1,PCNT,PFKFB2,PIK3R1,PPARD,PPIA,PRKAA1,PRKACA,PRNP,SOX4,SREBF2,STX4,TCF7L2,TGFB1,TSG101,UBE2L3,BAP1,PLA2G6,ADAM9,BAG3,SAE1,HUWE1,TRIM28,ARIH2,UNC13B,SEC24A,CHP1,ATP13A2,TARDBP,CD2AP,PTPN23,B3GAT3,ATP2C1,SH3GLB1,UBR5,BCAS3,FBXW7,FRMD4A,EDEM2,TMEM30A,VPS11,LRRC8A,SAR1A,USP36,ZC3H12A,HPS4,MCU
7_Member	GO Biological Processes	GO:1900182	positive regulation of protein localization to nucleus	-6.65865	-5.20255	25/84	908,1432,1736,1894,2316,2534,3326,3843,5295,6794,7037,7040,9531,10155,10445,10574,10576,10694,11315,23435,23607,51366,51574,80149,83667	CCT6A,MAPK14,DKC1,ECT2,FLNA,FYN,HSP90AB1,IPO5,PIK3R1,STK11,TFRC,TGFB1,BAG3,TRIM28,MCRS1,CCT7,CCT2,CCT8,PARK7,TARDBP,CD2AP,UBR5,LARP7,ZC3H12A,SESN2
7_Member	GO Biological Processes	GO:0046824	positive regulation of nucleocytoplasmic transport	-5.66359	-4.29479	19/60	1432,1660,1894,2010,2316,3326,3843,5295,5566,6934,7040,9531,10155,10657,11052,22916,23435,51366,80149	MAPK14,DHX9,ECT2,EMD,FLNA,HSP90AB1,IPO5,PIK3R1,PRKACA,TCF7L2,TGFB1,BAG3,TRIM28,KHDRBS1,CPSF6,NCBP2,TARDBP,UBR5,ZC3H12A
7_Member	GO Biological Processes	GO:0042306	regulation of protein import into nucleus	-5.37916	-4.03532	18/57	1432,1894,2316,3326,3843,4763,5295,5569,7040,9221,9531,9818,10155,11261,23435,51366,51684,80149	MAPK14,ECT2,FLNA,HSP90AB1,IPO5,NF1,PIK3R1,PKIA,TGFB1,NOLC1,BAG3,NUP58,TRIM28,CHP1,TARDBP,UBR5,SUFU,ZC3H12A
7_Member	GO Biological Processes	GO:0042307	positive regulation of protein import into nucleus	-3.66068	-2.51439	12/39	1432,1894,2316,3326,3843,5295,7040,9531,10155,23435,51366,80149	MAPK14,ECT2,FLNA,HSP90AB1,IPO5,PIK3R1,TGFB1,BAG3,TRIM28,TARDBP,UBR5,ZC3H12A
8_Summary	GO Biological Processes	GO:0006259	DNA metabolic process	-36.4297	-33.356	194/763	25,571,641,990,997,1017,1025,1032,1063,1161,1490,1647,1660,1676,1736,1786,1877,2067,2072,2140,2178,2271,2353,2956,2967,3014,3146,3159,3297,3320,3326,3835,3838,3978,4171,4521,4552,4782,4796,4869,4913,4998,4999,5000,5111,5425,5428,5536,5763,5810,5885,5888,5930,5931,5937,6117,6118,6119,6241,6418,6421,6832,6929,6934,6996,7013,7150,7153,7158,7319,7334,7335,7415,7515,7528,7555,7832,8318,8438,8450,8493,…	ABL1,BACH1,BLM,CDC6,CDC34,CDK2,CDK9,CDKN2D,CENPF,ERCC8,CCN2,GADD45A,DHX9,DFFA,DKC1,DNMT1,E4F1,ERCC1,ERCC4,EYA3,FANCE,FH,FOS,MSH6,GTF2H3,H2AX,HMGB1,HMGA1,HSF1,HSP90AA1,HSP90AB1,KIF22,KPNA2,LIG1,MCM2,NUDT1,MTRR,NFIC,TONSL,NPM1,NTHL1,ORC1,ORC2,ORC4,PCNA,POLD2,POLG,PPP5C,PTMS,RAD1,RAD21,RAD51,RBBP6,RBBP7,RBMS1,RPA1,RPA2,RPA3,RRM2,SET,SFPQ,SUPV3L1,TCF3,TCF7L2,TDG,TERF1,TOP1,TOP2A,TP53BP1,UBE2A,UBE2N,U…
8_Member	GO Biological Processes	GO:0006259	DNA metabolic process	-36.4297	-33.356	194/763	25,571,641,990,997,1017,1025,1032,1063,1161,1490,1647,1660,1676,1736,1786,1877,2067,2072,2140,2178,2271,2353,2956,2967,3014,3146,3159,3297,3320,3326,3835,3838,3978,4171,4521,4552,4782,4796,4869,4913,4998,4999,5000,5111,5425,5428,5536,5763,5810,5885,5888,5930,5931,5937,6117,6118,6119,6241,6418,6421,6832,6929,6934,6996,7013,7150,7153,7158,7319,7334,7335,7415,7515,7528,7555,7832,8318,8438,8450,8493,…	ABL1,BACH1,BLM,CDC6,CDC34,CDK2,CDK9,CDKN2D,CENPF,ERCC8,CCN2,GADD45A,DHX9,DFFA,DKC1,DNMT1,E4F1,ERCC1,ERCC4,EYA3,FANCE,FH,FOS,MSH6,GTF2H3,H2AX,HMGB1,HMGA1,HSF1,HSP90AA1,HSP90AB1,KIF22,KPNA2,LIG1,MCM2,NUDT1,MTRR,NFIC,TONSL,NPM1,NTHL1,ORC1,ORC2,ORC4,PCNA,POLD2,POLG,PPP5C,PTMS,RAD1,RAD21,RAD51,RBBP6,RBBP7,RBMS1,RPA1,RPA2,RPA3,RRM2,SET,SFPQ,SUPV3L1,TCF3,TCF7L2,TDG,TERF1,TOP1,TOP2A,TP53BP1,UBE2A,UBE2N,U…
8_Member	GO Biological Processes	GO:0006974	cellular response to DNA damage stimulus	-34.9567	-32.0478	185/725	25,324,571,578,595,602,604,641,836,1017,1025,1026,1027,1032,1161,1263,1432,1647,1969,2067,2072,2140,2178,2271,2308,2309,2475,2885,2956,2967,3014,3146,3297,3835,3978,4170,4171,4521,4609,4796,4869,4913,5058,5111,5295,5366,5425,5428,5536,5594,5810,5885,5888,5930,6117,6118,6119,6421,6446,6648,6794,6996,7153,7158,7319,7334,7335,7415,7443,7515,7528,7832,8318,8438,8450,8493,8812,9100,9261,9320,9344,9400…	ABL1,APC,BACH1,BAK1,CCND1,BCL3,BCL6,BLM,CASP3,CDK2,CDK9,CDKN1A,CDKN1B,CDKN2D,ERCC8,PLK3,MAPK14,GADD45A,EPHA2,ERCC1,ERCC4,EYA3,FANCE,FH,FOXO1,FOXO3,MTOR,GRB2,MSH6,GTF2H3,H2AX,HMGB1,HSF1,KIF22,LIG1,MCL1,MCM2,NUDT1,MYC,TONSL,NPM1,NTHL1,PAK1,PCNA,PIK3R1,PMAIP1,POLD2,POLG,PPP5C,MAPK1,RAD1,RAD21,RAD51,RBBP6,RPA1,RPA2,RPA3,SFPQ,SGK1,SOD2,STK11,TDG,TOP2A,TP53BP1,UBE2A,UBE2N,UBE2V1,VCP,VRK1,XRCC1,YY1,BTG2…
8_Member	GO Biological Processes	GO:0006281	DNA repair	-27.3655	-24.746	131/485	25,571,641,1017,1025,1032,1161,1647,2067,2072,2140,2178,2271,2956,2967,3014,3146,3297,3835,3978,4171,4521,4796,4869,4913,5111,5425,5428,5536,5810,5885,5888,6117,6118,6119,6421,6996,7158,7319,7334,7335,7415,7515,7528,7832,8318,8438,8450,9100,9320,9400,9401,9768,9907,9960,10036,10075,10155,10269,10273,10293,10445,10459,10524,10933,11044,11284,11315,22992,23047,23049,23064,23198,23347,23411,23503,26…	ABL1,BACH1,BLM,CDK2,CDK9,CDKN2D,ERCC8,GADD45A,ERCC1,ERCC4,EYA3,FANCE,FH,MSH6,GTF2H3,H2AX,HMGB1,HSF1,KIF22,LIG1,MCM2,NUDT1,TONSL,NPM1,NTHL1,PCNA,POLD2,POLG,PPP5C,RAD1,RAD21,RAD51,RPA1,RPA2,RPA3,SFPQ,TDG,TP53BP1,UBE2A,UBE2N,UBE2V1,VCP,XRCC1,YY1,BTG2,CDC45,RAD54L,CUL4B,USP10,TRIP12,RECQL5,RECQL4,PCLAF,AP5Z1,USP3,CHAF1A,HUWE1,TRIM28,ZMPSTE24,STUB1,TRAIP,MCRS1,MAD2L2,KAT5,MORF4L1,TENT4A,PNKP,PARK7,KDM…
8_Member	GO Biological Processes	GO:0006302	double-strand break repair	-13.2635	-11.2853	57/201	641,1161,2067,2072,2140,3014,3146,4171,4796,5536,5885,5888,6117,6118,6119,6421,7158,7334,7415,7515,7528,8318,8438,9400,9401,9907,10459,10524,10933,11044,11284,22992,23064,23347,23503,27434,50485,51341,51444,51567,54617,54840,55317,58493,64710,64859,79035,79677,80198,84464,85456,113130,113510,119392,157570,200558,286053	BLM,ERCC8,ERCC1,ERCC4,EYA3,H2AX,HMGB1,MCM2,TONSL,PPP5C,RAD21,RAD51,RPA1,RPA2,RPA3,SFPQ,TP53BP1,UBE2N,VCP,XRCC1,YY1,CDC45,RAD54L,RECQL5,RECQL4,AP5Z1,MAD2L2,KAT5,MORF4L1,TENT4A,PNKP,KDM2A,SETX,SMCHD1,ZFYVE26,POLM,SMARCAL1,ZBTB7A,RNF138,TDP2,INO80,APTX,AP5S1,INIP,NUCKS1,NABP1,NABP2,SMC6,MUS81,SLX4,TNKS1BP1,CDCA5,HELQ,SFR1,ESCO2,APLF,NSMCE2
8_Member	GO Biological Processes	GO:0000724	double-strand break repair via homologous recombination	-9.68748	-7.95616	35/112	641,2072,3014,4171,4796,5885,5888,6117,6118,6119,6421,7334,7515,7528,8318,8438,9400,9401,9907,10524,10933,23503,51444,54617,55317,58493,64710,64859,79035,79677,80198,84464,113510,119392,286053	BLM,ERCC4,H2AX,MCM2,TONSL,RAD21,RAD51,RPA1,RPA2,RPA3,SFPQ,UBE2N,XRCC1,YY1,CDC45,RAD54L,RECQL5,RECQL4,AP5Z1,KAT5,MORF4L1,ZFYVE26,RNF138,INO80,AP5S1,INIP,NUCKS1,NABP1,NABP2,SMC6,MUS81,SLX4,HELQ,SFR1,NSMCE2
8_Member	GO Biological Processes	GO:0000725	recombinational repair	-9.22285	-7.53209	35/116	641,2072,3014,4171,4796,5885,5888,6117,6118,6119,6421,7334,7515,7528,8318,8438,9400,9401,9907,10524,10933,23503,51444,54617,55317,58493,64710,64859,79035,79677,80198,84464,113510,119392,286053	BLM,ERCC4,H2AX,MCM2,TONSL,RAD21,RAD51,RPA1,RPA2,RPA3,SFPQ,UBE2N,XRCC1,YY1,CDC45,RAD54L,RECQL5,RECQL4,AP5Z1,KAT5,MORF4L1,ZFYVE26,RNF138,INO80,AP5S1,INIP,NUCKS1,NABP1,NABP2,SMC6,MUS81,SLX4,HELQ,SFR1,NSMCE2
8_Member	GO Biological Processes	GO:0006310	DNA recombination	-7.62566	-6.07422	51/233	641,2067,2072,2956,3014,3146,4171,4796,5885,5888,6117,6118,6119,6421,6832,6929,7153,7334,7515,7528,8318,8438,9400,9401,9730,9907,10445,10524,10933,23064,23304,23503,27434,51010,51444,54617,55317,58493,64710,64859,79035,79677,79703,80119,80198,84464,84717,113510,116138,119392,286053	BLM,ERCC1,ERCC4,MSH6,H2AX,HMGB1,MCM2,TONSL,RAD21,RAD51,RPA1,RPA2,RPA3,SFPQ,SUPV3L1,TCF3,TOP2A,UBE2N,XRCC1,YY1,CDC45,RAD54L,RECQL5,RECQL4,DCAF1,AP5Z1,MCRS1,KAT5,MORF4L1,SETX,UBR2,ZFYVE26,POLM,EXOSC3,RNF138,INO80,AP5S1,INIP,NUCKS1,NABP1,NABP2,SMC6,C11orf80,PIF1,MUS81,SLX4,HDGFL2,HELQ,KLHDC3,SFR1,NSMCE2
9_Summary	GO Biological Processes	GO:0010564	regulation of cell cycle process	-34.1934	-31.3279	185/734	60,324,387,585,595,604,641,677,678,701,801,805,808,811,891,990,991,993,996,998,1017,1026,1027,1032,1062,1063,1104,1213,1263,1432,1490,1499,1613,1654,1739,1778,1843,1877,1894,1956,1981,2069,3014,3192,3275,3398,3832,4591,4609,4869,4926,4998,5119,5300,5526,5569,5629,5810,5885,5888,5925,6118,6196,6241,6347,6421,6597,6599,6602,6662,6868,7013,7039,7158,8110,8289,8318,8444,8450,8467,8480,8658,8678,8766,…	ACTB,APC,RHOA,BBS4,CCND1,BCL6,BLM,ZFP36L1,ZFP36L2,BUB1B,CALM1,CALM2,CALM3,CALR,CCNB1,CDC6,CDC20,CDC25A,CDC27,CDC42,CDK2,CDKN1A,CDKN1B,CDKN2D,CENPE,CENPF,RCC1,CLTC,PLK3,MAPK14,CCN2,CTNNB1,DAPK3,DDX3X,DLG1,DYNC1H1,DUSP1,E4F1,ECT2,EGFR,EIF4G1,EREG,H2AX,HNRNPU,PRMT2,ID2,KIF11,TRIM37,MYC,NPM1,NUMA1,ORC1,CHMP1A,PIN1,PPP2R5B,PKIA,PROX1,RAD1,RAD21,RAD51,RB1,RPA2,RPS6KA2,RRM2,CCL2,SFPQ,SMARCA4,SMARCC1,SMA…
9_Member	GO Biological Processes	GO:0010564	regulation of cell cycle process	-34.1934	-31.3279	185/734	60,324,387,585,595,604,641,677,678,701,801,805,808,811,891,990,991,993,996,998,1017,1026,1027,1032,1062,1063,1104,1213,1263,1432,1490,1499,1613,1654,1739,1778,1843,1877,1894,1956,1981,2069,3014,3192,3275,3398,3832,4591,4609,4869,4926,4998,5119,5300,5526,5569,5629,5810,5885,5888,5925,6118,6196,6241,6347,6421,6597,6599,6602,6662,6868,7013,7039,7158,8110,8289,8318,8444,8450,8467,8480,8658,8678,8766,…	ACTB,APC,RHOA,BBS4,CCND1,BCL6,BLM,ZFP36L1,ZFP36L2,BUB1B,CALM1,CALM2,CALM3,CALR,CCNB1,CDC6,CDC20,CDC25A,CDC27,CDC42,CDK2,CDKN1A,CDKN1B,CDKN2D,CENPE,CENPF,RCC1,CLTC,PLK3,MAPK14,CCN2,CTNNB1,DAPK3,DDX3X,DLG1,DYNC1H1,DUSP1,E4F1,ECT2,EGFR,EIF4G1,EREG,H2AX,HNRNPU,PRMT2,ID2,KIF11,TRIM37,MYC,NPM1,NUMA1,ORC1,CHMP1A,PIN1,PPP2R5B,PKIA,PROX1,RAD1,RAD21,RAD51,RB1,RPA2,RPS6KA2,RRM2,CCL2,SFPQ,SMARCA4,SMARCC1,SMA…
9_Member	GO Biological Processes	GO:0007346	regulation of mitotic cell cycle	-26.6171	-24.0205	135/517	25,60,324,595,604,641,677,678,701,891,984,990,991,993,996,998,1017,1026,1027,1032,1062,1063,1104,1164,1263,1499,1613,1654,1739,1843,1877,1956,1981,2069,3192,3275,3280,3297,3398,4212,4609,4998,5048,5300,5569,5578,5727,5885,5925,6118,6119,6241,6347,6386,6597,6599,6602,6868,7039,7832,8110,8289,8450,8729,8766,8826,9183,9184,9314,9344,9368,9587,9928,10106,10201,10269,10393,10419,10459,10769,11319,2293…	ABL1,ACTB,APC,CCND1,BCL6,BLM,ZFP36L1,ZFP36L2,BUB1B,CCNB1,CDK11B,CDC6,CDC20,CDC25A,CDC27,CDC42,CDK2,CDKN1A,CDKN1B,CDKN2D,CENPE,CENPF,RCC1,CKS2,PLK3,CTNNB1,DAPK3,DDX3X,DLG1,DUSP1,E4F1,EGFR,EIF4G1,EREG,HNRNPU,PRMT2,HES1,HSF1,ID2,MEIS2,MYC,ORC1,PAFAH1B1,PIN1,PKIA,PRKCA,PTCH1,RAD21,RB1,RPA2,RPA3,RRM2,CCL2,SDCBP,SMARCA4,SMARCC1,SMARCD1,ADAM17,TGFA,BTG2,DPF3,ARID1A,CUL4B,GBF1,RAB11A,IQGAP1,ZW10,BUB3,KLF…
9_Member	GO Biological Processes	GO:0045786	negative regulation of cell cycle	-21.1206	-18.7718	101/375	25,324,388,595,604,641,677,678,701,836,990,991,1017,1026,1027,1032,1063,1263,1432,1499,1739,1843,3014,3164,3275,3843,4591,4869,4880,4998,5526,5810,5885,5925,6118,6196,6347,7013,7026,7040,7128,7158,7159,7832,8318,8467,8658,9183,9184,9314,9344,9368,9587,10106,10201,10432,10459,10527,10614,10769,23368,23378,23411,25793,26271,27085,27243,51053,51322,51343,51347,51499,54888,54908,54962,54998,55031,550…	ABL1,APC,RHOB,CCND1,BCL6,BLM,ZFP36L1,ZFP36L2,BUB1B,CASP3,CDC6,CDC20,CDK2,CDKN1A,CDKN1B,CDKN2D,CENPF,PLK3,MAPK14,CTNNB1,DLG1,DUSP1,H2AX,NR4A1,PRMT2,IPO5,TRIM37,NPM1,NPPC,ORC1,PPP2R5B,RAD1,RAD21,RB1,RPA2,RPS6KA2,CCL2,TERF1,NR2F2,TGFB1,TNFAIP3,TP53BP1,TP53BP2,BTG2,CDC45,SMARCA5,TNKS,ZW10,BUB3,KLF4,TAOK2,SLC9A3R1,MAD2L1BP,CTDSP2,NME6,RBM14,MAD2L2,IPO7,HEXIM1,PLK2,PPP1R13B,RRP8,SIRT1,FBXO7,FBXO5,MTBP,…
9_Member	GO Biological Processes	GO:1901987	regulation of cell cycle phase transition	-21.0598	-18.7172	114/454	60,324,595,641,677,678,701,891,990,991,993,996,1017,1026,1027,1032,1062,1063,1263,1432,1654,1739,1843,1956,1981,3014,3275,3398,4869,4998,5569,5629,5810,5885,5888,5925,6118,6241,6347,6597,6599,6602,6868,7158,8110,8289,8318,8444,8450,8766,9183,9184,9314,9344,9587,9928,9984,10106,10116,10459,10769,10926,11319,22933,23476,25793,25906,25942,26060,26271,27085,51322,51343,51347,51433,51499,51529,54617,5…	ACTB,APC,CCND1,BLM,ZFP36L1,ZFP36L2,BUB1B,CCNB1,CDC6,CDC20,CDC25A,CDC27,CDK2,CDKN1A,CDKN1B,CDKN2D,CENPE,CENPF,PLK3,MAPK14,DDX3X,DLG1,DUSP1,EGFR,EIF4G1,H2AX,PRMT2,ID2,NPM1,ORC1,PKIA,PROX1,RAD1,RAD21,RAD51,RB1,RPA2,RRM2,CCL2,SMARCA4,SMARCC1,SMARCD1,ADAM17,TP53BP1,DPF3,ARID1A,CDC45,DYRK3,CUL4B,RAB11A,ZW10,BUB3,KLF4,TAOK2,MAD2L1BP,KIF14,THOC1,CTDSP2,FEM1B,MAD2L2,PLK2,DBF4,ECD,SIRT2,BRD4,FBXO7,ANAPC15,…
9_Member	GO Biological Processes	GO:1901990	regulation of mitotic cell cycle phase transition	-18.0839	-15.8456	92/355	60,324,595,641,677,678,701,891,990,991,993,996,1017,1026,1027,1032,1062,1063,1263,1654,1739,1843,1956,1981,3275,3398,4998,5569,5885,5925,6118,6241,6347,6597,6599,6602,6868,8110,8289,8450,8766,9183,9184,9314,9344,9587,9928,10106,10459,10769,11319,22933,23476,25793,25906,25942,26060,26271,27085,51322,51343,51347,51433,51499,51529,54617,54908,55031,55055,55193,55367,57099,57492,57521,57551,58190,584…	ACTB,APC,CCND1,BLM,ZFP36L1,ZFP36L2,BUB1B,CCNB1,CDC6,CDC20,CDC25A,CDC27,CDK2,CDKN1A,CDKN1B,CDKN2D,CENPE,CENPF,PLK3,DDX3X,DLG1,DUSP1,EGFR,EIF4G1,PRMT2,ID2,ORC1,PKIA,RAD21,RB1,RPA2,RRM2,CCL2,SMARCA4,SMARCC1,SMARCD1,ADAM17,DPF3,ARID1A,CUL4B,RAB11A,ZW10,BUB3,KLF4,TAOK2,MAD2L1BP,KIF14,CTDSP2,MAD2L2,PLK2,ECD,SIRT2,BRD4,FBXO7,ANAPC15,SIN3A,APPL1,FBXO5,MTBP,WAC,FZR1,TAOK3,ANAPC5,TRIAP1,ANAPC11,INO80,SPDL1…
9_Member	GO Biological Processes	GO:0010948	negative regulation of cell cycle process	-17.8311	-15.6257	80/287	324,595,604,641,677,678,701,990,991,1017,1026,1027,1032,1063,1263,1432,1739,3014,3275,4591,4869,4998,5526,5810,5885,5925,6118,6196,6347,7013,7158,8318,8467,8658,9183,9184,9314,9344,9587,10106,10201,10432,10459,10769,25793,26271,27085,27243,51322,51343,51347,51499,54888,54908,54962,54998,55031,55055,55367,57099,57551,57646,58190,58493,64859,79035,79733,79791,79960,80198,83540,84126,84444,90381,916…	APC,CCND1,BCL6,BLM,ZFP36L1,ZFP36L2,BUB1B,CDC6,CDC20,CDK2,CDKN1A,CDKN1B,CDKN2D,CENPF,PLK3,MAPK14,DLG1,H2AX,PRMT2,TRIM37,NPM1,ORC1,PPP2R5B,RAD1,RAD21,RB1,RPA2,RPS6KA2,CCL2,TERF1,TP53BP1,CDC45,SMARCA5,TNKS,ZW10,BUB3,KLF4,TAOK2,MAD2L1BP,CTDSP2,NME6,RBM14,MAD2L2,PLK2,FBXO7,FBXO5,MTBP,CHMP2A,WAC,FZR1,TAOK3,TRIAP1,NSUN2,SPDL1,TIPIN,AURKAIP1,USP47,ZWILCH,PIDD1,AVEN,TAOK1,USP28,CTDSP1,INIP,NABP1,NABP2,E2F…
9_Member	GO Biological Processes	GO:1901988	negative regulation of cell cycle phase transition	-13.0613	-11.1015	63/238	324,595,641,677,678,701,990,991,1017,1026,1027,1032,1063,1263,1432,1739,3014,3275,4998,5810,5885,5925,6118,6347,7158,8318,9183,9184,9314,9344,10106,10459,10769,25793,26271,51322,51343,51347,51499,54888,54908,54962,55031,55055,55367,57099,57551,57646,58190,58493,64859,79035,79791,79960,80198,83540,84126,84444,90381,91607,116224,261726,406968	APC,CCND1,BLM,ZFP36L1,ZFP36L2,BUB1B,CDC6,CDC20,CDK2,CDKN1A,CDKN1B,CDKN2D,CENPF,PLK3,MAPK14,DLG1,H2AX,PRMT2,ORC1,RAD1,RAD21,RB1,RPA2,CCL2,TP53BP1,CDC45,ZW10,BUB3,KLF4,TAOK2,CTDSP2,MAD2L2,PLK2,FBXO7,FBXO5,WAC,FZR1,TAOK3,TRIAP1,NSUN2,SPDL1,TIPIN,USP47,ZWILCH,PIDD1,AVEN,TAOK1,USP28,CTDSP1,INIP,NABP1,NABP2,FBXO31,JADE1,MUS81,NUF2,ATRIP,DOT1L,TICRR,SLFN11,PABIR1,TIPRL,MIR193A
9_Member	GO Biological Processes	GO:0045930	negative regulation of mitotic cell cycle	-12.9859	-11.0337	61/227	25,324,595,604,641,677,678,701,990,991,1017,1026,1027,1063,1263,1499,1739,3275,4998,5885,5925,6118,6347,7832,9183,9184,9314,9344,9368,10106,10201,10459,10769,25793,26271,27085,51322,51343,51347,51499,54908,54962,54998,55031,55055,55367,57099,57551,58190,58493,64859,79035,79791,79960,80198,83540,90381,91607,116224,146691,406968	ABL1,APC,CCND1,BCL6,BLM,ZFP36L1,ZFP36L2,BUB1B,CDC6,CDC20,CDK2,CDKN1A,CDKN1B,CENPF,PLK3,CTNNB1,DLG1,PRMT2,ORC1,RAD21,RB1,RPA2,CCL2,BTG2,ZW10,BUB3,KLF4,TAOK2,SLC9A3R1,CTDSP2,NME6,MAD2L2,PLK2,FBXO7,FBXO5,MTBP,WAC,FZR1,TAOK3,TRIAP1,SPDL1,TIPIN,AURKAIP1,USP47,ZWILCH,PIDD1,AVEN,TAOK1,CTDSP1,INIP,NABP1,NABP2,FBXO31,JADE1,MUS81,NUF2,TICRR,SLFN11,PABIR1,TOM1L2,MIR193A
9_Member	GO Biological Processes	GO:1901991	negative regulation of mitotic cell cycle phase transition	-11.5558	-9.71639	50/178	324,595,641,677,678,701,990,991,1017,1026,1027,1063,1263,1739,3275,4998,5885,5925,6118,6347,9183,9184,9314,9344,10106,10459,10769,25793,26271,51322,51343,51347,51499,54908,55031,55055,55367,57099,57551,58190,58493,64859,79035,79791,79960,83540,90381,91607,116224,406968	APC,CCND1,BLM,ZFP36L1,ZFP36L2,BUB1B,CDC6,CDC20,CDK2,CDKN1A,CDKN1B,CENPF,PLK3,DLG1,PRMT2,ORC1,RAD21,RB1,RPA2,CCL2,ZW10,BUB3,KLF4,TAOK2,CTDSP2,MAD2L2,PLK2,FBXO7,FBXO5,WAC,FZR1,TAOK3,TRIAP1,SPDL1,USP47,ZWILCH,PIDD1,AVEN,TAOK1,CTDSP1,INIP,NABP1,NABP2,FBXO31,JADE1,NUF2,TICRR,SLFN11,PABIR1,MIR193A
9_Member	GO Biological Processes	GO:0000075	cell cycle checkpoint signaling	-11.2235	-9.40319	45/153	324,595,641,701,990,991,1017,1026,1027,1063,1263,1432,3014,4998,5810,6118,7158,8318,9183,9184,9344,10459,10769,51322,51343,51347,51499,54888,54908,54962,55055,55367,57551,57646,58493,64859,79035,79791,80198,83540,84126,84444,90381,116224,261726	APC,CCND1,BLM,BUB1B,CDC6,CDC20,CDK2,CDKN1A,CDKN1B,CENPF,PLK3,MAPK14,H2AX,ORC1,RAD1,RPA2,TP53BP1,CDC45,ZW10,BUB3,TAOK2,MAD2L2,PLK2,WAC,FZR1,TAOK3,TRIAP1,NSUN2,SPDL1,TIPIN,ZWILCH,PIDD1,TAOK1,USP28,INIP,NABP1,NABP2,FBXO31,MUS81,NUF2,ATRIP,DOT1L,TICRR,PABIR1,TIPRL
9_Member	GO Biological Processes	GO:2000045	regulation of G1/S transition of mitotic cell cycle	-9.28102	-7.58457	47/185	60,324,595,990,1017,1026,1027,1032,1263,1654,1739,1956,1981,3275,3398,5925,6118,6241,6347,6597,6599,6602,6868,8110,8289,8450,9314,9928,10106,10769,11319,25793,26060,27085,51322,51499,54617,55193,55367,57492,57521,58190,79791,79960,91607,196528,406968	ACTB,APC,CCND1,CDC6,CDK2,CDKN1A,CDKN1B,CDKN2D,PLK3,DDX3X,DLG1,EGFR,EIF4G1,PRMT2,ID2,RB1,RPA2,RRM2,CCL2,SMARCA4,SMARCC1,SMARCD1,ADAM17,DPF3,ARID1A,CUL4B,KLF4,KIF14,CTDSP2,PLK2,ECD,FBXO7,APPL1,MTBP,WAC,TRIAP1,INO80,PBRM1,PIDD1,ARID1B,RPTOR,CTDSP1,FBXO31,JADE1,SLFN11,ARID2,MIR193A
9_Member	GO Biological Processes	GO:0042770	signal transduction in response to DNA damage	-8.61437	-6.96575	37/133	25,595,602,641,1017,1026,1027,1263,1432,1647,2309,2885,3014,5810,6118,7158,8493,9100,9344,10459,10524,10769,51322,51343,51347,51499,54962,55367,57551,57646,79791,80198,83667,84126,84444,90381,261726	ABL1,CCND1,BCL3,BLM,CDK2,CDKN1A,CDKN1B,PLK3,MAPK14,GADD45A,FOXO3,GRB2,H2AX,RAD1,RPA2,TP53BP1,PPM1D,USP10,TAOK2,MAD2L2,KAT5,PLK2,WAC,FZR1,TAOK3,TRIAP1,TIPIN,PIDD1,TAOK1,USP28,FBXO31,MUS81,SESN2,ATRIP,DOT1L,TICRR,TIPRL
9_Member	GO Biological Processes	GO:1902806	regulation of cell cycle G1/S phase transition	-8.5524	-6.91125	50/213	60,324,595,990,1017,1026,1027,1032,1263,1654,1739,1956,1981,3275,3398,5925,6118,6241,6347,6597,6599,6602,6868,8110,8289,8450,9314,9928,10106,10769,11319,25793,26060,27085,51322,51499,54617,54623,55193,55294,55367,57492,57521,58190,79791,79960,81610,91607,196528,406968	ACTB,APC,CCND1,CDC6,CDK2,CDKN1A,CDKN1B,CDKN2D,PLK3,DDX3X,DLG1,EGFR,EIF4G1,PRMT2,ID2,RB1,RPA2,RRM2,CCL2,SMARCA4,SMARCC1,SMARCD1,ADAM17,DPF3,ARID1A,CUL4B,KLF4,KIF14,CTDSP2,PLK2,ECD,FBXO7,APPL1,MTBP,WAC,TRIAP1,INO80,PAF1,PBRM1,FBXW7,PIDD1,ARID1B,RPTOR,CTDSP1,FBXO31,JADE1,FAM83D,SLFN11,ARID2,MIR193A
9_Member	GO Biological Processes	GO:0007093	mitotic cell cycle checkpoint signaling	-8.47006	-6.83626	35/123	324,595,641,701,990,991,1017,1026,1027,1063,1263,4998,6118,9183,9184,9344,10459,10769,51322,51343,51347,51499,54908,54962,55055,55367,57551,58493,64859,79035,79791,80198,83540,90381,116224	APC,CCND1,BLM,BUB1B,CDC6,CDC20,CDK2,CDKN1A,CDKN1B,CENPF,PLK3,ORC1,RPA2,ZW10,BUB3,TAOK2,MAD2L2,PLK2,WAC,FZR1,TAOK3,TRIAP1,SPDL1,TIPIN,ZWILCH,PIDD1,TAOK1,INIP,NABP1,NABP2,FBXO31,MUS81,NUF2,TICRR,PABIR1
9_Member	GO Biological Processes	GO:0031570	DNA integrity checkpoint signaling	-6.81346	-5.3401	30/111	595,641,990,1017,1026,1027,1263,1432,3014,4998,5810,6118,7158,8318,9344,10769,51322,51343,51347,51499,54962,55367,57551,57646,79791,80198,84126,84444,90381,261726	CCND1,BLM,CDC6,CDK2,CDKN1A,CDKN1B,PLK3,MAPK14,H2AX,ORC1,RAD1,RPA2,TP53BP1,CDC45,TAOK2,PLK2,WAC,FZR1,TAOK3,TRIAP1,TIPIN,PIDD1,TAOK1,USP28,FBXO31,MUS81,ATRIP,DOT1L,TICRR,TIPRL
9_Member	GO Biological Processes	GO:0000077	DNA damage checkpoint signaling	-5.91589	-4.52892	27/103	595,641,1017,1026,1027,1263,1432,3014,5810,6118,7158,9344,10769,51322,51343,51347,51499,54962,55367,57551,57646,79791,80198,84126,84444,90381,261726	CCND1,BLM,CDK2,CDKN1A,CDKN1B,PLK3,MAPK14,H2AX,RAD1,RPA2,TP53BP1,TAOK2,PLK2,WAC,FZR1,TAOK3,TRIAP1,TIPIN,PIDD1,TAOK1,USP28,FBXO31,MUS81,ATRIP,DOT1L,TICRR,TIPRL
9_Member	GO Biological Processes	GO:2000134	negative regulation of G1/S transition of mitotic cell cycle	-5.29597	-3.95831	23/86	324,595,1017,1026,1027,1263,1739,3275,5925,6118,6347,9314,10106,10769,25793,51322,51499,55367,58190,79791,79960,91607,406968	APC,CCND1,CDK2,CDKN1A,CDKN1B,PLK3,DLG1,PRMT2,RB1,RPA2,CCL2,KLF4,CTDSP2,PLK2,FBXO7,WAC,TRIAP1,PIDD1,CTDSP1,FBXO31,JADE1,SLFN11,MIR193A
9_Member	GO Biological Processes	GO:1902807	negative regulation of cell cycle G1/S phase transition	-4.86794	-3.57788	24/97	324,595,1017,1026,1027,1032,1263,1739,3275,5925,6118,6347,9314,10106,10769,25793,51322,51499,55367,58190,79791,79960,91607,406968	APC,CCND1,CDK2,CDKN1A,CDKN1B,CDKN2D,PLK3,DLG1,PRMT2,RB1,RPA2,CCL2,KLF4,CTDSP2,PLK2,FBXO7,WAC,TRIAP1,PIDD1,CTDSP1,FBXO31,JADE1,SLFN11,MIR193A
9_Member	GO Biological Processes	GO:0044774	mitotic DNA integrity checkpoint signaling	-4.49457	-3.24789	21/83	595,641,990,1017,1026,1027,1263,4998,6118,9344,10769,51322,51343,51347,51499,54962,55367,57551,79791,80198,90381	CCND1,BLM,CDC6,CDK2,CDKN1A,CDKN1B,PLK3,ORC1,RPA2,TAOK2,PLK2,WAC,FZR1,TAOK3,TRIAP1,TIPIN,PIDD1,TAOK1,FBXO31,MUS81,TICRR
9_Member	GO Biological Processes	GO:0031571	mitotic G1 DNA damage checkpoint signaling	-4.33361	-3.10496	11/29	595,1017,1026,1027,1263,6118,10769,51322,51499,55367,79791	CCND1,CDK2,CDKN1A,CDKN1B,PLK3,RPA2,PLK2,WAC,TRIAP1,PIDD1,FBXO31
9_Member	GO Biological Processes	GO:0044819	mitotic G1/S transition checkpoint signaling	-4.17499	-2.96457	11/30	595,1017,1026,1027,1263,6118,10769,51322,51499,55367,79791	CCND1,CDK2,CDKN1A,CDKN1B,PLK3,RPA2,PLK2,WAC,TRIAP1,PIDD1,FBXO31
9_Member	GO Biological Processes	GO:0072331	signal transduction by p53 class mediator	-4.16976	-2.96071	21/87	602,1026,1027,1263,1655,2309,5366,6794,7159,8493,9100,10524,10769,23368,23378,23411,51499,55367,57646,83667,204851	BCL3,CDKN1A,CDKN1B,PLK3,DDX5,FOXO3,PMAIP1,STK11,TP53BP2,PPM1D,USP10,KAT5,PLK2,PPP1R13B,RRP8,SIRT1,TRIAP1,PIDD1,USP28,SESN2,HIPK1
9_Member	GO Biological Processes	GO:0044773	mitotic DNA damage checkpoint signaling	-3.80889	-2.6428	19/79	595,641,1017,1026,1027,1263,6118,9344,10769,51322,51343,51347,51499,54962,55367,57551,79791,80198,90381	CCND1,BLM,CDK2,CDKN1A,CDKN1B,PLK3,RPA2,TAOK2,PLK2,WAC,FZR1,TAOK3,TRIAP1,TIPIN,PIDD1,TAOK1,FBXO31,MUS81,TICRR
9_Member	GO Biological Processes	GO:0030330	DNA damage response, signal transduction by p53 class mediator	-3.32868	-2.24205	12/42	602,1026,1027,1263,2309,8493,9100,10524,10769,51499,55367,83667	BCL3,CDKN1A,CDKN1B,PLK3,FOXO3,PPM1D,USP10,KAT5,PLK2,TRIAP1,PIDD1,SESN2
9_Member	GO Biological Processes	GO:0006977	DNA damage response, signal transduction by p53 class mediator resulting in cell cycle arrest	-2.25854	-1.36021	6/18	1026,1027,1263,10769,51499,55367	CDKN1A,CDKN1B,PLK3,PLK2,TRIAP1,PIDD1
10_Summary	GO Biological Processes	GO:0080135	regulation of cellular response to stress	-34.0814	-31.2361	183/723	25,60,468,578,754,960,998,1025,1032,1161,1191,1236,1387,1490,1499,1647,1655,1660,1739,1843,1859,1956,1981,2023,2043,2067,2072,2081,2140,2308,2309,2316,2475,2521,2530,2534,2876,2950,3014,3146,3276,3297,3301,3309,3337,3638,4170,4296,4609,4616,4690,4780,4869,5034,5048,5052,5111,5295,5366,5396,5478,5594,5605,5609,5771,5888,6118,6386,6421,6591,6597,6599,6602,6615,6647,6648,6659,6874,6879,6881,6883,694…	ABL1,ACTB,ATF4,BAK1,PTTG1IP,CD44,CDC42,CDK9,CDKN2D,ERCC8,CLU,CCR7,CREBBP,CCN2,CTNNB1,GADD45A,DDX5,DHX9,DLG1,DUSP1,DYRK1A,EGFR,EIF4G1,ENO1,EPHA4,ERCC1,ERCC4,ERN1,EYA3,FOXO1,FOXO3,FLNA,MTOR,FUS,FUT8,FYN,GPX1,GSTP1,H2AX,HMGB1,PRMT1,HSF1,DNAJA1,HSPA5,DNAJB1,INSIG1,MCL1,MAP3K11,MYC,GADD45B,NCK1,NFE2L2,NPM1,P4HB,PAFAH1B1,PRDX1,PCNA,PIK3R1,PMAIP1,PRRX1,PPIA,MAPK1,MAP2K2,MAP2K7,PTPN2,RAD51,RPA2,SDCBP,SFP…
10_Member	GO Biological Processes	GO:0080135	regulation of cellular response to stress	-34.0814	-31.2361	183/723	25,60,468,578,754,960,998,1025,1032,1161,1191,1236,1387,1490,1499,1647,1655,1660,1739,1843,1859,1956,1981,2023,2043,2067,2072,2081,2140,2308,2309,2316,2475,2521,2530,2534,2876,2950,3014,3146,3276,3297,3301,3309,3337,3638,4170,4296,4609,4616,4690,4780,4869,5034,5048,5052,5111,5295,5366,5396,5478,5594,5605,5609,5771,5888,6118,6386,6421,6591,6597,6599,6602,6615,6647,6648,6659,6874,6879,6881,6883,694…	ABL1,ACTB,ATF4,BAK1,PTTG1IP,CD44,CDC42,CDK9,CDKN2D,ERCC8,CLU,CCR7,CREBBP,CCN2,CTNNB1,GADD45A,DDX5,DHX9,DLG1,DUSP1,DYRK1A,EGFR,EIF4G1,ENO1,EPHA4,ERCC1,ERCC4,ERN1,EYA3,FOXO1,FOXO3,FLNA,MTOR,FUS,FUT8,FYN,GPX1,GSTP1,H2AX,HMGB1,PRMT1,HSF1,DNAJA1,HSPA5,DNAJB1,INSIG1,MCL1,MAP3K11,MYC,GADD45B,NCK1,NFE2L2,NPM1,P4HB,PAFAH1B1,PRDX1,PCNA,PIK3R1,PMAIP1,PRRX1,PPIA,MAPK1,MAP2K2,MAP2K7,PTPN2,RAD51,RPA2,SDCBP,SFP…
10_Member	GO Biological Processes	GO:0051052	regulation of DNA metabolic process	-30.2353	-27.4626	145/537	60,317,604,641,659,908,990,998,1017,1025,1026,1161,1499,1660,1676,1736,1956,2067,2069,2072,2140,2521,2956,3005,3006,3014,3146,3182,3183,3192,3297,3320,3326,3399,3838,4171,4358,4609,4869,4880,5111,5290,5394,5594,5609,5888,5930,6118,6597,6599,6602,6830,6874,6879,6881,6883,6944,7013,7037,7040,7126,7158,7334,7335,7515,7528,8110,8239,8289,8464,8467,8658,8971,9314,9320,9400,9837,9984,10097,10155,10269,…	ACTB,APAF1,BCL6,BLM,BMPR2,CCT6A,CDC6,CDC42,CDK2,CDK9,CDKN1A,ERCC8,CTNNB1,DHX9,DFFA,DKC1,EGFR,ERCC1,EREG,ERCC4,EYA3,FUS,MSH6,H1-0,H1-2,H2AX,HMGB1,HNRNPAB,HNRNPC,HNRNPU,HSF1,HSP90AA1,HSP90AB1,ID3,KPNA2,MCM2,MPV17,MYC,NPM1,NPPC,PCNA,PIK3CA,EXOSC10,MAPK1,MAP2K7,RAD51,RBBP6,RPA2,SMARCA4,SMARCC1,SMARCD1,SUPT6H,TAF4,TAF7,TAF10,TAF12,VPS72,TERF1,TFRC,TGFB1,TNFAIP1,TP53BP1,UBE2N,UBE2V1,XRCC1,YY1,DPF3,USP9…
10_Member	GO Biological Processes	GO:2001020	regulation of response to DNA damage stimulus	-19.8441	-17.543	87/307	25,60,754,960,1025,1032,1161,1191,1655,1660,1859,1956,2067,2072,2140,2521,3014,3146,3297,4170,4609,5111,5366,5888,6118,6591,6597,6599,6602,6615,6659,6874,6879,6881,6883,6944,7158,7178,7334,7335,7515,7528,8110,8289,8444,8464,8467,8533,9320,9400,9774,9984,10097,10116,10155,10269,10445,10459,10524,10933,11284,23049,23326,23347,23411,26122,26271,29072,51366,51499,54617,55031,55193,55257,55578,55611,5…	ABL1,ACTB,PTTG1IP,CD44,CDK9,CDKN2D,ERCC8,CLU,DDX5,DHX9,DYRK1A,EGFR,ERCC1,ERCC4,EYA3,FUS,H2AX,HMGB1,HSF1,MCL1,MYC,PCNA,PMAIP1,RAD51,RPA2,SNAI2,SMARCA4,SMARCC1,SMARCD1,SNAI1,SOX4,TAF4,TAF7,TAF10,TAF12,VPS72,TP53BP1,TPT1,UBE2N,UBE2V1,XRCC1,YY1,DPF3,ARID1A,DYRK3,SUPT3H,SMARCA5,COPS3,TRIP12,RECQL5,BCLAF1,THOC1,ACTR2,FEM1B,TRIM28,ZMPSTE24,MCRS1,MAD2L2,KAT5,MORF4L1,PNKP,SMG1,USP22,SMCHD1,SIRT1,EPC2,FBXO…
10_Member	GO Biological Processes	GO:0051054	positive regulation of DNA metabolic process	-13.6346	-11.6372	74/298	60,908,998,1017,1499,1660,1736,1956,2067,2069,2140,2521,3014,3146,3182,3297,3320,3326,4609,5111,5594,5609,5888,6597,6599,6602,6944,7013,7037,7040,7126,7158,7334,7515,7528,8110,8239,8289,8467,8658,9314,9837,10097,10155,10445,10459,10524,10574,10576,10694,10728,10926,10933,11124,11284,23175,23347,23411,26122,27154,51010,54617,55193,55257,57492,79035,79733,80174,84464,84717,140609,196528,200558,4004…	ACTB,CCT6A,CDC42,CDK2,CTNNB1,DHX9,DKC1,EGFR,ERCC1,EREG,EYA3,FUS,H2AX,HMGB1,HNRNPAB,HSF1,HSP90AA1,HSP90AB1,MYC,PCNA,MAPK1,MAP2K7,RAD51,SMARCA4,SMARCC1,SMARCD1,VPS72,TERF1,TFRC,TGFB1,TNFAIP1,TP53BP1,UBE2N,XRCC1,YY1,DPF3,USP9X,ARID1A,SMARCA5,TNKS,KLF4,GINS1,ACTR2,TRIM28,MCRS1,MAD2L2,KAT5,CCT7,CCT2,CCT8,PTGES3,DBF4,MORF4L1,FAF1,PNKP,LPIN1,SMCHD1,SIRT1,EPC2,BRPF3,EXOSC3,INO80,PBRM1,MRGBP,ARID1B,NABP2,…
10_Member	GO Biological Processes	GO:0006282	regulation of DNA repair	-12.381	-10.4675	57/210	60,1025,1161,1660,1956,2140,2521,3014,3146,3297,5111,5888,6118,6597,6599,6602,6874,6879,6881,6883,6944,7158,7334,7335,7515,7528,8110,8289,8464,9320,9400,10097,10155,10445,10459,10524,10933,11284,23326,23347,23411,26122,29072,51366,54617,55193,55257,55578,55611,56893,56970,57492,64110,80311,84126,84717,196528	ACTB,CDK9,ERCC8,DHX9,EGFR,EYA3,FUS,H2AX,HMGB1,HSF1,PCNA,RAD51,RPA2,SMARCA4,SMARCC1,SMARCD1,TAF4,TAF7,TAF10,TAF12,VPS72,TP53BP1,UBE2N,UBE2V1,XRCC1,YY1,DPF3,ARID1A,SUPT3H,TRIP12,RECQL5,ACTR2,TRIM28,MCRS1,MAD2L2,KAT5,MORF4L1,PNKP,USP22,SMCHD1,SIRT1,EPC2,SETD2,UBR5,INO80,PBRM1,MRGBP,SUPT20H,OTUB1,UBQLN4,ATXN7L3,ARID1B,MAGEF1,KLHL15,ATRIP,HDGFL2,ARID2
10_Member	GO Biological Processes	GO:0045739	positive regulation of DNA repair	-7.24873	-5.73222	33/124	60,1660,1956,2140,2521,3014,3146,5111,6597,6599,6602,6944,7334,7515,7528,8110,8289,10097,10155,10445,10459,10524,10933,11284,23347,23411,26122,54617,55193,55257,57492,84717,196528	ACTB,DHX9,EGFR,EYA3,FUS,H2AX,HMGB1,PCNA,SMARCA4,SMARCC1,SMARCD1,VPS72,UBE2N,XRCC1,YY1,DPF3,ARID1A,ACTR2,TRIM28,MCRS1,MAD2L2,KAT5,MORF4L1,PNKP,SMCHD1,SIRT1,EPC2,INO80,PBRM1,MRGBP,ARID1B,HDGFL2,ARID2
10_Member	GO Biological Processes	GO:2001022	positive regulation of response to DNA damage stimulus	-7.21778	-5.70679	39/161	60,1655,1660,1956,2140,2521,3014,3146,4609,5111,5366,6597,6599,6602,6944,7334,7515,7528,8110,8289,9774,10097,10155,10445,10459,10524,10933,11284,23347,23411,26122,54617,55193,55257,57492,84717,161742,196528,200734	ACTB,DDX5,DHX9,EGFR,EYA3,FUS,H2AX,HMGB1,MYC,PCNA,PMAIP1,SMARCA4,SMARCC1,SMARCD1,VPS72,UBE2N,XRCC1,YY1,DPF3,ARID1A,BCLAF1,ACTR2,TRIM28,MCRS1,MAD2L2,KAT5,MORF4L1,PNKP,SMCHD1,SIRT1,EPC2,INO80,PBRM1,MRGBP,ARID1B,HDGFL2,SPRED1,ARID2,SPRED2
10_Member	GO Biological Processes	GO:0000018	regulation of DNA recombination	-7.0692	-5.56725	34/132	60,604,641,2521,2956,3005,3006,3838,5888,6118,6830,6944,7037,7040,7158,8971,9400,9984,10097,10459,10524,10933,23347,26122,29072,51010,55257,56893,64110,80311,84717,121260,196528,200558	ACTB,BCL6,BLM,FUS,MSH6,H1-0,H1-2,KPNA2,RAD51,RPA2,SUPT6H,VPS72,TFRC,TGFB1,TP53BP1,H1-10,RECQL5,THOC1,ACTR2,MAD2L2,KAT5,MORF4L1,SMCHD1,EPC2,SETD2,EXOSC3,MRGBP,UBQLN4,MAGEF1,KLHL15,HDGFL2,SLC15A4,ARID2,APLF
10_Member	GO Biological Processes	GO:2000779	regulation of double-strand break repair	-6.8982	-5.4138	34/134	60,2521,3297,5888,6118,6597,6599,6602,6944,7158,7334,8110,8289,9320,9400,10097,10459,10524,10933,11284,23347,26122,29072,51366,55193,55257,55611,56893,57492,64110,80311,84126,84717,196528	ACTB,FUS,HSF1,RAD51,RPA2,SMARCA4,SMARCC1,SMARCD1,VPS72,TP53BP1,UBE2N,DPF3,ARID1A,TRIP12,RECQL5,ACTR2,MAD2L2,KAT5,MORF4L1,PNKP,SMCHD1,EPC2,SETD2,UBR5,PBRM1,MRGBP,OTUB1,UBQLN4,ARID1B,MAGEF1,KLHL15,ATRIP,HDGFL2,ARID2
10_Member	GO Biological Processes	GO:0010569	regulation of double-strand break repair via homologous recombination	-5.05527	-3.7409	20/71	60,2521,5888,6118,6944,7158,9400,10097,10459,10524,10933,23347,26122,29072,55257,56893,64110,80311,84717,196528	ACTB,FUS,RAD51,RPA2,VPS72,TP53BP1,RECQL5,ACTR2,MAD2L2,KAT5,MORF4L1,SMCHD1,EPC2,SETD2,MRGBP,UBQLN4,MAGEF1,KLHL15,HDGFL2,ARID2
10_Member	GO Biological Processes	GO:2000781	positive regulation of double-strand break repair	-4.24852	-3.03072	21/86	60,2521,6597,6599,6602,6944,7334,8110,8289,10097,10459,10524,10933,11284,23347,26122,55193,55257,57492,84717,196528	ACTB,FUS,SMARCA4,SMARCC1,SMARCD1,VPS72,UBE2N,DPF3,ARID1A,ACTR2,MAD2L2,KAT5,MORF4L1,PNKP,SMCHD1,EPC2,PBRM1,MRGBP,ARID1B,HDGFL2,ARID2
10_Member	GO Biological Processes	GO:1905168	positive regulation of double-strand break repair via homologous recombination	-2.56792	-1.60683	10/38	60,2521,6944,10097,10524,10933,26122,55257,84717,196528	ACTB,FUS,VPS72,ACTR2,KAT5,MORF4L1,EPC2,MRGBP,HDGFL2,ARID2
10_Member	GO Biological Processes	GO:0045911	positive regulation of DNA recombination	-2.5278	-1.57336	15/71	60,2521,6944,7037,7040,7158,10097,10459,10524,10933,26122,51010,55257,84717,196528	ACTB,FUS,VPS72,TFRC,TGFB1,TP53BP1,ACTR2,MAD2L2,KAT5,MORF4L1,EPC2,EXOSC3,MRGBP,HDGFL2,ARID2
10_Member	GO Biological Processes	GO:0043968	histone H2A acetylation	-2.31275	-1.4029	7/23	60,6944,10524,10933,26122,55257,56848	ACTB,VPS72,KAT5,MORF4L1,EPC2,MRGBP,SPHK2
11_Summary	GO Biological Processes	GO:1903311	regulation of mRNA metabolic process	-33.0734	-30.2659	107/305	677,678,904,984,1025,1153,1432,1655,1660,1859,1994,2521,3182,3183,3192,3297,3312,4154,4670,4691,4848,4850,4869,4904,5578,5725,5936,6428,6429,6431,6432,6434,6625,6626,6732,6829,6830,7186,7431,7536,7538,7812,7832,8531,8761,9261,9475,9567,9584,9646,9667,9704,9775,9810,10140,10250,10262,10284,10419,10643,10644,10656,10657,10658,10768,10772,10914,10922,10949,11044,11052,11338,22794,22827,22849,22894,2…	ZFP36L1,ZFP36L2,CCNT1,CDK11B,CDK9,CIRBP,MAPK14,DDX5,DHX9,DYRK1A,ELAVL1,FUS,HNRNPAB,HNRNPC,HNRNPU,HSF1,HSPA8,MBNL1,HNRNPM,NCL,CNOT2,CNOT4,NPM1,YBX1,PRKCA,PTBP1,RBM4,SRSF3,SRSF4,SRSF6,SRSF7,TRA2B,SNRNP70,SNRPA,SRPK1,SUPT5H,SUPT6H,TRAF2,VIM,SF1,ZFP36,CSDE1,BTG2,YBX3,PABPC4,MAPKAPK2,ROCK2,GTPBP1,RBM39,CTR9,SAFB2,DHX34,EIF4A3,RNF40,TOB1,SRRM1,SF3B4,SAP18,PRMT5,IGF2BP3,IGF2BP2,KHDRBS3,KHDRBS1,CELF1,AHC…
11_Member	GO Biological Processes	GO:1903311	regulation of mRNA metabolic process	-33.0734	-30.2659	107/305	677,678,904,984,1025,1153,1432,1655,1660,1859,1994,2521,3182,3183,3192,3297,3312,4154,4670,4691,4848,4850,4869,4904,5578,5725,5936,6428,6429,6431,6432,6434,6625,6626,6732,6829,6830,7186,7431,7536,7538,7812,7832,8531,8761,9261,9475,9567,9584,9646,9667,9704,9775,9810,10140,10250,10262,10284,10419,10643,10644,10656,10657,10658,10768,10772,10914,10922,10949,11044,11052,11338,22794,22827,22849,22894,2…	ZFP36L1,ZFP36L2,CCNT1,CDK11B,CDK9,CIRBP,MAPK14,DDX5,DHX9,DYRK1A,ELAVL1,FUS,HNRNPAB,HNRNPC,HNRNPU,HSF1,HSPA8,MBNL1,HNRNPM,NCL,CNOT2,CNOT4,NPM1,YBX1,PRKCA,PTBP1,RBM4,SRSF3,SRSF4,SRSF6,SRSF7,TRA2B,SNRNP70,SNRPA,SRPK1,SUPT5H,SUPT6H,TRAF2,VIM,SF1,ZFP36,CSDE1,BTG2,YBX3,PABPC4,MAPKAPK2,ROCK2,GTPBP1,RBM39,CTR9,SAFB2,DHX34,EIF4A3,RNF40,TOB1,SRRM1,SF3B4,SAP18,PRMT5,IGF2BP3,IGF2BP2,KHDRBS3,KHDRBS1,CELF1,AHC…
11_Member	GO Biological Processes	GO:1903312	negative regulation of mRNA metabolic process	-12.9269	-10.9772	36/94	904,1025,1153,1432,1660,1859,1994,2521,3182,3183,3192,4904,5725,6429,6431,6432,6829,7186,7538,7812,8531,9261,9646,9704,9810,10140,10284,10643,10644,10772,10949,11044,11338,23435,54855,55603	CCNT1,CDK9,CIRBP,MAPK14,DHX9,DYRK1A,ELAVL1,FUS,HNRNPAB,HNRNPC,HNRNPU,YBX1,PTBP1,SRSF4,SRSF6,SRSF7,SUPT5H,TRAF2,ZFP36,CSDE1,YBX3,MAPKAPK2,CTR9,DHX34,RNF40,TOB1,SAP18,IGF2BP3,IGF2BP2,SRSF10,HNRNPA0,TENT4A,U2AF2,TARDBP,TENT5C,TENT5A
11_Member	GO Biological Processes	GO:0061013	regulation of mRNA catabolic process	-12.4088	-10.4906	52/181	677,678,1153,1432,1660,1994,2521,3182,3183,3192,4670,4848,4850,4869,4904,5578,7186,7431,7538,7812,7832,8531,8761,9261,9475,9567,9704,9775,10140,10643,10644,10658,10922,10949,11044,22794,22849,22894,23034,23185,23404,23435,50804,51010,54855,55603,57690,79670,80149,85456,196513,255967	ZFP36L1,ZFP36L2,CIRBP,MAPK14,DHX9,ELAVL1,FUS,HNRNPAB,HNRNPC,HNRNPU,HNRNPM,CNOT2,CNOT4,NPM1,YBX1,PRKCA,TRAF2,VIM,ZFP36,CSDE1,BTG2,YBX3,PABPC4,MAPKAPK2,ROCK2,GTPBP1,DHX34,EIF4A3,TOB1,IGF2BP3,IGF2BP2,CELF1,FASTK,HNRNPA0,TENT4A,CASC3,CPEB3,DIS3,SAMD4A,LARP4B,EXOSC2,TARDBP,MYEF2,EXOSC3,TENT5C,TENT5A,TNRC6C,TUT7,ZC3H12A,TNKS1BP1,DCP1B,PAN3
11_Member	GO Biological Processes	GO:0043487	regulation of RNA stability	-11.8605	-9.99717	50/175	677,678,1153,1432,1660,1736,1994,2521,3183,3192,4670,4848,4850,4869,4904,5578,7186,7431,7538,7812,8531,8761,9261,9475,10140,10643,10644,10658,10922,10949,11044,22849,22894,23034,23185,23404,23435,50804,51010,54555,54855,54888,55603,57690,79670,80149,85456,167153,196513,255967	ZFP36L1,ZFP36L2,CIRBP,MAPK14,DHX9,DKC1,ELAVL1,FUS,HNRNPC,HNRNPU,HNRNPM,CNOT2,CNOT4,NPM1,YBX1,PRKCA,TRAF2,VIM,ZFP36,CSDE1,YBX3,PABPC4,MAPKAPK2,ROCK2,TOB1,IGF2BP3,IGF2BP2,CELF1,FASTK,HNRNPA0,TENT4A,CPEB3,DIS3,SAMD4A,LARP4B,EXOSC2,TARDBP,MYEF2,EXOSC3,DDX49,TENT5C,NSUN2,TENT5A,TNRC6C,TUT7,ZC3H12A,TNKS1BP1,TENT2,DCP1B,PAN3
11_Member	GO Biological Processes	GO:0043488	regulation of mRNA stability	-10.7669	-8.97543	46/163	677,678,1153,1432,1660,1994,2521,3183,3192,4670,4848,4850,4869,4904,5578,7186,7431,7538,7812,8531,8761,9261,9475,10140,10643,10644,10658,10922,10949,11044,22849,22894,23034,23185,23404,23435,50804,51010,54855,55603,57690,79670,80149,85456,196513,255967	ZFP36L1,ZFP36L2,CIRBP,MAPK14,DHX9,ELAVL1,FUS,HNRNPC,HNRNPU,HNRNPM,CNOT2,CNOT4,NPM1,YBX1,PRKCA,TRAF2,VIM,ZFP36,CSDE1,YBX3,PABPC4,MAPKAPK2,ROCK2,TOB1,IGF2BP3,IGF2BP2,CELF1,FASTK,HNRNPA0,TENT4A,CPEB3,DIS3,SAMD4A,LARP4B,EXOSC2,TARDBP,MYEF2,EXOSC3,TENT5C,TENT5A,TNRC6C,TUT7,ZC3H12A,TNKS1BP1,DCP1B,PAN3
11_Member	GO Biological Processes	GO:1902369	negative regulation of RNA catabolic process	-8.03185	-6.43745	26/78	1153,1432,1660,1736,1994,2521,3182,3183,3192,4904,7186,7538,7812,8531,9261,9704,10140,10643,10644,10949,11044,23435,54855,54888,55603,167153	CIRBP,MAPK14,DHX9,DKC1,ELAVL1,FUS,HNRNPAB,HNRNPC,HNRNPU,YBX1,TRAF2,ZFP36,CSDE1,YBX3,MAPKAPK2,DHX34,TOB1,IGF2BP3,IGF2BP2,HNRNPA0,TENT4A,TARDBP,TENT5C,NSUN2,TENT5A,TENT2
11_Member	GO Biological Processes	GO:1902373	negative regulation of mRNA catabolic process	-7.59563	-6.04941	23/66	1153,1432,1660,1994,2521,3182,3183,3192,4904,7186,7538,7812,8531,9261,9704,10140,10643,10644,10949,11044,23435,54855,55603	CIRBP,MAPK14,DHX9,ELAVL1,FUS,HNRNPAB,HNRNPC,HNRNPU,YBX1,TRAF2,ZFP36,CSDE1,YBX3,MAPKAPK2,DHX34,TOB1,IGF2BP3,IGF2BP2,HNRNPA0,TENT4A,TARDBP,TENT5C,TENT5A
11_Member	GO Biological Processes	GO:0043489	RNA stabilization	-7.17148	-5.66321	22/64	1153,1432,1660,1736,1994,2521,3183,3192,4904,7186,7538,7812,8531,9261,10643,10644,10949,23435,54855,54888,55603,167153	CIRBP,MAPK14,DHX9,DKC1,ELAVL1,FUS,HNRNPC,HNRNPU,YBX1,TRAF2,ZFP36,CSDE1,YBX3,MAPKAPK2,IGF2BP3,IGF2BP2,HNRNPA0,TARDBP,TENT5C,NSUN2,TENT5A,TENT2
11_Member	GO Biological Processes	GO:0048255	mRNA stabilization	-6.31973	-4.89247	19/55	1153,1432,1660,1994,2521,3183,3192,4904,7186,7538,7812,8531,9261,10643,10644,10949,23435,54855,55603	CIRBP,MAPK14,DHX9,ELAVL1,FUS,HNRNPC,HNRNPU,YBX1,TRAF2,ZFP36,CSDE1,YBX3,MAPKAPK2,IGF2BP3,IGF2BP2,HNRNPA0,TARDBP,TENT5C,TENT5A
12_Summary	GO Biological Processes	GO:0043549	regulation of kinase activity	-32.1535	-29.3637	188/778	25,60,103,238,324,387,595,641,659,801,805,808,836,891,904,975,990,993,998,1026,1027,1032,1033,1062,1164,1191,1236,1445,1647,1654,1739,1839,1843,1849,1856,1857,1894,1915,1956,1958,1969,2043,2045,2049,2066,2069,2081,2263,2475,2776,2950,3192,3301,3320,3326,3491,3843,4040,4254,4296,4298,4616,4763,4771,4869,5058,5062,5154,5170,5208,5290,5295,5339,5478,5569,5571,5573,5605,5606,5609,5621,5629,5747,5771,…	ABL1,ACTB,ADAR,ALK,APC,RHOA,CCND1,BLM,BMPR2,CALM1,CALM2,CALM3,CASP3,CCNB1,CCNT1,CD81,CDC6,CDC25A,CDC42,CDKN1A,CDKN1B,CDKN2D,CDKN3,CENPE,CKS2,CLU,CCR7,CSK,GADD45A,DDX3X,DLG1,HBEGF,DUSP1,DUSP7,DVL2,DVL3,ECT2,EEF1A1,EGFR,EGR1,EPHA2,EPHA4,EPHA7,EPHB3,ERBB4,EREG,ERN1,FGFR2,MTOR,GNAQ,GSTP1,HNRNPU,DNAJA1,HSP90AA1,HSP90AB1,CCN1,IPO5,LRP6,KITLG,MAP3K11,MLLT1,GADD45B,NF1,NF2,NPM1,PAK1,PAK2,PDGFA,PDPK1,PFKF…
12_Member	GO Biological Processes	GO:0043549	regulation of kinase activity	-32.1535	-29.3637	188/778	25,60,103,238,324,387,595,641,659,801,805,808,836,891,904,975,990,993,998,1026,1027,1032,1033,1062,1164,1191,1236,1445,1647,1654,1739,1839,1843,1849,1856,1857,1894,1915,1956,1958,1969,2043,2045,2049,2066,2069,2081,2263,2475,2776,2950,3192,3301,3320,3326,3491,3843,4040,4254,4296,4298,4616,4763,4771,4869,5058,5062,5154,5170,5208,5290,5295,5339,5478,5569,5571,5573,5605,5606,5609,5621,5629,5747,5771,…	ABL1,ACTB,ADAR,ALK,APC,RHOA,CCND1,BLM,BMPR2,CALM1,CALM2,CALM3,CASP3,CCNB1,CCNT1,CD81,CDC6,CDC25A,CDC42,CDKN1A,CDKN1B,CDKN2D,CDKN3,CENPE,CKS2,CLU,CCR7,CSK,GADD45A,DDX3X,DLG1,HBEGF,DUSP1,DUSP7,DVL2,DVL3,ECT2,EEF1A1,EGFR,EGR1,EPHA2,EPHA4,EPHA7,EPHB3,ERBB4,EREG,ERN1,FGFR2,MTOR,GNAQ,GSTP1,HNRNPU,DNAJA1,HSP90AA1,HSP90AB1,CCN1,IPO5,LRP6,KITLG,MAP3K11,MLLT1,GADD45B,NF1,NF2,NPM1,PAK1,PAK2,PDGFA,PDPK1,PFKF…
12_Member	GO Biological Processes	GO:0045859	regulation of protein kinase activity	-28.5412	-25.8449	162/660	25,60,103,324,387,595,641,659,801,805,808,836,891,904,990,993,1026,1027,1032,1033,1062,1164,1191,1236,1445,1647,1654,1739,1839,1843,1849,1856,1857,1894,1956,1958,2043,2069,2081,2475,2776,2950,3301,3320,3326,3491,3843,4040,4254,4296,4298,4616,4763,4771,4869,5058,5062,5154,5170,5290,5339,5478,5569,5571,5573,5605,5606,5609,5621,5629,5747,5771,5899,5906,5925,5997,6176,6385,6464,6543,6647,6789,6794,68…	ABL1,ACTB,ADAR,APC,RHOA,CCND1,BLM,BMPR2,CALM1,CALM2,CALM3,CASP3,CCNB1,CCNT1,CDC6,CDC25A,CDKN1A,CDKN1B,CDKN2D,CDKN3,CENPE,CKS2,CLU,CCR7,CSK,GADD45A,DDX3X,DLG1,HBEGF,DUSP1,DUSP7,DVL2,DVL3,ECT2,EGFR,EGR1,EPHA4,EREG,ERN1,MTOR,GNAQ,GSTP1,DNAJA1,HSP90AA1,HSP90AB1,CCN1,IPO5,LRP6,KITLG,MAP3K11,MLLT1,GADD45B,NF1,NF2,NPM1,PAK1,PAK2,PDGFA,PDPK1,PIK3CA,PLEC,PPIA,PKIA,PRKAG1,PRKAR1A,MAP2K2,MAP2K3,MAP2K7,PRNP,…
12_Member	GO Biological Processes	GO:0051347	positive regulation of transferase activity	-25.8419	-23.2976	143/575	25,238,387,595,648,659,801,805,808,891,904,975,990,991,998,1026,1027,1062,1164,1191,1236,1445,1499,1654,1736,1739,1839,1856,1857,1894,1956,1958,1969,2043,2045,2049,2066,2069,2081,2263,2475,3320,3326,3491,4254,4296,4609,5058,5062,5111,5154,5170,5208,5290,5300,5478,5571,5594,5605,5606,5609,5621,5629,5747,5899,5903,5906,6176,6187,6385,6500,6543,6789,6794,6868,6885,7039,7040,7057,7186,7295,7301,7329,…	ABL1,ALK,RHOA,CCND1,BMI1,BMPR2,CALM1,CALM2,CALM3,CCNB1,CCNT1,CD81,CDC6,CDC20,CDC42,CDKN1A,CDKN1B,CENPE,CKS2,CLU,CCR7,CSK,CTNNB1,DDX3X,DKC1,DLG1,HBEGF,DVL2,DVL3,ECT2,EGFR,EGR1,EPHA2,EPHA4,EPHA7,EPHB3,ERBB4,EREG,ERN1,FGFR2,MTOR,HSP90AA1,HSP90AB1,CCN1,KITLG,MAP3K11,MYC,PAK1,PAK2,PCNA,PDGFA,PDPK1,PFKFB2,PIK3CA,PIN1,PPIA,PRKAG1,MAPK1,MAP2K2,MAP2K3,MAP2K7,PRNP,PROX1,PTK2,RALB,RANBP2,RAP1A,RPLP1,RPS2,SD…
12_Member	GO Biological Processes	GO:0071900	regulation of protein serine/threonine kinase activity	-20.474	-18.1436	102/388	25,60,324,387,595,641,659,801,805,808,836,891,904,990,993,1026,1027,1032,1033,1164,1445,1647,1654,1843,1849,1856,1857,1956,2043,2081,2950,3301,3326,3843,4040,4254,4296,4763,5058,5154,5569,5571,5573,5605,5609,5629,5899,5925,5997,6543,6789,6868,6885,7026,7039,7040,7057,7128,7186,7251,7422,8312,8325,8754,8812,8826,9146,9175,9344,10019,10252,10253,10527,10614,10926,10983,11140,11214,22924,23411,23560…	ABL1,ACTB,APC,RHOA,CCND1,BLM,BMPR2,CALM1,CALM2,CALM3,CASP3,CCNB1,CCNT1,CDC6,CDC25A,CDKN1A,CDKN1B,CDKN2D,CDKN3,CKS2,CSK,GADD45A,DDX3X,DUSP1,DUSP7,DVL2,DVL3,EGFR,EPHA4,ERN1,GSTP1,DNAJA1,HSP90AB1,IPO5,LRP6,KITLG,MAP3K11,NF1,PAK1,PDGFA,PKIA,PRKAG1,PRKAR1A,MAP2K2,MAP2K7,PROX1,RALB,RB1,RGS2,SLC8A2,STK4,ADAM17,MAP3K7,NR2F2,TGFA,TGFB1,THBS1,TNFAIP3,TRAF2,TSG101,VEGFA,AXIN1,FZD8,ADAM9,CCNK,IQGAP1,HGS,MAP3…
12_Member	GO Biological Processes	GO:0033674	positive regulation of kinase activity	-19.291	-17.0064	116/489	25,238,387,595,659,801,805,808,891,904,975,990,998,1026,1027,1062,1164,1191,1236,1445,1654,1739,1839,1856,1857,1894,1956,1958,1969,2043,2045,2049,2066,2069,2081,2263,2475,3320,3326,3491,4254,4296,5058,5062,5154,5170,5208,5290,5478,5571,5605,5606,5609,5621,5629,5747,5899,5903,5906,6176,6385,6543,6789,6794,6868,6885,7039,7040,7057,7186,7295,7301,7422,8312,8325,8525,8754,8795,8812,8826,8915,9175,934…	ABL1,ALK,RHOA,CCND1,BMPR2,CALM1,CALM2,CALM3,CCNB1,CCNT1,CD81,CDC6,CDC42,CDKN1A,CDKN1B,CENPE,CKS2,CLU,CCR7,CSK,DDX3X,DLG1,HBEGF,DVL2,DVL3,ECT2,EGFR,EGR1,EPHA2,EPHA4,EPHA7,EPHB3,ERBB4,EREG,ERN1,FGFR2,MTOR,HSP90AA1,HSP90AB1,CCN1,KITLG,MAP3K11,PAK1,PAK2,PDGFA,PDPK1,PFKFB2,PIK3CA,PPIA,PRKAG1,MAP2K2,MAP2K3,MAP2K7,PRNP,PROX1,PTK2,RALB,RANBP2,RAP1A,RPLP1,SDC4,SLC8A2,STK4,STK11,ADAM17,MAP3K7,TGFA,TGFB1,TH…
12_Member	GO Biological Processes	GO:0045860	positive regulation of protein kinase activity	-16.7045	-14.5462	98/409	25,387,595,659,801,805,808,891,904,990,1026,1027,1062,1164,1191,1236,1445,1654,1739,1839,1856,1857,1894,1956,1958,2043,2069,2081,2475,3320,3326,3491,4254,4296,5058,5062,5154,5170,5290,5478,5571,5605,5606,5609,5621,5629,5747,5899,5906,6176,6385,6543,6789,6794,6868,6885,7039,7040,7057,7186,7295,7422,8312,8325,8754,8795,8812,8826,9175,9344,9928,10006,10253,10926,11214,11315,22924,22974,23118,23411,5…	ABL1,RHOA,CCND1,BMPR2,CALM1,CALM2,CALM3,CCNB1,CCNT1,CDC6,CDKN1A,CDKN1B,CENPE,CKS2,CLU,CCR7,CSK,DDX3X,DLG1,HBEGF,DVL2,DVL3,ECT2,EGFR,EGR1,EPHA4,EREG,ERN1,MTOR,HSP90AA1,HSP90AB1,CCN1,KITLG,MAP3K11,PAK1,PAK2,PDGFA,PDPK1,PIK3CA,PPIA,PRKAG1,MAP2K2,MAP2K3,MAP2K7,PRNP,PROX1,PTK2,RALB,RAP1A,RPLP1,SDC4,SLC8A2,STK4,STK11,ADAM17,MAP3K7,TGFA,TGFB1,THBS1,TRAF2,TXN,VEGFA,AXIN1,FZD8,ADAM9,TNFRSF10B,CCNK,IQGAP1,…
12_Member	GO Biological Processes	GO:0001934	positive regulation of protein phosphorylation	-13.707	-11.6983	139/741	25,92,208,369,387,595,659,801,805,808,891,904,960,975,990,1025,1026,1027,1062,1164,1191,1236,1445,1490,1654,1739,1839,1856,1857,1894,1956,1958,1981,2043,2045,2066,2069,2081,2250,2475,2534,3280,3297,3320,3326,3491,3572,3845,4254,4296,5058,5062,5154,5170,5290,5300,5329,5478,5571,5594,5605,5606,5609,5621,5629,5747,5879,5894,5899,5906,6176,6385,6386,6543,6662,6789,6794,6868,6885,7037,7039,7040,7057,7…	ABL1,ACVR2A,AKT2,ARAF,RHOA,CCND1,BMPR2,CALM1,CALM2,CALM3,CCNB1,CCNT1,CD44,CD81,CDC6,CDK9,CDKN1A,CDKN1B,CENPE,CKS2,CLU,CCR7,CSK,CCN2,DDX3X,DLG1,HBEGF,DVL2,DVL3,ECT2,EGFR,EGR1,EIF4G1,EPHA4,EPHA7,ERBB4,EREG,ERN1,FGF5,MTOR,FYN,HES1,HSF1,HSP90AA1,HSP90AB1,CCN1,IL6ST,KRAS,KITLG,MAP3K11,PAK1,PAK2,PDGFA,PDPK1,PIK3CA,PIN1,PLAUR,PPIA,PRKAG1,MAPK1,MAP2K2,MAP2K3,MAP2K7,PRNP,PROX1,PTK2,RAC1,RAF1,RALB,RAP1A,RP…
12_Member	GO Biological Processes	GO:0071902	positive regulation of protein serine/threonine kinase activity	-12.1787	-10.2788	59/224	387,595,659,801,805,808,891,904,990,1027,1164,1445,1654,1856,1857,1956,2043,2081,3326,4254,4296,5058,5154,5605,5609,5629,5899,6543,6789,6868,6885,7039,7040,7057,7186,7422,8312,8325,8754,8812,8826,9175,9344,10253,10926,11214,22924,23411,51347,55011,57521,57551,57679,64223,80174,81617,94056,153090,376497	RHOA,CCND1,BMPR2,CALM1,CALM2,CALM3,CCNB1,CCNT1,CDC6,CDKN1B,CKS2,CSK,DDX3X,DVL2,DVL3,EGFR,EPHA4,ERN1,HSP90AB1,KITLG,MAP3K11,PAK1,PDGFA,MAP2K2,MAP2K7,PROX1,RALB,SLC8A2,STK4,ADAM17,MAP3K7,TGFA,TGFB1,THBS1,TRAF2,VEGFA,AXIN1,FZD8,ADAM9,CCNK,IQGAP1,MAP3K13,TAOK2,SPRY2,DBF4,AKAP13,MAPRE3,SIRT1,TAOK3,PIH1D1,RPTOR,TAOK1,ALS2,MLST8,DBF4B,CAB39L,SYAP1,DAB2IP,SLC27A1
13_Summary	GO Biological Processes	GO:0031400	negative regulation of protein modification process	-29.0615	-26.3509	140/520	25,103,324,578,701,801,805,808,836,991,1026,1027,1032,1499,1647,1786,1843,1848,1849,1981,2534,2776,2950,3301,3720,3725,3843,4040,4298,4616,4690,4763,4771,4869,5062,5167,5170,5339,5478,5562,5569,5573,5611,5621,5771,5925,5927,5970,5997,6135,6167,6209,6224,6418,6659,6830,6879,7026,7040,7128,7251,7453,7515,8651,8878,9021,9043,9184,9320,9349,9474,9475,9529,9636,9683,10019,10106,10252,10253,10362,10459…	ABL1,ADAR,APC,BAK1,BUB1B,CALM1,CALM2,CALM3,CASP3,CDC20,CDKN1A,CDKN1B,CDKN2D,CTNNB1,GADD45A,DNMT1,DUSP1,DUSP6,DUSP7,EIF4G1,FYN,GNAQ,GSTP1,DNAJA1,JARID2,JUN,IPO5,LRP6,MLLT1,GADD45B,NCK1,NF1,NF2,NPM1,PAK2,ENPP1,PDPK1,PLEC,PPIA,PRKAA1,PKIA,PRKAR1A,DNAJC3,PRNP,PTPN2,RB1,KDM5A,RELA,RGS2,RPL11,RPL37,RPS15,RPS20,SET,SOX4,SUPT6H,TAF7,NR2F2,TGFB1,TNFAIP3,TSG101,WARS1,XRCC1,SOCS1,SQSTM1,SOCS3,SPAG9,BUB3,TRI…
13_Member	GO Biological Processes	GO:0031400	negative regulation of protein modification process	-29.0615	-26.3509	140/520	25,103,324,578,701,801,805,808,836,991,1026,1027,1032,1499,1647,1786,1843,1848,1849,1981,2534,2776,2950,3301,3720,3725,3843,4040,4298,4616,4690,4763,4771,4869,5062,5167,5170,5339,5478,5562,5569,5573,5611,5621,5771,5925,5927,5970,5997,6135,6167,6209,6224,6418,6659,6830,6879,7026,7040,7128,7251,7453,7515,8651,8878,9021,9043,9184,9320,9349,9474,9475,9529,9636,9683,10019,10106,10252,10253,10362,10459…	ABL1,ADAR,APC,BAK1,BUB1B,CALM1,CALM2,CALM3,CASP3,CDC20,CDKN1A,CDKN1B,CDKN2D,CTNNB1,GADD45A,DNMT1,DUSP1,DUSP6,DUSP7,EIF4G1,FYN,GNAQ,GSTP1,DNAJA1,JARID2,JUN,IPO5,LRP6,MLLT1,GADD45B,NCK1,NF1,NF2,NPM1,PAK2,ENPP1,PDPK1,PLEC,PPIA,PRKAA1,PKIA,PRKAR1A,DNAJC3,PRNP,PTPN2,RB1,KDM5A,RELA,RGS2,RPL11,RPL37,RPS15,RPS20,SET,SOX4,SUPT6H,TAF7,NR2F2,TGFB1,TNFAIP3,TSG101,WARS1,XRCC1,SOCS1,SQSTM1,SOCS3,SPAG9,BUB3,TRI…
13_Member	GO Biological Processes	GO:0051348	negative regulation of transferase activity	-18.8916	-16.6384	79/271	25,103,324,701,836,991,1026,1027,1032,1445,1647,1843,1849,1974,2776,2950,3192,3301,3843,4040,4298,4616,4763,4771,4869,5062,5170,5339,5478,5569,5573,5771,5925,5997,6135,6167,6209,6224,6879,7013,7026,7128,7251,7453,7538,9184,9349,9529,10019,10252,10253,10459,10527,10614,11116,11261,11315,23411,23603,25793,26271,29085,51763,54206,57732,64793,64853,80119,80824,81848,84101,90007,113791,122809,124790,1…	ABL1,ADAR,APC,BUB1B,CASP3,CDC20,CDKN1A,CDKN1B,CDKN2D,CSK,GADD45A,DUSP1,DUSP7,EIF4A2,GNAQ,GSTP1,HNRNPU,DNAJA1,IPO5,LRP6,MLLT1,GADD45B,NF1,NF2,NPM1,PAK2,PDPK1,PLEC,PPIA,PKIA,PRKAR1A,PTPN2,RB1,RGS2,RPL11,RPL37,RPS15,RPS20,TAF7,TERF1,NR2F2,TNFAIP3,TSG101,WARS1,ZFP36,BUB3,RPL23,BAG5,SH2B3,SPRY1,SPRY2,MAD2L2,IPO7,HEXIM1,CEP43,CHP1,PARK7,SIRT1,CORO1C,FBXO7,FBXO5,PHPT1,INPP5K,ERRFI1,ZFYVE28,CEP85,AIDA,PI…
13_Member	GO Biological Processes	GO:0043086	negative regulation of catalytic activity	-18.005	-15.7811	157/786	25,103,324,329,330,334,585,636,701,836,871,960,991,1026,1027,1032,1445,1508,1647,1654,1676,1718,1843,1849,1974,2597,2764,2773,2776,2876,2950,3164,3192,3301,3843,4040,4171,4298,4552,4616,4659,4690,4763,4771,4790,4851,4869,4946,5062,5170,5270,5329,5339,5478,5569,5573,5611,5621,5636,5771,5894,5925,5927,5997,6135,6167,6209,6224,6418,6879,7009,7013,7026,7057,7077,7078,7128,7251,7422,7453,7538,7980,865…	ABL1,ADAR,APC,BIRC2,BIRC3,APLP2,BBS4,BICD1,BUB1B,CASP3,SERPINH1,CD44,CDC20,CDKN1A,CDKN1B,CDKN2D,CSK,CTSB,GADD45A,DDX3X,DFFA,DHCR24,DUSP1,DUSP7,EIF4A2,GAPDH,GMFB,GNAI3,GNAQ,GPX1,GSTP1,NR4A1,HNRNPU,DNAJA1,IPO5,LRP6,MCM2,MLLT1,MTRR,GADD45B,PPP1R12A,NCK1,NF1,NF2,NFKB1,NOTCH1,NPM1,OAZ1,PAK2,PDPK1,SERPINE2,PLAUR,PLEC,PPIA,PKIA,PRKAR1A,DNAJC3,PRNP,PRPSAP2,PTPN2,RAF1,RB1,KDM5A,RGS2,RPL11,RPL37,RPS15,RPS2…
13_Member	GO Biological Processes	GO:0045936	negative regulation of phosphate metabolic process	-17.2398	-15.0477	104/440	25,103,324,578,801,805,808,836,1026,1027,1032,1445,1647,1843,1848,1849,1981,2776,2950,3192,3301,3725,3843,4040,4298,4616,4690,4763,4771,4869,5062,5154,5167,5170,5339,5465,5478,5569,5573,5611,5621,5771,5925,5997,6774,6879,7026,7040,7128,7251,7453,8651,8655,8826,9021,9043,9475,9530,10019,10106,10252,10253,10527,10614,10959,11116,11261,11315,22863,22933,23175,23411,23435,23603,23645,25793,26146,2734…	ABL1,ADAR,APC,BAK1,CALM1,CALM2,CALM3,CASP3,CDKN1A,CDKN1B,CDKN2D,CSK,GADD45A,DUSP1,DUSP6,DUSP7,EIF4G1,GNAQ,GSTP1,HNRNPU,DNAJA1,JUN,IPO5,LRP6,MLLT1,GADD45B,NCK1,NF1,NF2,NPM1,PAK2,PDGFA,ENPP1,PDPK1,PLEC,PPARA,PPIA,PKIA,PRKAR1A,DNAJC3,PRNP,PTPN2,RB1,RGS2,STAT3,TAF7,NR2F2,TGFB1,TNFAIP3,TSG101,WARS1,SOCS1,DYNLL1,IQGAP1,SOCS3,SPAG9,ROCK2,BAG4,SH2B3,CTDSP2,SPRY1,SPRY2,IPO7,HEXIM1,TMED2,CEP43,CHP1,PARK7,A…
13_Member	GO Biological Processes	GO:0010563	negative regulation of phosphorus metabolic process	-17.1657	-14.9823	104/441	25,103,324,578,801,805,808,836,1026,1027,1032,1445,1647,1843,1848,1849,1981,2776,2950,3192,3301,3725,3843,4040,4298,4616,4690,4763,4771,4869,5062,5154,5167,5170,5339,5465,5478,5569,5573,5611,5621,5771,5925,5997,6774,6879,7026,7040,7128,7251,7453,8651,8655,8826,9021,9043,9475,9530,10019,10106,10252,10253,10527,10614,10959,11116,11261,11315,22863,22933,23175,23411,23435,23603,23645,25793,26146,2734…	ABL1,ADAR,APC,BAK1,CALM1,CALM2,CALM3,CASP3,CDKN1A,CDKN1B,CDKN2D,CSK,GADD45A,DUSP1,DUSP6,DUSP7,EIF4G1,GNAQ,GSTP1,HNRNPU,DNAJA1,JUN,IPO5,LRP6,MLLT1,GADD45B,NCK1,NF1,NF2,NPM1,PAK2,PDGFA,ENPP1,PDPK1,PLEC,PPARA,PPIA,PKIA,PRKAR1A,DNAJC3,PRNP,PTPN2,RB1,RGS2,STAT3,TAF7,NR2F2,TGFB1,TNFAIP3,TSG101,WARS1,SOCS1,DYNLL1,IQGAP1,SOCS3,SPAG9,ROCK2,BAG4,SH2B3,CTDSP2,SPRY1,SPRY2,IPO7,HEXIM1,TMED2,CEP43,CHP1,PARK7,A…
13_Member	GO Biological Processes	GO:0042326	negative regulation of phosphorylation	-15.8723	-13.7601	92/382	25,103,324,578,801,805,808,836,1026,1027,1032,1445,1647,1843,1848,1849,1981,2776,2950,3192,3301,3725,3843,4040,4298,4616,4690,4763,4771,4869,5062,5167,5170,5339,5465,5478,5569,5573,5611,5621,5771,5925,5997,6774,6879,7026,7040,7128,7251,7453,8651,8655,9021,9043,10019,10106,10252,10253,10527,10614,10959,11116,11261,11315,22863,22933,23411,23435,23603,25793,26146,27342,51763,54206,54431,55243,56937,…	ABL1,ADAR,APC,BAK1,CALM1,CALM2,CALM3,CASP3,CDKN1A,CDKN1B,CDKN2D,CSK,GADD45A,DUSP1,DUSP6,DUSP7,EIF4G1,GNAQ,GSTP1,HNRNPU,DNAJA1,JUN,IPO5,LRP6,MLLT1,GADD45B,NCK1,NF1,NF2,NPM1,PAK2,ENPP1,PDPK1,PLEC,PPARA,PPIA,PKIA,PRKAR1A,DNAJC3,PRNP,PTPN2,RB1,RGS2,STAT3,TAF7,NR2F2,TGFB1,TNFAIP3,TSG101,WARS1,SOCS1,DYNLL1,SOCS3,SPAG9,SH2B3,CTDSP2,SPRY1,SPRY2,IPO7,HEXIM1,TMED2,CEP43,CHP1,PARK7,ATG14,SIRT2,SIRT1,TARDBP,…
13_Member	GO Biological Processes	GO:0001933	negative regulation of protein phosphorylation	-15.7431	-13.6418	85/340	25,103,324,578,801,805,808,836,1026,1027,1032,1647,1843,1848,1849,1981,2776,2950,3301,3725,3843,4040,4298,4616,4690,4763,4771,4869,5062,5167,5170,5339,5478,5569,5573,5611,5621,5771,5925,5997,6879,7026,7040,7128,7251,7453,8651,9021,9043,10019,10106,10252,10253,10527,10614,10959,11116,11261,11315,22863,22933,23411,23435,23603,25793,26146,27342,51763,54206,54431,55243,56937,57732,58190,64793,64853,8…	ABL1,ADAR,APC,BAK1,CALM1,CALM2,CALM3,CASP3,CDKN1A,CDKN1B,CDKN2D,GADD45A,DUSP1,DUSP6,DUSP7,EIF4G1,GNAQ,GSTP1,DNAJA1,JUN,IPO5,LRP6,MLLT1,GADD45B,NCK1,NF1,NF2,NPM1,PAK2,ENPP1,PDPK1,PLEC,PPIA,PKIA,PRKAR1A,DNAJC3,PRNP,PTPN2,RB1,RGS2,TAF7,NR2F2,TGFB1,TNFAIP3,TSG101,WARS1,SOCS1,SOCS3,SPAG9,SH2B3,CTDSP2,SPRY1,SPRY2,IPO7,HEXIM1,TMED2,CEP43,CHP1,PARK7,ATG14,SIRT2,SIRT1,TARDBP,CORO1C,FBXO7,TRAF3IP1,RABGEF1,…
13_Member	GO Biological Processes	GO:0006469	negative regulation of protein kinase activity	-12.101	-10.2143	57/213	25,103,324,836,1026,1027,1032,1647,1843,1849,2776,2950,3301,3843,4040,4298,4616,4763,4771,4869,5062,5170,5339,5478,5569,5573,5771,5925,5997,6879,7026,7128,7251,7453,10019,10252,10253,10527,10614,11116,11261,11315,23411,23603,25793,51763,54206,57732,64793,64853,80824,81848,122809,124790,140775,153090,161742	ABL1,ADAR,APC,CASP3,CDKN1A,CDKN1B,CDKN2D,GADD45A,DUSP1,DUSP7,GNAQ,GSTP1,DNAJA1,IPO5,LRP6,MLLT1,GADD45B,NF1,NF2,NPM1,PAK2,PDPK1,PLEC,PPIA,PKIA,PRKAR1A,PTPN2,RB1,RGS2,TAF7,NR2F2,TNFAIP3,TSG101,WARS1,SH2B3,SPRY1,SPRY2,IPO7,HEXIM1,CEP43,CHP1,PARK7,SIRT1,CORO1C,FBXO7,INPP5K,ERRFI1,ZFYVE28,CEP85,AIDA,DUSP16,SPRY4,SOCS4,HEXIM2,SMCR8,DAB2IP,SPRED1
13_Member	GO Biological Processes	GO:0033673	negative regulation of kinase activity	-12.0908	-10.2063	61/237	25,103,324,836,1026,1027,1032,1445,1647,1843,1849,2776,2950,3192,3301,3843,4040,4298,4616,4763,4771,4869,5062,5170,5339,5478,5569,5573,5771,5925,5997,6879,7026,7128,7251,7453,10019,10252,10253,10527,10614,11116,11261,11315,23411,23603,25793,51763,54206,57732,64793,64853,80824,81848,90007,113791,122809,124790,140775,153090,161742	ABL1,ADAR,APC,CASP3,CDKN1A,CDKN1B,CDKN2D,CSK,GADD45A,DUSP1,DUSP7,GNAQ,GSTP1,HNRNPU,DNAJA1,IPO5,LRP6,MLLT1,GADD45B,NF1,NF2,NPM1,PAK2,PDPK1,PLEC,PPIA,PKIA,PRKAR1A,PTPN2,RB1,RGS2,TAF7,NR2F2,TNFAIP3,TSG101,WARS1,SH2B3,SPRY1,SPRY2,IPO7,HEXIM1,CEP43,CHP1,PARK7,SIRT1,CORO1C,FBXO7,INPP5K,ERRFI1,ZFYVE28,CEP85,AIDA,DUSP16,SPRY4,MIDN,PIK3IP1,SOCS4,HEXIM2,SMCR8,DAB2IP,SPRED1
13_Member	GO Biological Processes	GO:0071901	negative regulation of protein serine/threonine kinase activity	-7.43447	-5.9028	33/122	25,324,836,1026,1027,1032,1647,1843,1849,2950,3301,3843,4040,4763,5569,5573,5925,5997,7026,7128,10019,10252,10253,10527,10614,23411,25793,51763,64853,80824,81848,124790,153090	ABL1,APC,CASP3,CDKN1A,CDKN1B,CDKN2D,GADD45A,DUSP1,DUSP7,GSTP1,DNAJA1,IPO5,LRP6,NF1,PKIA,PRKAR1A,RB1,RGS2,NR2F2,TNFAIP3,SH2B3,SPRY1,SPRY2,IPO7,HEXIM1,SIRT1,FBXO7,INPP5K,AIDA,DUSP16,SPRY4,HEXIM2,DAB2IP
13_Member	GO Biological Processes	GO:0043407	negative regulation of MAP kinase activity	-2.82231	-1.81959	14/60	1843,1849,2950,3301,4763,5997,10019,10252,10253,51763,64853,80824,81848,153090	DUSP1,DUSP7,GSTP1,DNAJA1,NF1,RGS2,SH2B3,SPRY1,SPRY2,INPP5K,AIDA,DUSP16,SPRY4,DAB2IP
14_Summary	GO Biological Processes	GO:0043604	amide biosynthetic process	-28.2466	-25.564	137/511	47,435,740,1654,1915,1937,1938,1964,1973,1974,1975,1979,1981,1982,1983,2107,2181,2617,2730,2935,3029,3646,3692,5936,6122,6128,6132,6134,6135,6136,6137,6142,6144,6152,6155,6156,6158,6164,6166,6167,6169,6171,6175,6176,6187,6191,6193,6199,6202,6206,6207,6209,6217,6223,6224,6227,6229,6230,6483,6487,6576,6897,7311,7357,7453,8050,8560,8661,8662,8664,8665,8666,8668,8669,8761,8893,8894,9218,9334,9349,947…	ACLY,ASL,MRPL49,DDX3X,EEF1A1,EEF1G,EEF2,EIF1AX,EIF4A1,EIF4A2,EIF4B,EIF4EBP2,EIF4G1,EIF4G2,EIF5,ETF1,ACSL3,GARS1,GCLM,GSPT1,HAGH,EIF3E,EIF6,RBM4,RPL3,RPL6,RPL8,RPL10,RPL11,RPL12,RPL13,RPL18A,RPL21,RPL24,RPL27,RPL30,RPL28,RPL34,RPL36AL,RPL37,RPL38,RPL41,RPLP0,RPLP1,RPS2,RPS4X,RPS5,RPS6KB2,RPS8,RPS12,RPS13,RPS15,RPS16,RPS19,RPS20,RPS21,RPS24,RPS25,ST3GAL2,ST3GAL3,SLC25A1,TARS1,UBA52,UGCG,WARS1,PDHX,…
14_Member	GO Biological Processes	GO:0043604	amide biosynthetic process	-28.2466	-25.564	137/511	47,435,740,1654,1915,1937,1938,1964,1973,1974,1975,1979,1981,1982,1983,2107,2181,2617,2730,2935,3029,3646,3692,5936,6122,6128,6132,6134,6135,6136,6137,6142,6144,6152,6155,6156,6158,6164,6166,6167,6169,6171,6175,6176,6187,6191,6193,6199,6202,6206,6207,6209,6217,6223,6224,6227,6229,6230,6483,6487,6576,6897,7311,7357,7453,8050,8560,8661,8662,8664,8665,8666,8668,8669,8761,8893,8894,9218,9334,9349,947…	ACLY,ASL,MRPL49,DDX3X,EEF1A1,EEF1G,EEF2,EIF1AX,EIF4A1,EIF4A2,EIF4B,EIF4EBP2,EIF4G1,EIF4G2,EIF5,ETF1,ACSL3,GARS1,GCLM,GSPT1,HAGH,EIF3E,EIF6,RBM4,RPL3,RPL6,RPL8,RPL10,RPL11,RPL12,RPL13,RPL18A,RPL21,RPL24,RPL27,RPL30,RPL28,RPL34,RPL36AL,RPL37,RPL38,RPL41,RPLP0,RPLP1,RPS2,RPS4X,RPS5,RPS6KB2,RPS8,RPS12,RPS13,RPS15,RPS16,RPS19,RPS20,RPS21,RPS24,RPS25,ST3GAL2,ST3GAL3,SLC25A1,TARS1,UBA52,UGCG,WARS1,PDHX,…
14_Member	GO Biological Processes	GO:0006412	translation	-26.3539	-23.7683	109/369	740,1654,1915,1937,1938,1964,1973,1974,1975,1979,1981,1982,1983,2107,2617,2935,3646,3692,5936,6122,6128,6132,6134,6135,6136,6137,6142,6144,6152,6155,6156,6158,6164,6166,6167,6169,6171,6175,6176,6187,6191,6193,6199,6202,6206,6207,6209,6217,6223,6224,6227,6229,6230,6897,7311,7453,8661,8662,8664,8665,8666,8668,8669,8761,8893,8894,9349,9470,9553,9567,9669,10209,10352,10480,10573,10643,10667,10767,112…	MRPL49,DDX3X,EEF1A1,EEF1G,EEF2,EIF1AX,EIF4A1,EIF4A2,EIF4B,EIF4EBP2,EIF4G1,EIF4G2,EIF5,ETF1,GARS1,GSPT1,EIF3E,EIF6,RBM4,RPL3,RPL6,RPL8,RPL10,RPL11,RPL12,RPL13,RPL18A,RPL21,RPL24,RPL27,RPL30,RPL28,RPL34,RPL36AL,RPL37,RPL38,RPL41,RPLP0,RPLP1,RPS2,RPS4X,RPS5,RPS6KB2,RPS8,RPS12,RPS13,RPS15,RPS16,RPS19,RPS20,RPS21,RPS24,RPS25,TARS1,UBA52,WARS1,EIF3A,EIF3B,EIF3D,EIF3F,EIF3G,EIF3I,EIF3J,PABPC4,EIF2B5,EIF…
14_Member	GO Biological Processes	GO:0034645	cellular macromolecule biosynthetic process	-25.2848	-22.7599	169/749	34,208,211,659,740,1603,1650,1654,1915,1937,1938,1964,1973,1974,1975,1979,1981,1982,1983,2107,2131,2137,2530,2617,2752,2801,2935,2997,3646,3692,4121,4836,4864,5238,5373,5507,5936,6122,6128,6132,6134,6135,6136,6137,6142,6144,6152,6155,6156,6158,6164,6166,6167,6169,6171,6175,6176,6187,6191,6193,6199,6202,6206,6207,6209,6217,6223,6224,6227,6229,6230,6483,6487,6897,7311,7357,7358,7453,7841,7991,8509,…	ACADM,AKT2,ALAS1,BMPR2,MRPL49,DAD1,DDOST,DDX3X,EEF1A1,EEF1G,EEF2,EIF1AX,EIF4A1,EIF4A2,EIF4B,EIF4EBP2,EIF4G1,EIF4G2,EIF5,ETF1,EXT1,EXTL3,FUT8,GARS1,GLUL,GOLGA2,GSPT1,GYS1,EIF3E,EIF6,MAN1A1,NMT1,NPC1,PGM3,PMM2,PPP1R3C,RBM4,RPL3,RPL6,RPL8,RPL10,RPL11,RPL12,RPL13,RPL18A,RPL21,RPL24,RPL27,RPL30,RPL28,RPL34,RPL36AL,RPL37,RPL38,RPL41,RPLP0,RPLP1,RPS2,RPS4X,RPS5,RPS6KB2,RPS8,RPS12,RPS13,RPS15,RPS16,RPS19…
14_Member	GO Biological Processes	GO:0043043	peptide biosynthetic process	-24.713	-22.2155	111/396	740,1654,1915,1937,1938,1964,1973,1974,1975,1979,1981,1982,1983,2107,2617,2730,2935,3029,3646,3692,5936,6122,6128,6132,6134,6135,6136,6137,6142,6144,6152,6155,6156,6158,6164,6166,6167,6169,6171,6175,6176,6187,6191,6193,6199,6202,6206,6207,6209,6217,6223,6224,6227,6229,6230,6897,7311,7453,8661,8662,8664,8665,8666,8668,8669,8761,8893,8894,9349,9470,9553,9567,9669,10209,10352,10480,10573,10643,10667…	MRPL49,DDX3X,EEF1A1,EEF1G,EEF2,EIF1AX,EIF4A1,EIF4A2,EIF4B,EIF4EBP2,EIF4G1,EIF4G2,EIF5,ETF1,GARS1,GCLM,GSPT1,HAGH,EIF3E,EIF6,RBM4,RPL3,RPL6,RPL8,RPL10,RPL11,RPL12,RPL13,RPL18A,RPL21,RPL24,RPL27,RPL30,RPL28,RPL34,RPL36AL,RPL37,RPL38,RPL41,RPLP0,RPLP1,RPS2,RPS4X,RPS5,RPS6KB2,RPS8,RPS12,RPS13,RPS15,RPS16,RPS19,RPS20,RPS21,RPS24,RPS25,TARS1,UBA52,WARS1,EIF3A,EIF3B,EIF3D,EIF3F,EIF3G,EIF3I,EIF3J,PABPC4,…
14_Member	GO Biological Processes	GO:0043603	cellular amide metabolic process	-24.6309	-22.1421	174/792	47,435,468,740,1362,1514,1654,1743,1859,1889,1915,1937,1938,1964,1973,1974,1975,1979,1981,1982,1983,2107,2181,2617,2730,2876,2879,2935,2950,3029,3073,3157,3646,3692,4552,4597,4860,4967,5936,6122,6128,6132,6134,6135,6136,6137,6142,6144,6152,6155,6156,6158,6164,6166,6167,6169,6171,6175,6176,6187,6191,6193,6199,6202,6206,6207,6209,6217,6223,6224,6227,6229,6230,6483,6487,6576,6647,6648,6897,7311,7357…	ACLY,ASL,ATF4,MRPL49,CPD,CTSL,DDX3X,DLST,DYRK1A,ECE1,EEF1A1,EEF1G,EEF2,EIF1AX,EIF4A1,EIF4A2,EIF4B,EIF4EBP2,EIF4G1,EIF4G2,EIF5,ETF1,ACSL3,GARS1,GCLM,GPX1,GPX4,GSPT1,GSTP1,HAGH,HEXA,HMGCS1,EIF3E,EIF6,MTRR,MVD,PNP,OGDH,RBM4,RPL3,RPL6,RPL8,RPL10,RPL11,RPL12,RPL13,RPL18A,RPL21,RPL24,RPL27,RPL30,RPL28,RPL34,RPL36AL,RPL37,RPL38,RPL41,RPLP0,RPLP1,RPS2,RPS4X,RPS5,RPS6KB2,RPS8,RPS12,RPS13,RPS15,RPS16,RPS19…
14_Member	GO Biological Processes	GO:0002181	cytoplasmic translation	-24.3541	-21.8988	56/122	1973,1974,1975,1981,1983,2107,3646,5936,6122,6128,6132,6134,6135,6136,6137,6142,6144,6152,6155,6156,6158,6164,6167,6169,6171,6175,6176,6187,6191,6193,6202,6206,6207,6209,6217,6223,6224,6227,6229,6230,7311,8661,8662,8664,8665,8666,8668,8669,8894,9349,10480,11224,22916,23521,25873,55854	EIF4A1,EIF4A2,EIF4B,EIF4G1,EIF5,ETF1,EIF3E,RBM4,RPL3,RPL6,RPL8,RPL10,RPL11,RPL12,RPL13,RPL18A,RPL21,RPL24,RPL27,RPL30,RPL28,RPL34,RPL37,RPL38,RPL41,RPLP0,RPLP1,RPS2,RPS4X,RPS5,RPS8,RPS12,RPS13,RPS15,RPS16,RPS19,RPS20,RPS21,RPS24,RPS25,UBA52,EIF3A,EIF3B,EIF3D,EIF3F,EIF3G,EIF3I,EIF3J,EIF2S2,RPL23,EIF3M,RPL35,NCBP2,RPL13A,RPL36,ZC3H15
14_Member	GO Biological Processes	GO:0006518	peptide metabolic process	-22.0378	-19.6563	128/529	740,1362,1514,1654,1859,1889,1915,1937,1938,1964,1973,1974,1975,1979,1981,1982,1983,2107,2617,2730,2876,2879,2935,2950,3029,3646,3692,5936,6122,6128,6132,6134,6135,6136,6137,6142,6144,6152,6155,6156,6158,6164,6166,6167,6169,6171,6175,6176,6187,6191,6193,6199,6202,6206,6207,6209,6217,6223,6224,6227,6229,6230,6647,6648,6897,7311,7453,8661,8662,8664,8665,8666,8668,8669,8678,8761,8893,8894,9349,9470,…	MRPL49,CPD,CTSL,DDX3X,DYRK1A,ECE1,EEF1A1,EEF1G,EEF2,EIF1AX,EIF4A1,EIF4A2,EIF4B,EIF4EBP2,EIF4G1,EIF4G2,EIF5,ETF1,GARS1,GCLM,GPX1,GPX4,GSPT1,GSTP1,HAGH,EIF3E,EIF6,RBM4,RPL3,RPL6,RPL8,RPL10,RPL11,RPL12,RPL13,RPL18A,RPL21,RPL24,RPL27,RPL30,RPL28,RPL34,RPL36AL,RPL37,RPL38,RPL41,RPLP0,RPLP1,RPS2,RPS4X,RPS5,RPS6KB2,RPS8,RPS12,RPS13,RPS15,RPS16,RPS19,RPS20,RPS21,RPS24,RPS25,SOD1,SOD2,TARS1,UBA52,WARS1,EI…
15_Summary	GO Biological Processes	GO:0034248	regulation of cellular amide metabolic process	-28.0489	-25.3797	141/537	208,387,468,602,677,678,811,836,1153,1191,1613,1654,1656,1660,1801,1802,1938,1974,1975,1979,1981,1982,1983,1994,2043,2107,2309,2475,2597,2872,2935,3192,3491,3609,3646,3658,3692,4076,4690,4691,4780,4848,4850,4869,4904,5300,5315,5562,5611,5621,5914,5936,5970,5997,6134,6169,6176,6191,6199,6659,6667,6726,7057,7431,7538,7555,7812,7832,8398,8518,8531,8662,8664,8872,8893,9221,9470,9475,9669,9689,9775,99…	AKT2,RHOA,ATF4,BCL3,ZFP36L1,ZFP36L2,CALR,CASP3,CIRBP,CLU,DAPK3,DDX3X,DDX6,DHX9,DPH1,DPH2,EEF2,EIF4A2,EIF4B,EIF4EBP2,EIF4G1,EIF4G2,EIF5,ELAVL1,EPHA4,ETF1,FOXO3,MTOR,GAPDH,MKNK2,GSPT1,HNRNPU,CCN1,ILF3,EIF3E,IREB2,EIF6,CAPRIN1,NCK1,NCL,NFE2L2,CNOT2,CNOT4,NPM1,YBX1,PIN1,PKM,PRKAA1,DNAJC3,PRNP,RARA,RBM4,RELA,RGS2,RPL10,RPL38,RPLP1,RPS4X,RPS6KB2,SOX4,SP1,SRP9,THBS1,VIM,ZFP36,CNBP,CSDE1,BTG2,PLA2G6,ELP1…
15_Member	GO Biological Processes	GO:0034248	regulation of cellular amide metabolic process	-28.0489	-25.3797	141/537	208,387,468,602,677,678,811,836,1153,1191,1613,1654,1656,1660,1801,1802,1938,1974,1975,1979,1981,1982,1983,1994,2043,2107,2309,2475,2597,2872,2935,3192,3491,3609,3646,3658,3692,4076,4690,4691,4780,4848,4850,4869,4904,5300,5315,5562,5611,5621,5914,5936,5970,5997,6134,6169,6176,6191,6199,6659,6667,6726,7057,7431,7538,7555,7812,7832,8398,8518,8531,8662,8664,8872,8893,9221,9470,9475,9669,9689,9775,99…	AKT2,RHOA,ATF4,BCL3,ZFP36L1,ZFP36L2,CALR,CASP3,CIRBP,CLU,DAPK3,DDX3X,DDX6,DHX9,DPH1,DPH2,EEF2,EIF4A2,EIF4B,EIF4EBP2,EIF4G1,EIF4G2,EIF5,ELAVL1,EPHA4,ETF1,FOXO3,MTOR,GAPDH,MKNK2,GSPT1,HNRNPU,CCN1,ILF3,EIF3E,IREB2,EIF6,CAPRIN1,NCK1,NCL,NFE2L2,CNOT2,CNOT4,NPM1,YBX1,PIN1,PKM,PRKAA1,DNAJC3,PRNP,RARA,RBM4,RELA,RGS2,RPL10,RPL38,RPLP1,RPS4X,RPS6KB2,SOX4,SP1,SRP9,THBS1,VIM,ZFP36,CNBP,CSDE1,BTG2,PLA2G6,ELP1…
15_Member	GO Biological Processes	GO:2000112	regulation of cellular macromolecule biosynthetic process	-26.2394	-23.6645	142/564	208,387,468,602,677,678,811,1153,1236,1499,1613,1654,1656,1660,1801,1802,1839,1938,1974,1975,1979,1981,1982,1983,1994,2107,2309,2475,2597,2801,2872,2935,3192,3276,3609,3646,3658,3692,4076,4690,4691,4848,4850,4869,4904,5167,5315,5500,5507,5611,5914,5936,5997,6134,6169,6176,6191,6199,6659,6726,6934,7057,7431,7538,7555,7812,7832,8518,8531,8662,8664,8872,8893,9221,9314,9445,9470,9475,9669,9689,9775,9…	AKT2,RHOA,ATF4,BCL3,ZFP36L1,ZFP36L2,CALR,CIRBP,CCR7,CTNNB1,DAPK3,DDX3X,DDX6,DHX9,DPH1,DPH2,HBEGF,EEF2,EIF4A2,EIF4B,EIF4EBP2,EIF4G1,EIF4G2,EIF5,ELAVL1,ETF1,FOXO3,MTOR,GAPDH,GOLGA2,MKNK2,GSPT1,HNRNPU,PRMT1,ILF3,EIF3E,IREB2,EIF6,CAPRIN1,NCK1,NCL,CNOT2,CNOT4,NPM1,YBX1,ENPP1,PKM,PPP1CB,PPP1R3C,DNAJC3,RARA,RBM4,RGS2,RPL10,RPL38,RPLP1,RPS4X,RPS6KB2,SOX4,SRP9,TCF7L2,THBS1,VIM,ZFP36,CNBP,CSDE1,BTG2,ELP1,Y…
15_Member	GO Biological Processes	GO:0006417	regulation of translation	-24.7412	-22.2348	124/472	208,387,468,602,677,678,811,1153,1613,1654,1656,1660,1801,1802,1938,1974,1975,1979,1981,1982,1983,1994,2107,2309,2475,2597,2872,2935,3192,3609,3646,3658,3692,4076,4690,4691,4848,4850,4869,4904,5315,5611,5914,5936,5997,6134,6169,6176,6191,6199,6659,6726,7057,7431,7538,7555,7812,7832,8518,8531,8662,8664,8872,8893,9221,9470,9475,9669,9689,9775,9933,10131,10140,10209,10643,10644,10657,10658,10767,109…	AKT2,RHOA,ATF4,BCL3,ZFP36L1,ZFP36L2,CALR,CIRBP,DAPK3,DDX3X,DDX6,DHX9,DPH1,DPH2,EEF2,EIF4A2,EIF4B,EIF4EBP2,EIF4G1,EIF4G2,EIF5,ELAVL1,ETF1,FOXO3,MTOR,GAPDH,MKNK2,GSPT1,HNRNPU,ILF3,EIF3E,IREB2,EIF6,CAPRIN1,NCK1,NCL,CNOT2,CNOT4,NPM1,YBX1,PKM,DNAJC3,RARA,RBM4,RGS2,RPL10,RPL38,RPLP1,RPS4X,RPS6KB2,SOX4,SRP9,THBS1,VIM,ZFP36,CNBP,CSDE1,BTG2,ELP1,YBX3,EIF3B,EIF3D,CDC123,EIF2B5,NOLC1,EIF4E2,ROCK2,EIF5B,BZW1…
15_Member	GO Biological Processes	GO:0034250	positive regulation of cellular amide metabolic process	-17.9924	-15.7732	58/167	387,602,836,1153,1191,1654,1660,1938,1981,1982,1994,2043,2475,3192,3491,3646,3692,4690,4780,4869,4904,5315,5611,5970,6191,6199,6659,6667,7057,7431,7555,7812,8398,8531,8664,8872,8893,9475,9775,10140,10657,11044,22849,22927,23034,23107,23185,23410,23645,26995,51335,56848,65110,84271,84305,84769,84881,285367	RHOA,BCL3,CASP3,CIRBP,CLU,DDX3X,DHX9,EEF2,EIF4G1,EIF4G2,ELAVL1,EPHA4,MTOR,HNRNPU,CCN1,EIF3E,EIF6,NCK1,NFE2L2,NPM1,YBX1,PKM,DNAJC3,RELA,RPS4X,RPS6KB2,SOX4,SP1,THBS1,VIM,CNBP,CSDE1,PLA2G6,YBX3,EIF3D,CDC123,EIF2B5,ROCK2,EIF4A3,TOB1,KHDRBS1,TENT4A,CPEB3,HABP4,SAMD4A,MRPS27,LARP4B,SIRT3,PPP1R15A,TRUB2,NGRN,SPHK2,UPF3A,POLDIP3,PYM1,MPV17L2,RPUSD4,RPUSD3
15_Member	GO Biological Processes	GO:0045727	positive regulation of translation	-13.9418	-11.9185	47/141	387,602,1153,1654,1660,1938,1981,1982,1994,2475,3192,3646,3692,4690,4869,4904,5315,5611,6191,6199,6659,7057,7431,7555,7812,8531,8664,8872,8893,9775,10140,10657,11044,22849,22927,23034,23107,23185,23645,26995,51335,65110,84271,84305,84769,84881,285367	RHOA,BCL3,CIRBP,DDX3X,DHX9,EEF2,EIF4G1,EIF4G2,ELAVL1,MTOR,HNRNPU,EIF3E,EIF6,NCK1,NPM1,YBX1,PKM,DNAJC3,RPS4X,RPS6KB2,SOX4,THBS1,VIM,CNBP,CSDE1,YBX3,EIF3D,CDC123,EIF2B5,EIF4A3,TOB1,KHDRBS1,TENT4A,CPEB3,HABP4,SAMD4A,MRPS27,LARP4B,PPP1R15A,TRUB2,NGRN,UPF3A,POLDIP3,PYM1,MPV17L2,RPUSD4,RPUSD3
15_Member	GO Biological Processes	GO:2000113	negative regulation of cellular macromolecule biosynthetic process	-7.90044	-6.32061	57/269	468,677,678,811,1153,1613,1654,1656,1839,1979,2597,3609,3646,3658,3692,4076,4691,4848,4850,4904,5167,5914,5936,5997,6726,7538,7832,9445,9470,9475,9775,10005,10140,10643,10644,10658,11236,22849,22894,23034,23404,23435,23521,27102,51010,51247,51763,55829,57690,65981,79670,80149,80315,83667,85456,196513,255967	ATF4,ZFP36L1,ZFP36L2,CALR,CIRBP,DAPK3,DDX3X,DDX6,HBEGF,EIF4EBP2,GAPDH,ILF3,EIF3E,IREB2,EIF6,CAPRIN1,NCL,CNOT2,CNOT4,YBX1,ENPP1,RARA,RBM4,RGS2,SRP9,ZFP36,BTG2,ITM2B,EIF4E2,ROCK2,EIF4A3,ACOT8,TOB1,IGF2BP3,IGF2BP2,CELF1,RNF139,CPEB3,DIS3,SAMD4A,EXOSC2,TARDBP,RPL13A,EIF2AK1,EXOSC3,PAIP2,INPP5K,SELENOS,TNRC6C,CAPRIN2,TUT7,ZC3H12A,CPEB4,SESN2,TNKS1BP1,DCP1B,PAN3
15_Member	GO Biological Processes	GO:0034249	negative regulation of cellular amide metabolic process	-7.43477	-5.9028	56/270	468,677,678,811,1153,1191,1613,1654,1656,1979,2597,3609,3646,3658,3692,4076,4691,4848,4850,4904,5300,5562,5621,5914,5936,5997,6726,7538,7832,9470,9475,9775,10140,10313,10643,10644,10658,11236,22849,22894,23034,23404,23435,23521,27102,51010,51247,57690,65981,79670,80149,80315,83667,85456,196513,255967	ATF4,ZFP36L1,ZFP36L2,CALR,CIRBP,CLU,DAPK3,DDX3X,DDX6,EIF4EBP2,GAPDH,ILF3,EIF3E,IREB2,EIF6,CAPRIN1,NCL,CNOT2,CNOT4,YBX1,PIN1,PRKAA1,PRNP,RARA,RBM4,RGS2,SRP9,ZFP36,BTG2,EIF4E2,ROCK2,EIF4A3,TOB1,RTN3,IGF2BP3,IGF2BP2,CELF1,RNF139,CPEB3,DIS3,SAMD4A,EXOSC2,TARDBP,RPL13A,EIF2AK1,EXOSC3,PAIP2,TNRC6C,CAPRIN2,TUT7,ZC3H12A,CPEB4,SESN2,TNKS1BP1,DCP1B,PAN3
15_Member	GO Biological Processes	GO:0017148	negative regulation of translation	-7.0653	-5.56603	51/242	468,677,678,811,1153,1613,1654,1656,1979,2597,3609,3646,3658,3692,4076,4691,4848,4850,4904,5914,5936,5997,6726,7538,7832,9470,9475,9775,10140,10643,10644,10658,11236,22849,22894,23034,23404,23435,23521,27102,51010,51247,57690,65981,79670,80149,80315,83667,85456,196513,255967	ATF4,ZFP36L1,ZFP36L2,CALR,CIRBP,DAPK3,DDX3X,DDX6,EIF4EBP2,GAPDH,ILF3,EIF3E,IREB2,EIF6,CAPRIN1,NCL,CNOT2,CNOT4,YBX1,RARA,RBM4,RGS2,SRP9,ZFP36,BTG2,EIF4E2,ROCK2,EIF4A3,TOB1,IGF2BP3,IGF2BP2,CELF1,RNF139,CPEB3,DIS3,SAMD4A,EXOSC2,TARDBP,RPL13A,EIF2AK1,EXOSC3,PAIP2,TNRC6C,CAPRIN2,TUT7,ZC3H12A,CPEB4,SESN2,TNKS1BP1,DCP1B,PAN3
16_Summary	GO Biological Processes	GO:0034660	ncRNA metabolic process	-27.6918	-25.0482	138/523	103,1654,1736,2617,3692,4603,4809,5394,5441,6135,6155,6202,6209,6217,6223,6227,6229,6230,6618,6619,6897,7453,8178,8518,8568,9014,9092,9221,9328,9775,9875,10171,10208,10352,10436,10528,10607,10667,10785,10885,10927,10940,10969,11224,22894,22916,22936,23160,23195,23378,23404,23405,23560,25926,25973,25983,26156,26173,26512,26610,27042,27340,29066,29777,51010,51077,51093,51154,51202,51367,51493,51574…	ADAR,DDX3X,DKC1,GARS1,EIF6,MYBL1,SNU13,EXOSC10,POLR2L,RPL11,RPL27,RPS8,RPS15,RPS16,RPS19,RPS21,RPS24,RPS25,SNAPC2,SNAPC3,TARS1,WARS1,ELL,ELP1,RRP1,TAF1B,SART1,NOLC1,GTF3C5,EIF4A3,URB1,RCL1,USPL1,WARS2,EMG1,NOP56,TBL3,FARS2,WDR4,WDR3,SPIN1,POP1,EBNA1BP2,RPL35,DIS3,NCBP2,ELL2,WDR43,MDN1,RRP8,EXOSC2,DICER1,GTPBP4,NOL11,PARS2,NGDN,RSL1D1,INTS1,INTS6,ELP4,UTP25,UTP20,ZC3H7A,ABT1,EXOSC3,FCF1,METTL25B,M…
16_Member	GO Biological Processes	GO:0034660	ncRNA metabolic process	-27.6918	-25.0482	138/523	103,1654,1736,2617,3692,4603,4809,5394,5441,6135,6155,6202,6209,6217,6223,6227,6229,6230,6618,6619,6897,7453,8178,8518,8568,9014,9092,9221,9328,9775,9875,10171,10208,10352,10436,10528,10607,10667,10785,10885,10927,10940,10969,11224,22894,22916,22936,23160,23195,23378,23404,23405,23560,25926,25973,25983,26156,26173,26512,26610,27042,27340,29066,29777,51010,51077,51093,51154,51202,51367,51493,51574…	ADAR,DDX3X,DKC1,GARS1,EIF6,MYBL1,SNU13,EXOSC10,POLR2L,RPL11,RPL27,RPS8,RPS15,RPS16,RPS19,RPS21,RPS24,RPS25,SNAPC2,SNAPC3,TARS1,WARS1,ELL,ELP1,RRP1,TAF1B,SART1,NOLC1,GTF3C5,EIF4A3,URB1,RCL1,USPL1,WARS2,EMG1,NOP56,TBL3,FARS2,WDR4,WDR3,SPIN1,POP1,EBNA1BP2,RPL35,DIS3,NCBP2,ELL2,WDR43,MDN1,RRP8,EXOSC2,DICER1,GTPBP4,NOL11,PARS2,NGDN,RSL1D1,INTS1,INTS6,ELP4,UTP25,UTP20,ZC3H7A,ABT1,EXOSC3,FCF1,METTL25B,M…
16_Member	GO Biological Processes	GO:0042254	ribosome biogenesis	-27.6248	-24.9934	97/294	1654,1736,2752,3692,4809,4869,5394,6122,6128,6134,6135,6152,6155,6169,6175,6193,6202,6209,6217,6223,6227,6229,6230,8450,8568,9092,9221,9775,9816,9875,10171,10436,10528,10607,10885,10969,11224,22894,23160,23195,23378,23404,23560,25926,25983,26156,26164,27042,27340,29777,51010,51077,51081,51093,51154,51187,51202,51335,51367,51575,51602,51729,54512,54552,54555,54606,55011,55035,55272,55646,55651,563…	DDX3X,DKC1,GLUL,EIF6,SNU13,NPM1,EXOSC10,RPL3,RPL6,RPL10,RPL11,RPL24,RPL27,RPL38,RPLP0,RPS5,RPS8,RPS15,RPS16,RPS19,RPS21,RPS24,RPS25,CUL4B,RRP1,SART1,NOLC1,EIF4A3,URB2,URB1,RCL1,EMG1,NOP56,TBL3,WDR3,EBNA1BP2,RPL35,DIS3,WDR43,MDN1,RRP8,EXOSC2,GTPBP4,NOL11,NGDN,RSL1D1,MTG2,UTP25,UTP20,ABT1,EXOSC3,FCF1,MRPS7,METTL25B,MRTO4,RSL24D1,DDX47,NGRN,POP5,ESF1,NOP58,WBP11,EXOSC4,GNL3L,DDX49,DDX56,PIH1D1,NOL8,…
16_Member	GO Biological Processes	GO:0034470	ncRNA processing	-24.0231	-21.5757	111/403	103,1654,1736,3692,4809,5394,6135,6155,6202,6209,6217,6223,6227,6229,6230,8518,8568,9092,9221,9775,9875,10171,10436,10528,10607,10667,10785,10885,10940,10969,11224,22894,22916,23160,23195,23378,23404,23405,23560,25926,25983,26156,26173,26512,26610,27042,27340,29066,29777,51010,51077,51093,51154,51202,51367,51493,51574,51575,51593,51602,51605,51729,54487,54512,54522,54555,54606,54888,54973,55011,5…	ADAR,DDX3X,DKC1,EIF6,SNU13,EXOSC10,RPL11,RPL27,RPS8,RPS15,RPS16,RPS19,RPS21,RPS24,RPS25,ELP1,RRP1,SART1,NOLC1,EIF4A3,URB1,RCL1,EMG1,NOP56,TBL3,FARS2,WDR4,WDR3,POP1,EBNA1BP2,RPL35,DIS3,NCBP2,WDR43,MDN1,RRP8,EXOSC2,DICER1,GTPBP4,NOL11,NGDN,RSL1D1,INTS1,INTS6,ELP4,UTP25,UTP20,ZC3H7A,ABT1,EXOSC3,FCF1,METTL25B,MRTO4,DDX47,POP5,RTCB,LARP7,ESF1,SRRT,NOP58,TRMT6,WBP11,DGCR8,EXOSC4,ANKRD16,DDX49,DDX56,NSU…
16_Member	GO Biological Processes	GO:0016072	rRNA metabolic process	-23.3901	-20.9582	82/249	1736,3692,4809,5394,6135,6155,6202,6209,6217,6223,6227,6229,6230,8568,9014,9092,9221,9328,9775,9875,10171,10436,10528,10607,10885,10927,10969,11224,22894,23160,23195,23378,23404,23560,25926,25983,26156,27042,27340,29777,51010,51077,51093,51154,51202,51367,51575,51602,51729,54512,54555,54606,55011,55035,55272,55646,55651,56342,64216,64425,65095,79002,79033,79050,80135,81887,83732,84128,84154,84172…	DKC1,EIF6,SNU13,EXOSC10,RPL11,RPL27,RPS8,RPS15,RPS16,RPS19,RPS21,RPS24,RPS25,RRP1,TAF1B,SART1,NOLC1,GTF3C5,EIF4A3,URB1,RCL1,EMG1,NOP56,TBL3,WDR3,SPIN1,EBNA1BP2,RPL35,DIS3,WDR43,MDN1,RRP8,EXOSC2,GTPBP4,NOL11,NGDN,RSL1D1,UTP25,UTP20,ABT1,EXOSC3,FCF1,METTL25B,MRTO4,DDX47,POP5,ESF1,NOP58,WBP11,EXOSC4,DDX49,DDX56,PIH1D1,NOL8,IMP3,LYAR,NHP2,PPAN,TFB2M,POLR1E,KRI1,TRIR,ERI3,NOC4L,RPF1,LAS1L,RIOK1,WDR75,…
16_Member	GO Biological Processes	GO:0006364	rRNA processing	-21.9342	-19.5594	74/219	1736,3692,4809,5394,6135,6155,6202,6209,6217,6223,6227,6229,6230,8568,9092,9221,9775,9875,10171,10436,10528,10607,10885,10969,11224,22894,23160,23195,23378,23404,23560,25926,25983,26156,27042,27340,29777,51010,51077,51093,51154,51202,51367,51575,51602,51729,54512,54555,54606,55011,55035,55272,55646,55651,56342,64216,65095,79033,79050,80135,81887,83732,84128,84154,84294,84881,84916,85395,113000,11…	DKC1,EIF6,SNU13,EXOSC10,RPL11,RPL27,RPS8,RPS15,RPS16,RPS19,RPS21,RPS24,RPS25,RRP1,SART1,NOLC1,EIF4A3,URB1,RCL1,EMG1,NOP56,TBL3,WDR3,EBNA1BP2,RPL35,DIS3,WDR43,MDN1,RRP8,EXOSC2,GTPBP4,NOL11,NGDN,RSL1D1,UTP25,UTP20,ABT1,EXOSC3,FCF1,METTL25B,MRTO4,DDX47,POP5,ESF1,NOP58,WBP11,EXOSC4,DDX49,DDX56,PIH1D1,NOL8,IMP3,LYAR,NHP2,PPAN,TFB2M,KRI1,ERI3,NOC4L,RPF1,LAS1L,RIOK1,WDR75,RPF2,UTP23,RPUSD4,UTP4,SLX9,RPU…
17_Summary	GO Biological Processes	GO:1903320	regulation of protein modification by small protein conjugation or removal	-26.0086	-23.4441	87/255	25,329,330,405,648,701,754,991,1025,1499,1654,1958,2034,2534,3301,3309,3320,3326,5300,5478,5970,6135,6167,6187,6209,6224,6500,6659,7128,7314,7321,7329,7332,7334,7335,7415,8312,8533,8554,8878,8915,8945,9184,9320,9349,9474,9529,9636,9646,9683,9810,10054,10055,10075,10253,10273,10362,10459,10625,11261,11315,11338,23077,23560,26271,27085,27338,51035,51343,51366,54552,54778,55294,55611,57178,64844,795…	ABL1,BIRC2,BIRC3,ARNT,BMI1,BUB1B,PTTG1IP,CDC20,CDK9,CTNNB1,DDX3X,EGR1,EPAS1,FYN,DNAJA1,HSPA5,HSP90AA1,HSP90AB1,PIN1,PPIA,RELA,RPL11,RPL37,RPS2,RPS15,RPS20,SKP1,SOX4,TNFAIP3,UBB,UBE2D1,UBE2I,UBE2L3,UBE2N,UBE2V1,VCP,AXIN1,COPS3,PIAS1,SQSTM1,BCL10,BTRC,BUB3,TRIP12,RPL23,ATG5,BAG5,ISG15,CTR9,N4BP1,RNF40,UBA2,SAE1,HUWE1,SPRY2,STUB1,HMG20B,MAD2L2,IVNS1ABP,CHP1,PARK7,U2AF2,MYCBP2,GTPBP4,FBXO5,MTBP,UBE2S…
17_Member	GO Biological Processes	GO:1903320	regulation of protein modification by small protein conjugation or removal	-26.0086	-23.4441	87/255	25,329,330,405,648,701,754,991,1025,1499,1654,1958,2034,2534,3301,3309,3320,3326,5300,5478,5970,6135,6167,6187,6209,6224,6500,6659,7128,7314,7321,7329,7332,7334,7335,7415,8312,8533,8554,8878,8915,8945,9184,9320,9349,9474,9529,9636,9646,9683,9810,10054,10055,10075,10253,10273,10362,10459,10625,11261,11315,11338,23077,23560,26271,27085,27338,51035,51343,51366,54552,54778,55294,55611,57178,64844,795…	ABL1,BIRC2,BIRC3,ARNT,BMI1,BUB1B,PTTG1IP,CDC20,CDK9,CTNNB1,DDX3X,EGR1,EPAS1,FYN,DNAJA1,HSPA5,HSP90AA1,HSP90AB1,PIN1,PPIA,RELA,RPL11,RPL37,RPS2,RPS15,RPS20,SKP1,SOX4,TNFAIP3,UBB,UBE2D1,UBE2I,UBE2L3,UBE2N,UBE2V1,VCP,AXIN1,COPS3,PIAS1,SQSTM1,BCL10,BTRC,BUB3,TRIP12,RPL23,ATG5,BAG5,ISG15,CTR9,N4BP1,RNF40,UBA2,SAE1,HUWE1,SPRY2,STUB1,HMG20B,MAD2L2,IVNS1ABP,CHP1,PARK7,U2AF2,MYCBP2,GTPBP4,FBXO5,MTBP,UBE2S…
17_Member	GO Biological Processes	GO:0031396	regulation of protein ubiquitination	-20.0113	-17.6987	70/213	25,329,330,648,701,754,991,1025,1654,2534,3301,3309,3320,3326,5300,5478,6135,6167,6187,6209,6224,6500,6659,7128,7314,7321,7332,7334,7335,8312,8878,8915,8945,9184,9320,9349,9474,9529,9636,9646,9683,9810,10075,10253,10273,10459,10625,11261,11315,11338,23077,23560,26271,27085,27338,51035,51343,51366,54552,54778,55294,55611,64844,84101,84259,84875,84930,148022,166979,374969	ABL1,BIRC2,BIRC3,BMI1,BUB1B,PTTG1IP,CDC20,CDK9,DDX3X,FYN,DNAJA1,HSPA5,HSP90AA1,HSP90AB1,PIN1,PPIA,RPL11,RPL37,RPS2,RPS15,RPS20,SKP1,SOX4,TNFAIP3,UBB,UBE2D1,UBE2L3,UBE2N,UBE2V1,AXIN1,SQSTM1,BCL10,BTRC,BUB3,TRIP12,RPL23,ATG5,BAG5,ISG15,CTR9,N4BP1,RNF40,HUWE1,SPRY2,STUB1,MAD2L2,IVNS1ABP,CHP1,PARK7,U2AF2,MYCBP2,GTPBP4,FBXO5,MTBP,UBE2S,UBXN1,FZR1,UBR5,GNL3L,RNF111,FBXW7,OTUB1,MARCHF7,USP44,DCUN1D5,PAR…
17_Member	GO Biological Processes	GO:1903321	negative regulation of protein modification by small protein conjugation or removal	-15.7812	-13.6763	40/96	25,701,991,1499,2534,3301,5478,5970,6135,6167,6209,6224,6659,7128,8878,9184,9320,9349,9474,9529,9636,9683,10253,10362,10459,10625,11261,11315,11338,23560,26271,51035,51366,54552,55611,64844,84101,84875,150678,374969	ABL1,BUB1B,CDC20,CTNNB1,FYN,DNAJA1,PPIA,RELA,RPL11,RPL37,RPS15,RPS20,SOX4,TNFAIP3,SQSTM1,BUB3,TRIP12,RPL23,ATG5,BAG5,ISG15,N4BP1,SPRY2,HMG20B,MAD2L2,IVNS1ABP,CHP1,PARK7,U2AF2,GTPBP4,FBXO5,UBXN1,UBR5,GNL3L,OTUB1,MARCHF7,USP44,PARP10,COPS9,SVBP
17_Member	GO Biological Processes	GO:0031397	negative regulation of protein ubiquitination	-14.7412	-12.6807	36/84	25,701,991,2534,3301,5478,6135,6167,6209,6224,6659,7128,8878,9184,9320,9349,9474,9529,9636,9683,10253,10459,10625,11261,11315,11338,23560,26271,51035,51366,54552,55611,64844,84101,84875,374969	ABL1,BUB1B,CDC20,FYN,DNAJA1,PPIA,RPL11,RPL37,RPS15,RPS20,SOX4,TNFAIP3,SQSTM1,BUB3,TRIP12,RPL23,ATG5,BAG5,ISG15,N4BP1,SPRY2,MAD2L2,IVNS1ABP,CHP1,PARK7,U2AF2,GTPBP4,FBXO5,UBXN1,UBR5,GNL3L,OTUB1,MARCHF7,USP44,PARP10,SVBP
17_Member	GO Biological Processes	GO:1904666	regulation of ubiquitin protein ligase activity	-9.46467	-7.74974	15/24	991,6135,6167,6209,6224,6500,8945,9349,10459,26271,27338,51343,84101,84930,166979	CDC20,RPL11,RPL37,RPS15,RPS20,SKP1,BTRC,RPL23,MAD2L2,FBXO5,UBE2S,FZR1,USP44,MASTL,CDC20B
17_Member	GO Biological Processes	GO:0051444	negative regulation of ubiquitin-protein transferase activity	-9.01871	-7.33481	14/22	25,701,991,6135,6167,6209,6224,9184,9349,9529,10459,11315,26271,84101	ABL1,BUB1B,CDC20,RPL11,RPL37,RPS15,RPS20,BUB3,RPL23,BAG5,MAD2L2,PARK7,FBXO5,USP44
17_Member	GO Biological Processes	GO:1904667	negative regulation of ubiquitin protein ligase activity	-5.57002	-4.21099	8/12	6135,6167,6209,6224,9349,10459,26271,84101	RPL11,RPL37,RPS15,RPS20,RPL23,MAD2L2,FBXO5,USP44
18_Summary	GO Biological Processes	GO:0050684	regulation of mRNA processing	-24.5446	-22.073	61/142	677,904,984,1025,1153,1655,1660,1859,3192,3297,3312,4154,4691,5725,5936,6428,6429,6431,6432,6434,6625,6626,6732,6829,6830,7536,9584,9646,9667,9810,10250,10262,10284,10419,10656,10657,10658,10768,10772,10914,11052,11338,22827,22849,22916,23210,25962,26528,29896,51341,51574,54623,55147,58517,64783,79084,79810,84872,123169,125950,728642,1198,2081,2521,3185,5295,5430,6207,6881,6883,7009,8464,9991,109…	ZFP36L1,CCNT1,CDK11B,CDK9,CIRBP,DDX5,DHX9,DYRK1A,HNRNPU,HSF1,HSPA8,MBNL1,NCL,PTBP1,RBM4,SRSF3,SRSF4,SRSF6,SRSF7,TRA2B,SNRNP70,SNRPA,SRPK1,SUPT5H,SUPT6H,SF1,RBM39,CTR9,SAFB2,RNF40,SRRM1,SF3B4,SAP18,PRMT5,KHDRBS3,KHDRBS1,CELF1,AHCYL1,SRSF10,PAPOLA,CPSF6,U2AF2,PUF60,CPEB3,NCBP2,JMJD6,VIRMA,DAZAP1,TRA2A,ZBTB7A,LARP7,PAF1,RBM23,RBM25,RBM15,WDR77,PTCD2,ZC3H10,LEO1,RAVER1,CDK11A,CLK3,ERN1,FUS,HNRNPF,PIK…
18_Member	GO Biological Processes	GO:0050684	regulation of mRNA processing	-24.5446	-22.073	61/142	677,904,984,1025,1153,1655,1660,1859,3192,3297,3312,4154,4691,5725,5936,6428,6429,6431,6432,6434,6625,6626,6732,6829,6830,7536,9584,9646,9667,9810,10250,10262,10284,10419,10656,10657,10658,10768,10772,10914,11052,11338,22827,22849,22916,23210,25962,26528,29896,51341,51574,54623,55147,58517,64783,79084,79810,84872,123169,125950,728642	ZFP36L1,CCNT1,CDK11B,CDK9,CIRBP,DDX5,DHX9,DYRK1A,HNRNPU,HSF1,HSPA8,MBNL1,NCL,PTBP1,RBM4,SRSF3,SRSF4,SRSF6,SRSF7,TRA2B,SNRNP70,SNRPA,SRPK1,SUPT5H,SUPT6H,SF1,RBM39,CTR9,SAFB2,RNF40,SRRM1,SF3B4,SAP18,PRMT5,KHDRBS3,KHDRBS1,CELF1,AHCYL1,SRSF10,PAPOLA,CPSF6,U2AF2,PUF60,CPEB3,NCBP2,JMJD6,VIRMA,DAZAP1,TRA2A,ZBTB7A,LARP7,PAF1,RBM23,RBM25,RBM15,WDR77,PTCD2,ZC3H10,LEO1,RAVER1,CDK11A
18_Member	GO Biological Processes	GO:0043484	regulation of RNA splicing	-19.2565	-16.9773	62/178	1153,1198,1655,1859,2081,2521,3185,3192,3312,4154,4691,5295,5430,5725,5936,6207,6428,6429,6431,6432,6434,6625,6732,6881,6883,7009,7536,8464,9584,9991,10250,10262,10284,10419,10656,10657,10658,10772,10922,11338,22827,22927,23064,23210,23326,26528,29896,51341,51574,51755,54407,55147,55578,56970,57018,58517,64783,79084,81669,84872,125950,389677	CIRBP,CLK3,DDX5,DYRK1A,ERN1,FUS,HNRNPF,HNRNPU,HSPA8,MBNL1,NCL,PIK3R1,POLR2A,PTBP1,RBM4,RPS13,SRSF3,SRSF4,SRSF6,SRSF7,TRA2B,SNRNP70,SRPK1,TAF10,TAF12,TMBIM6,SF1,SUPT3H,RBM39,PTBP3,SRRM1,SF3B4,SAP18,PRMT5,KHDRBS3,KHDRBS1,CELF1,SRSF10,FASTK,U2AF2,PUF60,HABP4,SETX,JMJD6,USP22,DAZAP1,TRA2A,ZBTB7A,LARP7,CDK12,SLC38A2,RBM23,SUPT20H,ATXN7L3,CCNL1,RBM25,RBM15,WDR77,CCNL2,ZC3H10,RAVER1,RBM12B
18_Member	GO Biological Processes	GO:0048024	regulation of mRNA splicing, via spliceosome	-13.2744	-11.2935	39/106	1153,1655,1859,3192,3312,4154,4691,5725,5936,6428,6429,6431,6432,6434,6625,6732,7536,9584,10250,10262,10284,10419,10656,10657,10658,10772,11338,22827,23210,26528,29896,51341,51574,55147,58517,64783,79084,84872,125950	CIRBP,DDX5,DYRK1A,HNRNPU,HSPA8,MBNL1,NCL,PTBP1,RBM4,SRSF3,SRSF4,SRSF6,SRSF7,TRA2B,SNRNP70,SRPK1,SF1,RBM39,SRRM1,SF3B4,SAP18,PRMT5,KHDRBS3,KHDRBS1,CELF1,SRSF10,U2AF2,PUF60,JMJD6,DAZAP1,TRA2A,ZBTB7A,LARP7,RBM23,RBM25,RBM15,WDR77,ZC3H10,RAVER1
18_Member	GO Biological Processes	GO:0000381	regulation of alternative mRNA splicing, via spliceosome	-4.42531	-3.18407	17/60	1655,3192,4154,5725,5936,6431,6434,10284,10656,10657,10658,22827,51341,58517,64783,84872,125950	DDX5,HNRNPU,MBNL1,PTBP1,RBM4,SRSF6,TRA2B,SAP18,KHDRBS3,KHDRBS1,CELF1,PUF60,ZBTB7A,RBM25,RBM15,ZC3H10,RAVER1
19_Summary	GO Biological Processes	GO:0010256	endomembrane system organization	-23.9651	-21.5256	133/536	162,208,400,488,533,738,998,1104,1191,1263,1385,1452,2010,2801,2804,3257,4000,4001,4627,5048,5119,5270,5339,5578,5819,5990,6647,6676,6711,6810,6811,6836,7251,7329,7357,7443,7534,8546,8560,8729,8766,8773,8815,8874,8878,8905,8943,9101,9146,9183,9217,9321,9368,9519,9529,9697,9712,9885,9935,9950,10075,10087,10159,10162,10228,10239,10269,10313,10419,10458,10564,10959,11234,11252,22931,22933,23175,2320…	AP1B1,AKT2,ARL1,ATP2A2,ATP6V0B,VPS51,CDC42,RCC1,CLU,PLK3,CREB1,CSNK1A1,EMD,GOLGA2,GOLGB1,HPS1,LMNA,LMNB1,MYH9,PAFAH1B1,CHMP1A,SERPINE2,PLEC,PRKCA,NECTIN2,RFX2,SOD1,SPAG4,SPTBN1,STX4,STX5,SURF4,TSG101,UBE2I,UGCG,VRK1,YWHAZ,AP3B1,DEGS1,GBF1,RAB11A,SNAP23,BANF1,ARHGEF7,SQSTM1,AP1S2,AP3D1,USP8,HGS,ZW10,VAPB,TRIP11,SLC9A3R1,TBPL1,BAG5,TRAM2,USP6NL,OSBPL2,MAFB,GOLGA5,HUWE1,CERT1,ATP6AP2,LPCAT3,STX6,AP3…
19_Member	GO Biological Processes	GO:0010256	endomembrane system organization	-23.9651	-21.5256	133/536	162,208,400,488,533,738,998,1104,1191,1263,1385,1452,2010,2801,2804,3257,4000,4001,4627,5048,5119,5270,5339,5578,5819,5990,6647,6676,6711,6810,6811,6836,7251,7329,7357,7443,7534,8546,8560,8729,8766,8773,8815,8874,8878,8905,8943,9101,9146,9183,9217,9321,9368,9519,9529,9697,9712,9885,9935,9950,10075,10087,10159,10162,10228,10239,10269,10313,10419,10458,10564,10959,11234,11252,22931,22933,23175,2320…	AP1B1,AKT2,ARL1,ATP2A2,ATP6V0B,VPS51,CDC42,RCC1,CLU,PLK3,CREB1,CSNK1A1,EMD,GOLGA2,GOLGB1,HPS1,LMNA,LMNB1,MYH9,PAFAH1B1,CHMP1A,SERPINE2,PLEC,PRKCA,NECTIN2,RFX2,SOD1,SPAG4,SPTBN1,STX4,STX5,SURF4,TSG101,UBE2I,UGCG,VRK1,YWHAZ,AP3B1,DEGS1,GBF1,RAB11A,SNAP23,BANF1,ARHGEF7,SQSTM1,AP1S2,AP3D1,USP8,HGS,ZW10,VAPB,TRIP11,SLC9A3R1,TBPL1,BAG5,TRAM2,USP6NL,OSBPL2,MAFB,GOLGA5,HUWE1,CERT1,ATP6AP2,LPCAT3,STX6,AP3…
19_Member	GO Biological Processes	GO:0007030	Golgi organization	-7.021	-5.52616	37/151	400,738,998,1263,1452,2801,2804,6811,6836,7443,7534,8729,8874,9183,9321,9529,9712,9950,10075,10228,10419,10959,50999,54828,55361,55666,55968,57584,81555,81562,81671,84272,93643,115560,128637,143187,400451	ARL1,VPS51,CDC42,PLK3,CSNK1A1,GOLGA2,GOLGB1,STX5,SURF4,VRK1,YWHAZ,GBF1,ARHGEF7,ZW10,TRIP11,BAG5,USP6NL,GOLGA5,HUWE1,STX6,PRMT5,TMED2,TMED5,BCAS3,PI4K2A,NPLOC4,NSFL1C,ARHGAP21,YIPF5,LMAN2L,VMP1,YIPF4,TJAP1,ZNF501,TBC1D20,VTI1A,FAM174B
20_Summary	GO Biological Processes	GO:1902532	negative regulation of intracellular signal transduction	-22.9316	-20.5073	133/549	25,387,406,467,604,754,960,997,1032,1191,1432,1445,1654,1739,1827,1843,1847,1848,1849,1859,1969,2023,2043,2308,2475,2876,2909,2950,3276,3301,3675,3688,3708,3925,4140,4170,4609,4763,4771,4780,5048,5270,5300,5329,5465,5478,5562,5606,5621,5771,5922,5970,5997,6095,6397,6591,6615,6648,6772,6794,7009,7057,7078,7126,7128,7178,7494,8444,8531,8661,9100,9368,9455,9529,9572,9587,9681,9984,10019,10048,10105,…	ABL1,RHOA,ARNTL,ATF3,BCL6,PTTG1IP,CD44,CDC34,CDKN2D,CLU,MAPK14,CSK,DDX3X,DLG1,RCAN1,DUSP1,DUSP5,DUSP6,DUSP7,DYRK1A,EPHA2,ENO1,EPHA4,FOXO1,MTOR,GPX1,ARHGAP35,GSTP1,PRMT1,DNAJA1,ITGA3,ITGB1,ITPR1,STMN1,MARK3,MCL1,MYC,NF1,NF2,NFE2L2,PAFAH1B1,SERPINE2,PIN1,PLAUR,PPARA,PPIA,PRKAA1,MAP2K3,PRNP,PTPN2,RASA2,RELA,RGS2,RORA,SEC14L1,SNAI2,SNAI1,SOD2,STAT1,STK11,TMBIM6,THBS1,TIMP3,TNFAIP1,TNFAIP3,TPT1,XBP1,D…
20_Member	GO Biological Processes	GO:1902532	negative regulation of intracellular signal transduction	-22.9316	-20.5073	133/549	25,387,406,467,604,754,960,997,1032,1191,1432,1445,1654,1739,1827,1843,1847,1848,1849,1859,1969,2023,2043,2308,2475,2876,2909,2950,3276,3301,3675,3688,3708,3925,4140,4170,4609,4763,4771,4780,5048,5270,5300,5329,5465,5478,5562,5606,5621,5771,5922,5970,5997,6095,6397,6591,6615,6648,6772,6794,7009,7057,7078,7126,7128,7178,7494,8444,8531,8661,9100,9368,9455,9529,9572,9587,9681,9984,10019,10048,10105,…	ABL1,RHOA,ARNTL,ATF3,BCL6,PTTG1IP,CD44,CDC34,CDKN2D,CLU,MAPK14,CSK,DDX3X,DLG1,RCAN1,DUSP1,DUSP5,DUSP6,DUSP7,DYRK1A,EPHA2,ENO1,EPHA4,FOXO1,MTOR,GPX1,ARHGAP35,GSTP1,PRMT1,DNAJA1,ITGA3,ITGB1,ITPR1,STMN1,MARK3,MCL1,MYC,NF1,NF2,NFE2L2,PAFAH1B1,SERPINE2,PIN1,PLAUR,PPARA,PPIA,PRKAA1,MAP2K3,PRNP,PTPN2,RASA2,RELA,RGS2,RORA,SEC14L1,SNAI2,SNAI1,SOD2,STAT1,STK11,TMBIM6,THBS1,TIMP3,TNFAIP1,TNFAIP3,TPT1,XBP1,D…
20_Member	GO Biological Processes	GO:2001233	regulation of apoptotic signaling pathway	-11.6884	-9.83914	81/370	317,467,754,960,1032,1191,1495,1499,1654,2017,2023,2140,2730,2773,2876,2950,3301,3685,4000,4170,4335,4609,4690,4763,4780,5034,5062,5329,5366,5478,5771,5894,5925,5970,6421,6591,6615,6647,6648,6789,6810,6934,7009,7057,7078,7128,7178,7186,7314,7494,8531,8678,8682,8915,9368,9529,9774,9821,10018,10105,10116,10131,10525,10625,11124,11315,23411,27069,51499,51657,55011,55031,55294,55829,64844,83596,84231…	APAF1,ATF3,PTTG1IP,CD44,CDKN2D,CLU,CTNNA1,CTNNB1,DDX3X,CTTN,ENO1,EYA3,GCLM,GNAI3,GPX1,GSTP1,DNAJA1,ITGAV,LMNA,MCL1,MNT,MYC,NCK1,NF1,NFE2L2,P4HB,PAK2,PLAUR,PMAIP1,PPIA,PTPN2,RAF1,RB1,RELA,SFPQ,SNAI2,SNAI1,SOD1,SOD2,STK4,STX4,TCF7L2,TMBIM6,THBS1,TIMP3,TNFAIP3,TPT1,TRAF2,UBB,XBP1,YBX3,BECN1,PEA15,BCL10,SLC9A3R1,BAG5,BCLAF1,RB1CC1,BCL2L11,PPIF,FEM1B,TRAP1,HYOU1,IVNS1ABP,FAF1,PARK7,SIRT1,GHITM,TRIAP1,…
20_Member	GO Biological Processes	GO:2001242	regulation of intrinsic apoptotic signaling pathway	-9.45038	-7.73691	45/171	754,960,1032,1191,1654,2023,2876,3301,4170,4609,4690,4780,5034,5329,5366,5478,5771,6421,6591,6615,6647,6648,7009,7178,7314,7494,8531,8678,9368,9529,9774,10018,10105,10131,10525,10625,11315,23411,51499,51657,55031,55294,55829,64844,259230	PTTG1IP,CD44,CDKN2D,CLU,DDX3X,ENO1,GPX1,DNAJA1,MCL1,MYC,NCK1,NFE2L2,P4HB,PLAUR,PMAIP1,PPIA,PTPN2,SFPQ,SNAI2,SNAI1,SOD1,SOD2,TMBIM6,TPT1,UBB,XBP1,YBX3,BECN1,SLC9A3R1,BAG5,BCLAF1,BCL2L11,PPIF,TRAP1,HYOU1,IVNS1ABP,PARK7,SIRT1,TRIAP1,STYXL1,USP47,FBXW7,SELENOS,MARCHF7,SGMS1
20_Member	GO Biological Processes	GO:2001234	negative regulation of apoptotic signaling pathway	-7.82158	-6.24984	51/230	754,960,1032,1191,1495,1499,1654,2017,2023,2140,2730,2773,2876,2950,3301,3685,4000,4170,4335,4780,5329,5478,5894,5925,5970,6591,6615,6648,6934,7009,7057,7128,7178,7494,8531,8682,9529,9821,10105,10131,10525,10625,11315,23411,27069,51499,55011,55031,55829,64844,85450	PTTG1IP,CD44,CDKN2D,CLU,CTNNA1,CTNNB1,DDX3X,CTTN,ENO1,EYA3,GCLM,GNAI3,GPX1,GSTP1,DNAJA1,ITGAV,LMNA,MCL1,MNT,NFE2L2,PLAUR,PPIA,RAF1,RB1,RELA,SNAI2,SNAI1,SOD2,TCF7L2,TMBIM6,THBS1,TNFAIP3,TPT1,XBP1,YBX3,PEA15,BAG5,RB1CC1,PPIF,TRAP1,HYOU1,IVNS1ABP,PARK7,SIRT1,GHITM,TRIAP1,PIH1D1,USP47,SELENOS,MARCHF7,ITPRIP
20_Member	GO Biological Processes	GO:2001243	negative regulation of intrinsic apoptotic signaling pathway	-7.72214	-6.15666	30/102	754,960,1032,1191,1654,2023,2876,3301,4170,4780,5329,5478,6591,6615,6648,7009,7178,7494,8531,9529,10105,10131,10525,10625,11315,23411,51499,55031,55829,64844	PTTG1IP,CD44,CDKN2D,CLU,DDX3X,ENO1,GPX1,DNAJA1,MCL1,NFE2L2,PLAUR,PPIA,SNAI2,SNAI1,SOD2,TMBIM6,TPT1,XBP1,YBX3,BAG5,PPIF,TRAP1,HYOU1,IVNS1ABP,PARK7,SIRT1,TRIAP1,USP47,SELENOS,MARCHF7
