# Supplementary material for: Rapid P-TEFb-dependent transcriptional reorganization underpins the glioma adaptive response to radiotherapy
Source: Nat Commun. 2024 May 30;15:4616. doi: 10.1038/s41467-024-48214-3 (PMC11139976; doi:10.1038/s41467-024-48214-3)
Supplement: Supplementary file 7 — Supplementary Data 5 [file 41467_2024_48214_MOESM7_ESM.xlsx]

## Sheet: Sheet1
Supplementary Data 5. STR profiling of cell culture models.
Sample Name	Marker	Allele 1	Allele 2	Additional
BT245	D3S1358	18
BT245	vWA	14	15
BT245	D16S539	11
BT245	CSF1PO	12
BT245	TPOX	8	12
BT245	Yindel	2
BT245	AMEL	X	Y
BT245	D8S1179	11	13
BT245	D21S11	31.2
BT245	D18S51	14
BT245	DYS391	9
BT245	D2S441	11.3	14
BT245	D19S433	14	15
BT245	TH01	9
BT245	FGA	19
BT245	D22S1045	15	16
BT245	D5S818	12
BT245	D13S317	11
BT245	D7S820	8	10
BT245	SE33	16
BT245	D10S1248	12
BT245	D1S1656	16	17.3
BT245	D12S391	23	24
BT245	D2S1338	17	18
GBM01	D3S1358	15
GBM01	vWA	17	18
GBM01	D16S539	12
GBM01	CSF1PO	9
GBM01	TPOX	8	10
GBM01	Yindel
GBM01	AMEL	X
GBM01	D8S1179	10	13
GBM01	D21S11	30
GBM01	D18S51	18
GBM01	DYS391
GBM01	D2S441	11.3	13
GBM01	D19S433	13	14
GBM01	TH01	8	9.3
GBM01	FGA	25
GBM01	D22S1045	16
GBM01	D5S818	13	14
GBM01	D13S317	12	14
GBM01	D7S820	10	11
GBM01	SE33	21	28.2	29.2
GBM01	D10S1248	13	16
GBM01	D1S1656	15
GBM01	D12S391	18	19
GBM01	D2S1338	19	20
DIPG4	D3S1358	14	16
DIPG4	vWA	15	19
DIPG4	D16S539	9
DIPG4	CSF1PO	9	10
DIPG4	TPOX	8
DIPG4	Yindel
DIPG4	AMEL	X
DIPG4	D8S1179	10	12
DIPG4	D21S11	29	31
DIPG4	D18S51	14
DIPG4	DYS391
DIPG4	D2S441	11
DIPG4	D19S433	13	14
DIPG4	TH01	6	9.3
DIPG4	FGA	24
DIPG4	D22S1045	15
DIPG4	D5S818	12	13
DIPG4	D13S317	7	12
DIPG4	D7S820	10	11
DIPG4	SE33	24.2	28.2
DIPG4	D10S1248	15	16
DIPG4	D1S1656	17	18.3
DIPG4	D12S391	22	25
DIPG4	D2S1338	20	24
DIPG7	D3S1358	16	17
DIPG7	vWA	16	17
DIPG7	D16S539	13	14
DIPG7	CSF1PO	10
DIPG7	TPOX	8
DIPG7	Yindel
DIPG7	AMEL	X	Y
DIPG7	D8S1179	11	13
DIPG7	D21S11	29	30
DIPG7	D18S51	19
DIPG7	DYS391
DIPG7	D2S441	11
DIPG7	D19S433	12	14
DIPG7	TH01	6	9.3
DIPG7	FGA	21	23
DIPG7	D22S1045	16
DIPG7	D5S818	12	13
DIPG7	D13S317	13
DIPG7	D7S820	9	12
DIPG7	SE33	21.2
DIPG7	D10S1248	12	14
DIPG7	D1S1656	15	16
DIPG7	D12S391	17	20
DIPG7	D2S1338	23	24
DIPG13	D3S1358	17
DIPG13	vWA	18	19
DIPG13	D16S539	11	12
DIPG13	CSF1PO	9	10
DIPG13	TPOX	8	9
DIPG13	Yindel
DIPG13	AMEL	X
DIPG13	D8S1179	9	14
DIPG13	D21S11	30	31
DIPG13	D18S51	14	18
DIPG13	DYS391
DIPG13	D2S441	11
DIPG13	D19S433	12	13
DIPG13	TH01	6
DIPG13	FGA	20	22	23
DIPG13	D22S1045	11	16
DIPG13	D5S818	12
DIPG13	D13S317	11
DIPG13	D7S820	9
DIPG13	SE33	23.2	29.2	30.2
DIPG13	D10S1248	13	14
DIPG13	D1S1656	12
DIPG13	D12S391	16	17	20
DIPG13	D2S1338	23
SF8628	D3S1358	15	18
SF8628	vWA	16	17
SF8628	D16S539	9
SF8628	CSF1PO	11	12
SF8628	TPOX	7.3
SF8628	Yindel
SF8628	AMEL	X
SF8628	D8S1179	10	13
SF8628	D21S11	29	30
SF8628	D18S51	14
SF8628	DYS391
SF8628	D2S441	10	11
SF8628	D19S433	12	14
SF8628	TH01	7
SF8628	FGA	19	22
SF8628	D22S1045	15	16
SF8628	D5S818	11	12
SF8628	D13S317	9
SF8628	D7S820	11
SF8628	SE33	27.2	28.2
SF8628	D10S1248	13	15
SF8628	D1S1656	16	17
SF8628	D12S391	19	21
SF8628	D2S1338	17	18
NHA	D3S1358	15	16
NHA	vWA	18
NHA	D16S539	12
NHA	CSF1PO	11	12
NHA	TPOX	8
NHA	Yindel
NHA	AMEL	X
NHA	D8S1179	13	14
NHA	D21S11	31	32.2
NHA	D18S51	14	17
NHA	DYS391
NHA	D2S441	10	11
NHA	D19S433	13	15
NHA	TH01	6	8
NHA	FGA	21	23
NHA	D22S1045	11	16
NHA	D5S818	11
NHA	D13S317	8	11
NHA	D7S820	8	11
NHA	SE33	19	31.2
NHA	D10S1248	13	15
NHA	D1S1656	12	17.3
NHA	D12S391	20	23
NHA	D2S1338	17	19
