# Supplementary material for: Rapid P-TEFb-dependent transcriptional reorganization underpins the glioma adaptive response to radiotherapy
Source: Nat Commun. 2024 May 30;15:4616. doi: 10.1038/s41467-024-48214-3 (PMC11139976; doi:10.1038/s41467-024-48214-3)
Supplement: Supplementary file 10 — Source Data [file 41467_2024_48214_MOESM10_ESM.xlsx]

## Sheet: Fig 1d
	LogP	Z-score
TP53	9	7.2
HIF1A	5.5	5.5
E2F1	5.4	5.3
ESR1	4.4	4.7
MYC	4.1	4.5
SREBF1	4	4.9
AR	4	4.4
SP1	3.7	3.8
DDIT3	3.6	4.8
PTTG1	3.5	4.8
LEF1	3.5	4.4
VHL	3.3	4.4
HDAC1	3.3	3.9
HSF1	3.2	4.2
ID3	3.2	5.6
ESRRA	3.1	4.6
FOXO3	3	4.2
GLI1	3	4.2
RELA	2.9	3.3
MTA1	2.9	4
CEBPZ	2.8	4.6
NFKB1	2.8	3.2
YY1	2.7	3.4
ATM	2.7	3.7
NRF1	2.6	3.9
MEF2A	2.6	4.1
TCF7L2	2.6	4.1
TRIM28	2.6	4.7
SP3	2.6	3.2
ATF6	2.5	3.7
CREB1	2.5	3.2
SIRT1	2.5	3.3
SREBF2	2.5	3.6
E2F4	2.4	3.4
HDAC5	2.3	3.8
RBMX	2.3	3.8
SMAD4	2.3	3.3
WT1	2.3	3.1
FHL2	2.2	4.1
TSC22D3	2.2	4.1
XPC	2.2	4.1
ZNF24	2.2	4.1
ZNF382	2.1	3.5
ATF4	2	3
ELK1	2	3.1

## Sheet: Fig 2a
Time	Nascent RNA
Control	0.980669	1.04871	1.01911	1.02967	0.996581	1.02924	1.02181	1.00423	0.957391	0.975288	0.96263	0.974662
0	0.943374	0.946664	1.01444	1.02057	0.92226	0.964614	0.941122	0.967761	0.930591	0.945788	0.949024	0.962361
1	0.917075	0.934811	0.941497	0.94139	0.912034	0.958071	0.908351	0.943428	0.91484	0.924584	0.909942	0.926068
2	0.876384	0.93928	0.941837	0.943625	0.900484	0.939441	0.914215	0.942087	0.917558	0.913929	0.928839	0.92639
4	0.889346	0.940639	0.915234	0.917755	0.891098	0.964078	0.878154	0.918059	0.889954	0.946485	0.868178	0.892081
8	0.876974	0.909155	0.91847	0.923869	0.879709	0.945663	0.888988	0.948416	0.900895	0.932075	0.902236	0.936009

## Sheet: Fig 2c
SU-DIPG4			Rep 1		Rep 2		Rep 3				HSJD-DIPG007				Rep 1		Rep 2		Rep 3
	6 Gy IR		-	+	-	+	-	+				6 Gy IR			-	+	-	+	-	+
p-Pol II (S2)												p-Pol II (S2)
	6 Gy IR		-	+									6 Gy IR		-	+
Total Pol II
												Total Pol II
CDK9
												CDK9
Tubulin
												Tubulin
Tubulin
												Tubulin

## Sheet: Fig 2d
		Ladder	Control	6 Gy	IgG	Input	Ladder			Ladder	Control	6 Gy	IgG	Input	Ladder
LARP7
MEPCE
HEXIM1
CDK9
	*Note: Blots manually blocked to cover signal from cross-reacting IgG heavy/light chain.

## Sheet: Fig 2g
Bin Center	Up	Down	Up (NS)	Down (NS)
-5.5	0	-1
-5.4	0	0
-5.3	0	0
-5.2	0	0
-5.1	0	0
-5	0	0
-4.9	0	-2
-4.8	0	-1
-4.7	0	-1
-4.6	0	-2
-4.5	0	-1
-4.4	0	0
-4.3	0	0
-4.2	0	-2
-4.1	0	-2
-4	0	-3
-3.9	0	-5
-3.8	0	-3
-3.7	0	-5
-3.6	0	-3
-3.5	0	-3
-3.4	0	-4
-3.3	0	-10
-3.2	0	-3
-3.1	0	-6
-3	0	-6
-2.9	0	-8
-2.8	0	-13
-2.7	0	-8
-2.6	0	-14
-2.5	0	-22
-2.4	0	-22
-2.3	0	-19
-2.2	0	-18
-2.1	0	-30
-2	0	-36
-1.9	0	-37
-1.8	0	-48
-1.7	0	-59
-1.6	0	-60
-1.5	0	-86
-1.4	0	-88
-1.3	0	-89
-1.2	0	-56
-1.1	0	0
-1	0	0
-0.9	0	0
-0.8	0	0
-0.7	0	0
-0.6	0	0
-0.5	0	0
-0.4	0	0
-0.3	0	0
-0.2	0	0
-0.1	0	0
0	0	0
0.1	0	0
0.2	0	0
0.3	0	0
0.4	0	0
0.5	0	0
0.6	0	0
0.7	0	0
0.8	0	0
0.9	0	0
1	0	0
1.1	0	0
1.2	116	0
1.3	268	0
1.4	192	0
1.5	175	0
1.6	123	0
1.7	121	0
1.8	94	0
1.9	63	0
2	48	0
2.1	33	0
2.2	21	0
2.3	4	0
2.4	19	0
2.5	17	0
2.6	8	0
2.7	7	0
2.8	4	0
2.9	2	0
3	5	0
3.1	1	0
3.2	2	0
3.3	3	0
3.4	1	0
3.5	2	0
3.6	3	0
3.7	0	0
3.8	0	0
3.9	1	0
4	0	0
4.1	0	0
4.2	1	0
4.3	0	0
4.4	0	0
4.5	1	0
4.6	0	0
4.7	0	0
4.8	0	0
4.9	0	0
5	0	0
5.1	0	0
5.2	1	0
5.3	0	0
5.4	0	0
5.5	1	0
-1.2			0	-64
-1.1			0	-151
-1			0	-164
-0.9			0	-219
-0.8			0	-231
-0.7			0	-327
-0.6			0	-403
-0.5			0	-523
-0.4			0	-652
-0.3			0	-677
-0.2			0	-461
-0.1			0	-127
0			0	0
0.1			31	0
0.2			140	0
0.3			184	0
0.4			176	0
0.5			182	0
0.6			179	0
0.7			198	0
0.8			249	0
0.9			258	0
1			273	0
1.1			320	0
1.2			150	0

## Sheet: Fig 3a
	AZD (nM)	Ladder	0	10	20	30	40	Ladder
p-Pol II (S2)
Total Pol II
Tubulin

## Sheet: Fig 3b
AZD4573 (nM)	SU-DIPG4
DMSO	2.02657	0.489916	1.25355	0.229967
10	0.484849	1.35329	0.089964	0.106619
20	0.664115	0.884643	0.148704	0.39906
30	0.909429	0.533589	0.463781	0.317868
40	0.400179	0.100244	0.109089	0.124387

## Sheet: Fig 3g
SU-DIPG4
IR	AZD+IR
5.46417	5.69161
5.21521	4.46526
4.54539	4.19867
4.16487	4.10625
3.93356	4.06197
3.63566	4.034
3.61257	3.93865
3.56145	3.89292
3.46013	3.82833
3.45854	3.71204
3.36271	3.67053
3.33079	3.47207
3.29625	3.428
3.28983	3.42222
3.22105	3.3936
3.21154	3.36693
3.06797	3.27022
3.0222	3.24507
3.01601	3.20564
2.97813	3.20193
2.96015	3.19052
2.95986	3.14285
2.90763	3.1303
2.88296	3.12697
2.80497	3.0926
2.79652	3.09128
2.77059	3.07358
2.75019	3.07116
2.74992	3.06428
2.73666	3.06134
2.73555	3.05091
2.71007	3.04111
2.6888	3.00456
2.6638	2.99643
2.65521	2.93381
2.62528	2.90637
2.5873	2.89784
2.58716	2.89048
2.58644	2.86094
2.56876	2.85657
2.56591	2.83237
2.55967	2.81644
2.55108	2.8125
2.54986	2.7895
2.5416	2.77267
2.54151	2.75724
2.54044	2.73747
2.52743	2.72243
2.52236	2.72158
2.50231	2.67494
2.48275	2.66413
2.48088	2.63664
2.48023	2.59234
2.4795	2.57997
2.47742	2.56723
2.47231	2.55996
2.47114	2.55303
2.46237	2.52984
2.46109	2.51312
2.46101	2.49069
2.4473	2.48476
2.44584	2.48461
2.4371	2.4814
2.42844	2.4625
2.4117	2.45468
2.40508	2.43275
2.40167	2.42684
2.39602	2.42576
2.3884	2.41791
2.38756	2.38766
2.37954	2.36739
2.37649	2.35544
2.37528	2.33874
2.37275	2.33538
2.3719	2.31297
2.37082	2.30957
2.35469	2.30857
2.35135	2.30763
2.35043	2.28852
2.30807	2.28632
2.29552	2.26654
2.29173	2.24825
2.26028	2.23548
2.24547	2.22741
2.24332	2.20546
2.2433	2.19531
2.24291	2.19099
2.2401	2.18777
2.22139	2.18074
2.21667	2.17494
2.20551	2.17174
2.20537	2.16507
2.20031	2.16162
2.1983	2.15699
2.18089	2.13642
2.18065	2.12333
2.17754	2.1159
2.16449	2.11483
2.1624	2.10981
2.15952	2.10577
2.15553	2.09887
2.15498	2.09415
2.15133	2.0919
2.15042	2.09026
2.13065	2.08048
2.12022	2.07753
2.11963	2.07441
2.11871	2.07166
2.11795	2.06802
2.11769	2.06745
2.1158	2.0579
2.10509	2.04734
2.10447	2.03298
2.10231	2.03174
2.0971	2.02276
2.09059	2.01039
2.08965	1.99583
2.08441	1.99101
2.0836	1.98552
2.08271	1.98457
2.0815	1.9646
2.08124	1.9555
2.07969	1.93826
2.07882	1.93665
2.07727	1.92854
2.07615	1.92289
2.07262	1.92246
2.0705	1.91985
2.06979	1.91856
2.0608	1.90667
2.05891	1.9057
2.05888	1.90412
2.05582	1.90215
2.05567	1.89803
2.05393	1.89662
2.05288	1.89197
2.05075	1.88643
2.0476	1.88515
2.04574	1.88388
2.04572	1.87969
2.04553	1.87402
2.04352	1.86631
2.0424	1.85426
2.04036	1.84256
2.03687	1.84182
2.03217	1.83948
2.03153	1.83862
2.0294	1.83706
2.02809	1.82681
2.02431	1.82248
2.01693	1.81894
2.01667	1.81601
2.00962	1.81435
2.00937	1.81119
2.00917	1.80962
2.00888	1.80565
2.00695	1.79397
2.00686	1.78816
2.00233	1.77965
2.00174	1.77428
2.00155	1.77241
2.00013	1.77
1.99948	1.76311
1.99804	1.76061
1.99606	1.75151
1.99482	1.74802
1.99304	1.74061
1.98968	1.74008
1.98762	1.72681
1.9868	1.72217
1.9861	1.71689
1.98382	1.71492
1.98016	1.7141
1.98014	1.71184
1.97663	1.69902
1.97557	1.69215
1.97448	1.67925
1.9733	1.66026
1.97122	1.65938
1.96614	1.64701
1.96277	1.63849
1.96145	1.6367
1.9579	1.63002
1.95198	1.62948
1.95124	1.62564
1.94728	1.62349
1.94701	1.61958
1.94693	1.6041
1.94474	1.58552
1.94261	1.58082
1.94105	1.57873
1.93923	1.57495
1.93753	1.57254
1.93723	1.55366
1.93181	1.54819
1.93124	1.54349
1.93121	1.53463
1.93033	1.53394
1.93026	1.52362
1.92818	1.51966
1.92684	1.51912
1.92484	1.51456
1.9248	1.51192
1.92458	1.50001
1.92314	1.49904
1.92185	1.49624
1.9216	1.49607
1.91706	1.49212
1.91589	1.46716
1.91346	1.45696
1.91207	1.45561
1.90976	1.44935
1.90921	1.44622
1.9079	1.41115
1.90562	1.40714
1.90433	1.40179
1.90412	1.38155
1.90365	1.37668
1.90323	1.36186
1.90254	1.35247
1.90214	1.31867
1.90202	1.30855
1.90117	1.30845
1.90115	1.30049
1.90024	1.29116
1.89846	1.27103
1.8984	1.25219
1.89001	1.24741
1.88628	1.24438
1.88576	1.2268
1.88262
1.88243
1.88025
1.87959
1.87762
1.87522
1.87296
1.86805
1.86478
1.86176
1.86112
1.86111
1.85914
1.85911
1.85857
1.85471
1.853
1.85282
1.84705
1.84558
1.84293
1.84199
1.84175
1.84175
1.84055
1.8405
1.83983
1.83928
1.83927
1.83863
1.83799
1.83642
1.83617
1.83411
1.83177
1.82989
1.82908
1.82895
1.82584
1.82501
1.82431
1.82071
1.81899
1.81467
1.81391
1.81047
1.81008
1.80853
1.80485
1.80414
1.80405
1.80398
1.80308
1.8026
1.80225
1.8015
1.80098
1.80079
1.80067
1.7989
1.79787
1.79751
1.79743
1.7957
1.79401
1.79336
1.79332
1.79306
1.79225
1.79068
1.78774
1.78609
1.786
1.78541
1.78537
1.78483
1.78408
1.78312
1.7826
1.78235
1.78198
1.78015
1.77564
1.7755
1.77527
1.77332
1.77291
1.77189
1.77006
1.76934
1.7691
1.76763
1.76698
1.76692
1.76497
1.7631
1.76231
1.76177
1.76135
1.76117
1.76096
1.76056
1.75717
1.75703
1.75607
1.75569
1.75484
1.75438
1.75362
1.7534
1.75336
1.75146
1.7499
1.74952
1.74811
1.7479
1.74704
1.74532
1.7453
1.74525
1.74216
1.74182
1.74121
1.74103
1.73875
1.73853
1.73779
1.73756
1.73735
1.73722
1.73097
1.72974
1.72966
1.7284
1.72618
1.72616
1.72459
1.72445
1.72313
1.7229
1.7225
1.72234
1.72199
1.72161
1.72072
1.71904
1.71748
1.71618
1.71589
1.71509
1.71475
1.71387
1.71377
1.71376
1.71367
1.71191
1.71183
1.71073
1.71061
1.71045
1.70986
1.70752
1.7072
1.70273
1.70219
1.70016
1.6997
1.69927
1.69741
1.69417
1.69391
1.69244
1.69229
1.69153
1.68913
1.6891
1.68854
1.68646
1.68635
1.68589
1.68539
1.68326
1.68274
1.68107
1.67966
1.67963
1.67955
1.67796
1.67792
1.67688
1.67675
1.67664
1.67396
1.67326
1.67244
1.67237
1.67126
1.67107
1.6708
1.67033
1.67029
1.66879
1.66857
1.66806
1.6676
1.6673
1.66724
1.6669
1.66664
1.66636
1.66544
1.66528
1.66501
1.66467
1.66463
1.66354
1.66259
1.66146
1.66093
1.65906
1.65846
1.65812
1.65789
1.65725
1.65658
1.65592
1.65471
1.65469
1.6544
1.65429
1.65233
1.65111
1.65061
1.64964
1.64948
1.64883
1.64836
1.64831
1.64796
1.64715
1.64634
1.64608
1.64558
1.64417
1.64057
1.63859
1.63815
1.63794
1.63729
1.63679
1.63503
1.63395
1.63241
1.63146
1.62737
1.62724
1.62672
1.62583
1.62349
1.62338
1.62253
1.62227
1.62203
1.62181
1.62176
1.619
1.61674
1.61627
1.61577
1.61558
1.61529
1.61528
1.61413
1.61252
1.61249
1.61221
1.61205
1.61139
1.61084
1.61025
1.60857
1.60838
1.60743
1.60629
1.60585
1.6052
1.60404
1.60317
1.60262
1.60175
1.60162
1.60129
1.60123
1.60113
1.60111
1.60069
1.60038
1.59995
1.59862
1.59855
1.59633
1.59543
1.5939
1.59126
1.59103
1.59049
1.59035
1.58905
1.58389
1.58358
1.58213
1.58134
1.58021
1.58003
1.57788
1.57619
1.57602
1.57582
1.57563
1.57507
1.57496
1.57491
1.57404
1.5728
1.57272
1.57269
1.57222
1.57112
1.57098
1.57025
1.56972
1.56938
1.5691
1.56881
1.56831
1.56729
1.56675
1.56521
1.56405
1.563
1.56094
1.55995
1.5599
1.55815
1.55714
1.55676
1.55634
1.55604
1.5555
1.55436
1.55391
1.55308
1.55218
1.55213
1.55146
1.55051
1.54852
1.54717
1.54676
1.54663
1.54624
1.54552
1.544
1.54377
1.54377
1.54212
1.54207
1.54172
1.54102
1.54059
1.5403
1.53932
1.53871
1.53767
1.53754
1.53614
1.53583
1.53553
1.53548
1.53495
1.53483
1.53377
1.53342
1.5334
1.53289
1.53164
1.53162
1.53085
1.53079
1.53054
1.53053
1.52869
1.52864
1.52807
1.52751
1.52741
1.52723
1.52599
1.52539
1.52501
1.52273
1.52238
1.522
1.52186
1.52162
1.52121
1.51977
1.51561
1.51546
1.51496
1.51375
1.51319
1.51294
1.51259
1.51203
1.51063
1.50998
1.50983
1.50916
1.50867
1.50862
1.50849
1.50805
1.50774
1.5073
1.50679
1.50648
1.50546
1.50528
1.50474
1.50443
1.50258
1.50204
1.50195
1.50175
1.5015
1.50087
1.50012
1.50007
1.49927
1.49844
1.49842
1.49794
1.49714
1.49693
1.49673
1.49532
1.49495
1.4936
1.49262
1.49223
1.49177
1.49157
1.49151
1.49094
1.49064
1.49038
1.49031
1.49028
1.49017
1.48998
1.48978
1.48971
1.48868
1.48766
1.48698
1.48695
1.48691
1.48417
1.48362
1.48345
1.48287
1.48253
1.48192
1.48164
1.47969
1.47933
1.47923
1.47879
1.47803
1.47785
1.47648
1.47549
1.47535
1.47347
1.47259
1.4724
1.47167
1.47074
1.47021
1.46974
1.46922
1.46899
1.46845
1.46808
1.46765
1.46753
1.46672
1.46661
1.46582
1.46402
1.46358
1.46318
1.46286
1.46244
1.46241
1.46179
1.46144
1.46121
1.46121
1.46106
1.46047
1.4603
1.45929
1.45905
1.45889
1.45816
1.45781
1.45707
1.45649
1.45532
1.4549
1.4547
1.45457
1.45431
1.45361
1.4535
1.45303
1.45189
1.45145
1.45053
1.44967
1.44952
1.44928
1.44917
1.44911
1.44873
1.44816
1.44797
1.44784
1.44683
1.44634
1.44617
1.44505
1.44365
1.44317
1.44315
1.44027
1.43918
1.43904
1.43889
1.43847
1.43796
1.43671
1.43654
1.4344
1.43285
1.43224
1.43199
1.43188
1.43076
1.43023
1.42967
1.42962
1.42943
1.42875
1.42789
1.42782
1.42776
1.42757
1.42752
1.42721
1.42683
1.42627
1.4261
1.42607
1.42553
1.42481
1.4244
1.42356
1.42346
1.42337
1.42171
1.42073
1.4203
1.41868
1.41867
1.41826
1.41792
1.41634
1.41631
1.41609
1.41556
1.41503
1.41395
1.41355
1.41214
1.41209
1.41185
1.41166
1.41043
1.41005
1.40867
1.4086
1.40828
1.40827
1.40778
1.40746
1.40714
1.40636
1.40613
1.40602
1.4052
1.40517
1.40495
1.40489
1.40483
1.40434
1.40396
1.40347
1.40295
1.40294
1.40285
1.40206
1.40154
1.4014
1.40131
1.40078
1.40066
1.3996
1.39918
1.39829
1.39678
1.3963
1.39611
1.39603
1.39575
1.3953
1.39498
1.39472
1.39409
1.39391
1.39311
1.39216
1.39209
1.39191
1.39111
1.39089
1.39009
1.38982
1.38963
1.38939
1.38867
1.38772
1.38717
1.38604
1.38569
1.38528
1.38479
1.38373
1.38338
1.38175
1.38153
1.38153
1.38151
1.38098
1.38088
1.38083
1.37963
1.3792
1.37878
1.37878
1.37838
1.37783
1.3768
1.37671
1.37639
1.37607
1.37597
1.37586
1.37575
1.37512
1.37291
1.37205
1.37192
1.37181
1.37064
1.36987
1.36966
1.36958
1.36953
1.36923
1.36901
1.36825
1.36812
1.36714
1.36649
1.36611
1.36605
1.36521
1.36508
1.36473
1.36411
1.36236
1.3617
1.35834
1.35814
1.35776
1.35724
1.35674
1.35667
1.35649
1.35635
1.35498
1.3548
1.35452
1.35312
1.35205
1.35177
1.35143
1.35138
1.35136
1.35069
1.34972
1.34951
1.34935
1.34916
1.34879
1.34874
1.34858
1.34858
1.34825
1.34801
1.34631
1.34502
1.34495
1.34487
1.3443
1.34392
1.34288
1.34251
1.34199
1.3418
1.34173
1.34173
1.34157
1.34114
1.34021
1.34015
1.33985
1.3398
1.33946
1.33795
1.33756
1.33649
1.3361
1.33575
1.33572
1.33514
1.33496
1.33481
1.33453
1.33441
1.33407
1.3332
1.33318
1.33309
1.33246
1.33197
1.33187
1.33077
1.33052
1.33008
1.32951
1.328
1.32749
1.32716
1.32664
1.32652
1.32639
1.32623
1.3262
1.32606
1.32598
1.32567
1.32485
1.32484
1.32465
1.3243
1.32423
1.32375
1.3236
1.32207
1.32195
1.32193
1.32175
1.32068
1.31953
1.31824
1.31786
1.31758
1.3175
1.31745
1.31726
1.31716
1.31709
1.31696
1.31689
1.31643
1.31615
1.31567
1.31516
1.31515
1.3151
1.31496
1.31492
1.31466
1.31462
1.31341
1.31226
1.31225
1.31206
1.31206
1.31162
1.31148
1.31102
1.31065
1.31056
1.31019
1.30998
1.3099
1.30944
1.30893
1.30791
1.30786
1.30771
1.30723
1.30704
1.30687
1.30653
1.30591
1.30542
1.30532
1.30523
1.30518
1.30471
1.30455
1.30434
1.30426
1.30408
1.30392
1.30336
1.3032
1.3028
1.30265
1.30246
1.30164
1.30163
1.3016
1.30129
1.301
1.30042
1.30028
1.29975
1.2997
1.29959
1.29918
1.2987
1.2987
1.29853
1.29845
1.2982
1.29814
1.29791
1.29742
1.29735
1.29693
1.29673
1.29654
1.2965
1.29554
1.29518
1.29518
1.29487
1.2941
1.29382
1.2936
1.29354
1.29322
1.29292
1.29289
1.29243
1.2921
1.2906
1.29034
1.29031
1.28962
1.28951
1.28945
1.28876
1.28851
1.28836
1.28791
1.28705
1.28702
1.2868
1.28658
1.28536
1.28524
1.28524
1.28486
1.28483
1.28426
1.28366
1.28363
1.28181
1.28168
1.28136
1.28082
1.28081
1.27967
1.27949
1.27942
1.2781
1.27807
1.27782
1.27744
1.27729
1.27663
1.27626
1.27445
1.27402
1.27199
1.27156
1.27131
1.27122
1.27116
1.27114
1.27033
1.26957
1.26937
1.26877
1.26814
1.26809
1.26778
1.26741
1.26684
1.26665
1.26628
1.26585
1.26544
1.26543
1.26536
1.26435
1.26412
1.26341
1.26255
1.26114
1.26065
1.26041
1.26024
1.25997
1.25956
1.25909
1.25867
1.25859
1.25857
1.25814
1.25697
1.25672
1.25649
1.25611
1.25596
1.25576
1.25574
1.25537
1.25534
1.25484
1.25435
1.25392
1.25384
1.25375
1.25329
1.25297
1.25249
1.25236
1.25219
1.25165
1.25142
1.25099
1.25059
1.24991
1.2495
1.24861
1.24853
1.24815
1.24774
1.24742
1.24712
1.24593
1.24567
1.24557
1.24515
1.24504
1.24504
1.24439
1.24429
1.24425
1.24353
1.24262
1.24215
1.24151
1.24123
1.24104
1.24088
1.23866
1.23751
1.23721
1.23675
1.2347
1.23403
1.23369
1.23358
1.23339
1.23335
1.23318
1.23316
1.23275
1.23202
1.23193
1.23077
1.22937
1.22899
1.22763
1.22759
1.22739
1.22668
1.22634
1.22583
1.2257
1.22528
1.22493
1.22483
1.22464
1.22439
1.22437
1.22423
1.22344
1.2233
1.22329
1.22328
1.2227
1.22178
1.2214
1.22107
1.22099
1.22084
1.22062
1.22045
1.22023
1.21854
1.21839
1.2181
1.21809
1.21808
1.21778
1.21772
1.21748
1.21691
1.21683
1.21448
1.21444
1.21404
1.21389
1.21365
1.21278
1.21228
1.21188
1.21155
1.21134
1.21115
1.21105
1.21056
1.20956
1.20944
1.20927
1.20899
1.20882
1.20874
1.2085
1.20802
1.20776
1.20766
1.20736
1.20718
1.20695
1.20693
1.20645
1.206
1.20593
1.20375
1.20294
1.20235
1.20132
1.20124
1.20064
1.2001

## Sheet: Fig 3h
SF8628			HSJD-DIPG007
IR	AZD+IR		IR	AZD+IR
6.53	3.42		2.31	1.98
6.47	3.1		3.01	2.12
6.46	2.13		2.34	1.55
5.76	1.57		2.36	2.2
5.65	1.5		2.4	1.41
5.25	1.45		1.91	2.7
5.15	1.45		1.94	1.35
4.97	1.44		1.72	1.39
4.55	1.43		1.38	1.31
4.41	1.42		1.72	1.53
4.35	1.42		3.14	1.37
4.32	1.42		1.61	1.42
4.22	1.39		1.54	2.01
4.19	1.38		4.32	1.66
4.16	1.38		2.45	2.76
4.05	1.37		3.08	2.68
3.98	1.36		1.22	1.58
3.92	1.35		1.47	1.66
3.84	1.33		2.17	2.01
3.76	1.31		1.8	2.18
3.75	1.29		1.56	1.53
3.71	1.24		1.6	1.85
3.71	1.22		1.94	1.55
3.7	1.22		2.12	3.95
3.68			2.84	3.26
3.66			2.53	1.54
3.63			1.67	1.82
3.56			2.08	2.94
3.54			3.27	1.57
3.44			2.55	2.38
3.38			1.31	1.26
3.36			1.67	1.54
3.28			1.99	2.88
3.27			1.5	1.8
3.27			2.21	2.01
3.25			1.4	1.98
3.25			1.87	1.51
3.24			1.98	1.6
3.22			1.34	2.06
3.15			2.67	3.86
3.09			9.94	7.27
3.09			2.07	2.52
3.06			1.38	1.97
3.01			1.86	1.38
3			2.87	2.05
3			2.55	2.86
2.99			2.2	1.58
2.99			3	3.7
2.97			5.46	2.61
2.97			6.8	4.06
2.93			2.28	2.4
2.92			1.94	1.57
2.87			1.72	1.87
2.87			9.08	3.43
2.86			2.97	4.07
2.85			1.64	2.11
2.85			1.51	1.52
2.85			1.34	1.93
2.81			1.96	1.75
2.81			2.51	1.65
2.81			2.2	2.67
2.79			1.98	2.02
2.79			2.54	2.9
2.78			1.67	2.33
2.77			3.21	1.94
2.76			3.23	3.2
2.75			1.34	1.38
2.75			2.2	1.83
2.75			1.84	1.69
2.74			1.91	1.92
2.74			1.47	2.06
2.73			1.73	2.44
2.72			3.62	1.96
2.71			1.85	2.87
2.71			3.6	5.08
2.71			1.63	1.41
2.69			1.97	2.3
2.69			3.38	2.46
2.68			2.25	2.8
2.67			2.08	2.04
2.67			2.45	1.79
2.67			2	2.57
2.67			2.85	1.58
2.67			1.38	1.35
2.66			1.37	1.48
2.64			2.18	1.67
2.63			1.31	1.35
2.63			1.84	1.4
2.61			1.82	1.82
2.6			2.14	1.65
2.6			2.51	1.56
2.57			3.05	2.8
2.56			2.63	2.15
2.56			2.4	1.85
2.55			1.51	1.53
2.55			2.73	1.74
2.54			1.45	1.73
2.53			2.35	1.82
2.52			1.94	2.48
2.52			2.01	1.77
2.52			2.19	2.92
2.51			3.62	3.99
2.5			1.25	2.09
2.49			2.98	3.01
2.48			1.88	1.72
2.48			4.76	3.65
2.47			2.1	1.44
2.47			2.31	1.31
2.45			2.95	1.68
2.45			1.92	2.82
2.44			1.24	1.9
2.44			1.85	2.99
2.43			2.59	3.93
2.43			1.85	3.13
2.42			2.47	3.92
2.41			1.66	2.54
2.4			2.13	1.4
2.39			5.26	1.66
2.38			1.5	1.81
2.36			1.44	2.31
2.36			2.91	3.32
2.35			10.66	4.49
2.34			2.83	2.04
2.34			1.43	1.79
2.34			3.22	2.73
2.34			1.52	1.66
2.33			1.59	2.42
2.33			1.54	1.33
2.33			2.17	2.97
2.32			2.32	2.61
2.31			2.74	2.17
2.31			2.86	4.7
2.31			5.47	5.36
2.3			2.59	2.03
2.29			1.74	2.92
2.29			3.85	2.6
2.27			1.85	2.08
2.27			2.09	2.59
2.26			1.73	2.59
2.25			2.32	4.12
2.25			2.84	2.83
2.25			1.65	1.48
2.25			1.9	3.05
2.25			2.04	2.39
2.25			1.96	2.38
2.23			1.96	2.99
2.21			1.35	2.04
2.21			4.2	3.03
2.2			2.78	2.61
2.2			2.27	2.35
2.2			2.76	4.17
2.19			2.63	2.32
2.19			3.59	5.51
2.18			1.32	1.42
2.18			1.93	1.47
2.18			1.92	2.41
2.18			13.62	13.32
2.17			1.32	1.74
2.17			2.6	3.73
2.17			3.91	4.51
2.16			3.19	4.7
2.16			3.42	4.12
2.15			42.17	46.38
2.15			33.05	40.18
2.14			12.28	18.19
2.14			2.46	2.66
2.14			46.08	58.42
2.13			2.45	3.46
2.13			29.38	44.6
2.13			20.8	30.49
2.12			4.17	2.69
2.12			69.88	40.06
2.12			3.03	1.75
2.12			2.46	2.66
2.12			2.86	3.3
2.12			3.09	4.05
2.12			42.83	45.66
2.11			11.14	16.06
2.11			1.88	2.78
2.11			24.57	40.87
2.11			1.75	2.24
2.11			22.03	30.55
2.1			32.2	53.9
2.1			12.41	20.15
2.1			2.31	2.66
2.1			40.03	50.95
2.1			8.41	12.18
2.09			122	241
2.09			5.86	3.48
2.09			18.07	26.16
2.09			6.82	10.04
2.09			8.2	12.02
2.08			3.67	5.28
2.08			41.01	66.44
2.08			7.96	11.66
2.07			7.09	10.37
2.07			11.85	5.61
2.07			19.93	19.21
2.07			12.26	9.68
2.06			10.67	8.09
2.06			6.66	9.66
2.05			13.59	18.5
2.05			4.26	6.92
2.05			17	13
2.05			17.86	27.72
2.04			7.61	10.87
2.04			4.35	5.04
2.04			15.7	20.91
2.04			2.14	3.76
2.04			3.85	6.47
2.04			3.41	2.59
2.04			17.04	21.91
2.03			20.13	34.98
2.02			3.11	4.47
2.02			6.81	6.79
2.01			17.23	20.39
2.01			16.69	10.03
2.01			2.31	1.69
2.01			6.57	6.95
2.01			2.15	2.06
2.01			12.25	20.07
2.01			1.97
2			2.48
2			2.08
2			1.81
2			3.01
1.99			1.84
1.99			2.35
1.99			2
1.99			1.81
1.98			1.83
1.97			1.47
1.97			1.77
1.96			2.58
1.96			1.41
1.96			2.88
1.95			2.78
1.95			2.6
1.95			1.94
1.95			6.57
1.94			2.48
1.94			2.09
1.94			1.8
1.94			1.87
1.93			6.04
1.93			2.23
1.93			1.26
1.93			2.96
1.93			2.81
1.92			2.05
1.92			2.25
1.92			1.63
1.92			2.3
1.92			1.66
1.91			1.84
1.91			2.17
1.9			2.55
1.9			2.94
1.9			1.67
1.9			1.47
1.89			1.73
1.89			1.95
1.89			2.55
1.89			1.75
1.89			1.37
1.89			4.83
1.89			2.62
1.88			1.88
1.88			4.56
1.88			5.61
1.88			2.76
1.87			5.23
1.87			1.76
1.87			2.21
1.86			1.53
1.86			63.29
1.86			2.29
1.86			1.95
1.86			2.12
1.86			5.43
1.86			1.45
1.86			1.31
1.85			1.72
1.85			1.71
1.85			2.22
1.85			2
1.84			1.75
1.83			1.45
1.83			1.3
1.83			2.81
1.83			6.8
1.83			1.86
1.82			1.4
1.82			1.77
1.82			2.27
1.82			1.74
1.81			1.21
1.81			1.94
1.81			2.18
1.81			2.36
1.81			2.7
1.81			2.7
1.81			1.36
1.8			1.92
1.8			1.68
1.8			4.21
1.8			2.39
1.8			3.94
1.8			1.52
1.8			1.91
1.8			1.73
1.8			2.35
1.8			2.16
1.79			1.82
1.79			1.72
1.79			2.32
1.79			1.43
1.78			1.47
1.78			1.51
1.78			3.01
1.78			3.13
1.78			1.83
1.77			1.91
1.77			1.56
1.77			2.64
1.77			2.41
1.77			1.7
1.75			2.85
1.75			2.87
1.75			1.52
1.75			2.65
1.75			1.42
1.75			1.48
1.75			1.55
1.74			1.82
1.74			3.18
1.74			1.73
1.74			1.58
1.73			2.14
1.73			2.07
1.73			2.3
1.73			2.03
1.73			1.73
1.73			3
1.72			1.29
1.72			1.7
1.72			1.62
1.72			2.41
1.71			2.27
1.71			1.98
1.71			2.2
1.71			2.05
1.71			1.62
1.71			2.49
1.7			1.65
1.7			1.51
1.7			3.31
1.7			1.41
1.69			1.32
1.69			2.19
1.69			1.98
1.69			2.05
1.69			2.39
1.69			3.38
1.69			3.35
1.68			2.96
1.68			2.34
1.68			1.59
1.68			1.54
1.68			2.36
1.68			2.61
1.68			1.9
1.68			2.51
1.67			2.01
1.67			1.79
1.67			1.32
1.67			2.22
1.67			1.89
1.67			1.44
1.67			2.26
1.67			2.21
1.66			2.15
1.66			1.47
1.66			1.43
1.66			1.91
1.66			2.76
1.66			1.91
1.66			2.15
1.66			2.42
1.65			1.78
1.65			1.54
1.65			2.12
1.65			1.92
1.65			1.72
1.65			2.48
1.64			2.35
1.64			3.18
1.64			2.19
1.64			2.38
1.64			1.87
1.63			2.01
1.63			2.23
1.63			2.06
1.63			1.78
1.62			2.63
1.62			1.56
1.62			1.92
1.62			3.46
1.62			1.3
1.62			1.59
1.62			2.38
1.62			1.37
1.62			2.36
1.62			5.33
1.61			2.01
1.61			2.25
1.61			1.51
1.61			1.69
1.61			1.49
1.6			1.39
1.6			2.59
1.6			1.81
1.6			4.37
1.6			1.78
1.6			1.47
1.6			2.23
1.6			6.4
1.6			2.24
1.59			1.48
1.59			1.6
1.59			1.58
1.59			1.97
1.58			1.48
1.58			1.72
1.58			4.07
1.58			1.44
1.58			1.85
1.58			1.5
1.58			1.5
1.58			1.56
1.58			2.79
1.57			1.79
1.57			2.01
1.57			2.53
1.57			2.09
1.57			1.59
1.57			2.16
1.57			1.94
1.57			2.2
1.57			4.03
1.57			1.91
1.57			2.86
1.56			1.72
1.56			1.61
1.56			3.49
1.56			3.24
1.56			2.29
1.56			3.22
1.56			1.57
1.55			1.95
1.55			3.23
1.55			2.36
1.55			1.59
1.55			1.94
1.55			1.79
1.55			1.48
1.54			5.55
1.54			2.32
1.54			1.7
1.54			2.05
1.54			2.36
1.54			3.05
1.54			2.29
1.54			1.41
1.54			2.01
1.53			4.05
1.53			2.02
1.53			1.87
1.53			1.3
1.53			4.99
1.52			1.53
1.52			2.49
1.52			1.53
1.52			2.01
1.52			2.75
1.52			3.61
1.52			1.94
1.52			2.27
1.52			2.58
1.52			1.99
1.51			1.72
1.51			1.52
1.51			1.63
1.51			1.49
1.51			1.67
1.51			2.32
1.51			1.86
1.51			2.54
1.51			1.68
1.51			2.84
1.51			1.69
1.5			2.22
1.5			2.09
1.5			1.57
1.5			2.09
1.5			2.99
1.5			2.61
1.5			4.17
1.49			2.71
1.49			1.56
1.49			1.94
1.49			2.78
1.49			41.59
1.49			1.92
1.49			2.55
1.49			2.42
1.49			2.23
1.49			1.75
1.49			2.97
1.49			2.06
1.49			2.24
1.48			2.7
1.48			2.05
1.48			3.04
1.48			2.01
1.48			1.81
1.48			1.76
1.47			2.2
1.47			1.6
1.47			1.87
1.47			1.81
1.46			2.44
1.46			1.75
1.46			1.96
1.46			2.07
1.46			3.86
1.46			1.92
1.46			1.75
1.46			3.5
1.46			2.36
1.46			2.05
1.46			2.17
1.46			1.93
1.46			1.71
1.45			2
1.45			1.74
1.45			1.99
1.45			1.96
1.45			1.84
1.45			1.58
1.45			1.41
1.45			2.25
1.44			2.1
1.44			2.92
1.44			1.51
1.44			2.3
1.44			1.67
1.44			1.71
1.44			1.71
1.44			2.01
1.44			1.98
1.43			1.64
1.43			2.19
1.43			1.39
1.43			3.62
1.43			1.68
1.43			1.35
1.42			1.68
1.42			4.29
1.42			3.32
1.42			1.51
1.42			1.95
1.42			1.99
1.42			2.18
1.42			3.47
1.41			2.5
1.41			5.54
1.41			1.81
1.41			1.79
1.41			2.47
1.4			2.4
1.4			1.97
1.4			1.89
1.4			3.51
1.4			5.75
1.4			2.79
1.4			1.84
1.4			1.41
1.4			1.36
1.4			2.51
1.39			2.37
1.39			2.48
1.39			1.28
1.39			2.01
1.39			1.98
1.39			1.63
1.39			1.29
1.39			1.6
1.38			2.34
1.38			2.83
1.38			1.87
1.38			1.62
1.38			2.73
1.38			2.16
1.38			2.24
1.37			1.84
1.37			2.63
1.37			2.58
1.37			1.43
1.37			2.45
1.37			1.57
1.37			4.49
1.37			2.03
1.37			1.26
1.37			2.46
1.36			2.47
1.36			1.31
1.36			1.54
1.36			2.16
1.36			1.51
1.36			2.23
1.36			2.2
1.36			1.97
1.36			1.34
1.36			2.68
1.35			1.94
1.35			5.19
1.35			1.38
1.35			1.6
1.35			3.74
1.35			1.75
1.35			2.91
1.34			1.76
1.34			1.75
1.34			1.36
1.34			1.9
1.34			2.85
1.34			2.02
1.34			1.48
1.34			1.53
1.34			2
1.34			1.73
1.34			1.47
1.34			3.05
1.33			1.83
1.33			10.81
1.33			2.89
1.33			2.57
1.33			3.18
1.33			2.38
1.33			2.21
1.33			1.38
1.33			2.01
1.33			1.51
1.33			8
1.33			2.44
1.32			1.58
1.32			1.69
1.32			1.59
1.32			2.43
1.32			2.63
1.32			1.96
1.32			1.97
1.32			9.41
1.32			1.82
1.31			1.77
1.31			1.74
1.3			1.49
1.3			2.28
1.3			3.68
1.3			3
1.3			1.47
1.3			2.32
1.3			1.4
1.3			2
1.3			2.04
1.3			1.99
1.29			2.17
1.29			1.94
1.29			1.3
1.29			1.68
1.29			2.34
1.29			2.31
1.29			2.26
1.29			1.84
1.29			1.72
1.29			3.01
1.29			1.88
1.29			2.4
1.29			2.05
1.28			2.61
1.28			1.36
1.28			2
1.28			2.46
1.28			2.27
1.28			2.32
1.28			1.48
1.28			3.33
1.28			1.65
1.28			1.69
1.28			1.47
1.27			3.1
1.27			4.1
1.27			1.77
1.27			1.84
1.27			2.47
1.27			2.19
1.27			1.6
1.27			1.48
1.27			1.77
1.27			2.52
1.26			2.3
1.26			2.35
1.26			2.4
1.26			1.86
1.26			1.77
1.26			2.15
1.26			1.95
1.26			2.3
1.26			2.45
1.26			2.67
1.26			1.75
1.26			1.52
1.25			2.02
1.25			4.33
1.25			1.57
1.25			3.51
1.25			1.7
1.25			1.62
1.25			1.43
1.25			1.61
1.25			2.83
1.25			4.94
1.25			2.19
1.25			2.44
1.25			3.22
1.24			1.56
1.24			2.17
1.24			3.02
1.24			2.22
1.24			2.75
1.24			1.88
1.24			2.45
1.24			1.44
1.24			1.61
1.24			2.04
1.23			1.77
1.23			2.08
1.23			2.14
1.23			1.7
1.23			1.68
1.23			4.25
1.23			2.03
1.23			2.04
1.23			1.89
1.23			2.35
1.23			1.42
1.23			2.95
1.22			1.92
1.22			1.91
1.22			2.16
1.22			2.18
1.22			2.12
1.22			2.86
1.22			1.81
1.21			1.59
1.21			3.02
1.21			1.33
1.21			1.57
1.21			2.03
1.21			3.45
1.2			1.44
1.2			1.43
1.2			1.9
1.2			1.53
1.2			1.28
1.2			1.94
1.2			1.94
			1.84
			1.73
			1.67
			1.98
			1.76
			2.07
			3.7
			1.96
			1.81
			1.63
			1.95
			2.31
			1.97
			1.85
			1.25
			1.58
			1.93
			9.33
			1.64
			1.81
			2.5
			2.42
			1.46
			1.73
			4.72
			1.9
			2.45
			1.56
			2.04
			2.01
			3.02
			1.43
			1.75
			11.97
			1.63
			1.41
			1.41
			1.9
			2.23
			1.64
			2.89
			2.78
			16.06
			2.33
			4.88
			2.95
			1.85
			2.76
			10.81
			2.52
			1.31
			1.41
			1.84
			2.18
			2.04
			4.01
			2.18
			1.98
			2.96
			1.3
			1.51
			1.77
			1.63
			2.76
			4.48
			1.51
			3.21
			3.67
			2.25
			1.65
			1.3
			1.94
			1.72
			1.61
			4.75
			3.5
			1.82
			1.68
			1.4
			1.46
			1.67
			2.03
			2.1
			2.46
			3.02
			1.53
			1.77
			1.53
			2.09
			2.15
			2.15
			2.05
			3.06
			2.28
			2
			2.14
			1.3
			2.09
			3.03
			2.29
			7.27
			1.82
			2.44
			2.71
			1.4
			2.21
			2.39
			2.13
			2.19
			1.79
			2.61
			1.46
			2.17
			2.79
			1.95
			1.37
			1.95
			1.69
			3.04
			3.05
			1.63
			2.98
			6.61
			2.41
			2.07
			2.07
			1.5
			2.83
			2.41
			1.43
			2.32
			4.53
			1.44
			1.71
			2.4
			2
			7.08
			1.44
			1.86
			1.83
			2.03
			12.26
			9.98
			1.97
			1.56
			2.65
			21.19
			24.69
			8.08
			2.74
			7.51
			23.88
			8.99
			3.55
			13.82
			2.5
			7.96
			5
			4.07
			11.33
			9.07
			11
			2.91
			15.43
			5.28
			16.79
			9.63
			3.1
			2.39
			10.96
			2.28
			16.39
			8.12
			7.56
			3.17
			14.82
			2.68
			1.54
			3.11
			16.2
			2.36
			11.42
			4.6
			6.46
			7.9
			2.06
			2.2
			6.18
			16.47
			3.57
			31.01
			107.83
			6.01
			13.96
			7.21
			7.58
			1.42
			7.47
			12.04
			2.27
			5.72
			6.61
			2.04
			5.14
			22.67
			2.14
			5.42
			9.62
			4.77
			2.39
			3.3
			4.34
			28.77
			6.84
			18.73
			11.16
			5.2
			6.75
			5.96
			1.65
			2.18
			2.14
			23.77
			18.43
			14.44
			11.42
			49.52
			1.75
			2.17
			3.41
			7.56
			18.43
			4.5
			2.29
			5.45
			10.79
			2.37
			12.82
			5.7
			2.35
			185.33
			2.92
			1.57
			10.43
			6.74
			2.25
			5.81
			8.38
			1.77
			1.56
			4.69
			1.46
			8.76
			231.8
			4.25
			9.86
			3.32
			8.32
			50.78
			7.95
			22.63
			1.95
			4.29
			2.02
			43.08
			3.68
			2.82
			16.23
			2.5
			5.49
			1.99
			13.98
			14.7
			5.33
			5.48
			2.59
			3.1
			29.23
			13.7
			2.18
			1.66
			46
			2.03
			3.14
			4.13
			4.74
			4.75

## Sheet: Fig 4c
BT245					HSJD-GBM01					SU-DIPG4 (6 hrs)					SU-DIPG4 (24 hrs)
Depth	Name	Statistic	#Cells		Depth	Name	Statistic	#Cells		Depth	Name	Statistic	#Cells		Depth	Name	Statistic	#Cells
	AZD+RT.fcs		10000			GA.fcs		1000			4A_6.fcs		1000			24 AZD+4Gy.fcs		10000
>	AZD+RT.fcs/All cells	69.5	6950		>	GA.fcs/all cells	75.8	758		>	4A_6.fcs/All cells	86.9	869		>	24 AZD+4Gy.fcs/all cells	79	7899
> >	AZD+RT.fcs/All cells/Single Cells	92	6391		> >	GA.fcs/all cells/Single Cells	83.9	636		> >	4A_6.fcs/All cells/Single Cells	87.6	761		> >	24 AZD+4Gy.fcs/all cells/Single Cells	63.5	5017
> > >	AZD+RT.fcs/All cells/Single Cells/B525-FITC-A neg	78.6	5022		> > >	GA.fcs/all cells/Single Cells/pos	5.66	36		> > >	4A_6.fcs/All cells/Single Cells/+	5.65	43		> > >	24 AZD+4Gy.fcs/all cells/Single Cells/H2AX B525-FITC-H+	11.3	565
> > >	AZD+RT.fcs/All cells/Single Cells/B525-FITC-A pos	18.6	1188		> > >	GA.fcs/all cells/Single Cells/unstained	92.6	589		> > >	4A_6.fcs/All cells/Single Cells/-	93.4	711		> > >	24 AZD+4Gy.fcs/all cells/Single Cells/H2AX B525-FITC-H-	88.7	4452
	AZD+RT1.fcs		10000			GAX.fcs		1000			4AX_6.fcs		1000			24 AZD+4Gy1.fcs		10000
>	AZD+RT1.fcs/All cells	71.6	7158		>	GAX.fcs/all cells	73.4	734		>	4AX_6.fcs/All cells	71	710		>	24 AZD+4Gy1.fcs/all cells	84.8	8477
> >	AZD+RT1.fcs/All cells/Single Cells	92.2	6600		> >	GAX.fcs/all cells/Single Cells	85.3	626		> >	4AX_6.fcs/All cells/Single Cells	90.3	641		> >	24 AZD+4Gy1.fcs/all cells/Single Cells	61.4	5202
> > >	AZD+RT1.fcs/All cells/Single Cells/B525-FITC-A neg	79	5214		> > >	GAX.fcs/all cells/Single Cells/pos	57.3	359		> > >	4AX_6.fcs/All cells/Single Cells/+	39.6	254		> > >	24 AZD+4Gy1.fcs/all cells/Single Cells/H2AX B525-FITC-H+	11.6	601
> > >	AZD+RT1.fcs/All cells/Single Cells/B525-FITC-A pos	18.8	1238		> > >	GAX.fcs/all cells/Single Cells/unstained	32.9	206		> > >	4AX_6.fcs/All cells/Single Cells/-	57.1	366		> > >	24 AZD+4Gy1.fcs/all cells/Single Cells/H2AX B525-FITC-H-	88.4	4601
	AZD+RT2.fcs		10000			GAX1.fcs		1000			4AX1_6.fcs		1000			24 AZD+4Gy2.fcs		10000
>	AZD+RT2.fcs/All cells	72.9	7294		>	GAX1.fcs/all cells	74.6	746		>	4AX1_6.fcs/All cells	67.9	679		>	24 AZD+4Gy2.fcs/all cells	84.7	8472
> >	AZD+RT2.fcs/All cells/Single Cells	91.6	6680		> >	GAX1.fcs/all cells/Single Cells	83.2	621		> >	4AX1_6.fcs/All cells/Single Cells	89.2	606		> >	24 AZD+4Gy2.fcs/all cells/Single Cells	62.9	5328
> > >	AZD+RT2.fcs/All cells/Single Cells/B525-FITC-A neg	77.5	5179		> > >	GAX1.fcs/all cells/Single Cells/pos	60.5	376		> > >	4AX1_6.fcs/All cells/Single Cells/+	29.4	178		> > >	24 AZD+4Gy2.fcs/all cells/Single Cells/H2AX B525-FITC-H+	11.7	626
> > >	AZD+RT2.fcs/All cells/Single Cells/B525-FITC-A pos	19.7	1315		> > >	GAX1.fcs/all cells/Single Cells/unstained	28.7	178		> > >	4AX1_6.fcs/All cells/Single Cells/-	67.5	409		> > >	24 AZD+4Gy2.fcs/all cells/Single Cells/H2AX B525-FITC-H-	88.3	4702
	AZD.fcs		10000			GAX2.fcs		1000			4AX2_6.fcs		1000			24 AZD.fcs		10000
>	AZD.fcs/All cells	61.6	6155		>	GAX2.fcs/all cells	74.7	747		>	4AX2_6.fcs/All cells	83.9	839		>	24 AZD.fcs/all cells	78.4	7843
> >	AZD.fcs/All cells/Single Cells	93.5	5757		> >	GAX2.fcs/all cells/Single Cells	84.2	629		> >	4AX2_6.fcs/All cells/Single Cells	82.8	695		> >	24 AZD.fcs/all cells/Single Cells	70.5	5530
> > >	AZD.fcs/All cells/Single Cells/B525-FITC-A neg	94.7	5454		> > >	GAX2.fcs/all cells/Single Cells/pos	56.9	358		> > >	4AX2_6.fcs/All cells/Single Cells/+	41.7	290		> > >	24 AZD.fcs/all cells/Single Cells/H2AX B525-FITC-H+	7.59	420
> > >	AZD.fcs/All cells/Single Cells/B525-FITC-A pos	4.71	271		> > >	GAX2.fcs/all cells/Single Cells/unstained	33.5	211		> > >	4AX2_6.fcs/All cells/Single Cells/-	53.7	373		> > >	24 AZD.fcs/all cells/Single Cells/H2AX B525-FITC-H-	92.4	5110
	AZD1.fcs		10000			GA2.fcs		1000			4A1_6.fcs		1000			24 AZD1.fcs		10000
>	AZD1.fcs/All cells	64.2	6425		>	GA2.fcs/all cells	70.4	704		>	4A1_6.fcs/All cells	84.6	846		>	24 AZD1.fcs/all cells	74.9	7490
> >	AZD1.fcs/All cells/Single Cells	92.1	5916		> >	GA2.fcs/all cells/Single Cells	79.7	561		> >	4A1_6.fcs/All cells/Single Cells	88.7	750		> >	24 AZD1.fcs/all cells/Single Cells	70.4	5270
> > >	AZD1.fcs/All cells/Single Cells/B525-FITC-A neg	95.3	5639		> > >	GA2.fcs/all cells/Single Cells/pos	6.6	37		> > >	4A1_6.fcs/All cells/Single Cells/+	6.13	46		> > >	24 AZD1.fcs/all cells/Single Cells/H2AX B525-FITC-H+	7.7	406
> > >	AZD1.fcs/All cells/Single Cells/B525-FITC-A pos	4.29	254		> > >	GA2.fcs/all cells/Single Cells/unstained	91.6	514		> > >	4A1_6.fcs/All cells/Single Cells/-	93.3	700		> > >	24 AZD1.fcs/all cells/Single Cells/H2AX B525-FITC-H-	92.3	4864
	AZD2.fcs		10000			GA3.fcs		1000			4A2_6.fcs		1000			24 AZD2.fcs		10000
>	AZD2.fcs/All cells	65.6	6559		>	GA3.fcs/all cells	54.1	541		>	4A2_6.fcs/All cells	77	770		>	24 AZD2.fcs/all cells	84	8400
> >	AZD2.fcs/All cells/Single Cells	92.1	6039		> >	GA3.fcs/all cells/Single Cells	83.5	452		> >	4A2_6.fcs/All cells/Single Cells	80.6	621		> >	24 AZD2.fcs/all cells/Single Cells	70.2	5900
> > >	AZD2.fcs/All cells/Single Cells/B525-FITC-A neg	94.5	5706		> > >	GA3.fcs/all cells/Single Cells/pos	5.75	26		> > >	4A2_6.fcs/All cells/Single Cells/+	6.6	41		> > >	24 AZD2.fcs/all cells/Single Cells/H2AX B525-FITC-H+	7.46	440
> > >	AZD2.fcs/All cells/Single Cells/B525-FITC-A pos	5.05	305		> > >	GA3.fcs/all cells/Single Cells/unstained	93.6	423		> > >	4A2_6.fcs/All cells/Single Cells/-	92.8	576		> > >	24 AZD2.fcs/all cells/Single Cells/H2AX B525-FITC-H-	92.5	5460
	DMSO1.fcs		10000			GD.fcs		1000			4D_6.fcs		1000			24 ctrl.fcs		10000
>	DMSO1.fcs/All cells	80.5	8045		>	GD.fcs/all cells	75	750		>	4D_6.fcs/All cells	83.3	833		>	24 ctrl.fcs/all cells	86.2	8618
> >	DMSO1.fcs/All cells/Single Cells	95.1	7647		> >	GD.fcs/all cells/Single Cells	81.1	608		> >	4D_6.fcs/All cells/Single Cells	88.7	739		> >	24 ctrl.fcs/all cells/Single Cells	78.4	6760
> > >	DMSO1.fcs/All cells/Single Cells/B525-FITC-A neg	97.1	7422		> > >	GD.fcs/all cells/Single Cells/pos	10.7	65		> > >	4D_6.fcs/All cells/Single Cells/+	15.2	112		> > >	24 ctrl.fcs/all cells/Single Cells/H2AX B525-FITC-H+	8.55	578
> > >	DMSO1.fcs/All cells/Single Cells/B525-FITC-A pos	2.67	204		> > >	GD.fcs/all cells/Single Cells/unstained	86	523		> > >	4D_6.fcs/All cells/Single Cells/-	81.9	605		> > >	24 ctrl.fcs/all cells/Single Cells/H2AX B525-FITC-H-	91.4	6182
	DMSO2.fcs		10000			GDX.fcs		1000			4DX_6.fcs		1000			24 ctrl1.fcs		10000
>	DMSO2.fcs/All cells	81.7	8165		>	GDX.fcs/all cells	57.5	575		>	4DX_6.fcs/All cells	83	830		>	24 ctrl1.fcs/all cells	81	8105
> >	DMSO2.fcs/All cells/Single Cells	94.3	7699		> >	GDX.fcs/all cells/Single Cells	77.2	444		> >	4DX_6.fcs/All cells/Single Cells	86.1	715		> >	24 ctrl1.fcs/all cells/Single Cells	78.5	6360
> > >	DMSO2.fcs/All cells/Single Cells/B525-FITC-A neg	97.3	7492		> > >	GDX.fcs/all cells/Single Cells/pos	48.9	217		> > >	4DX_6.fcs/All cells/Single Cells/+	20.4	146		> > >	24 ctrl1.fcs/all cells/Single Cells/H2AX B525-FITC-H+	8.52	542
> > >	DMSO2.fcs/All cells/Single Cells/B525-FITC-A pos	2.43	187		> > >	GDX.fcs/all cells/Single Cells/unstained	39.9	177		> > >	4DX_6.fcs/All cells/Single Cells/-	75.2	538		> > >	24 ctrl1.fcs/all cells/Single Cells/H2AX B525-FITC-H-	91.5	5818
	DMSO3.fcs		10000			GDX1.fcs		1000			4DX1_6.fcs		1000			24 ctrl2.fcs		10000
>	DMSO3.fcs/All cells	82.6	8264		>	GDX1.fcs/all cells	77.4	774		>	4DX1_6.fcs/All cells	82.5	825		>	24 ctrl2.fcs/all cells	86.5	8654
> >	DMSO3.fcs/All cells/Single Cells	94.6	7817		> >	GDX1.fcs/all cells/Single Cells	83.9	649		> >	4DX1_6.fcs/All cells/Single Cells	88.5	730		> >	24 ctrl2.fcs/all cells/Single Cells	77.5	6709
> > >	DMSO3.fcs/All cells/Single Cells/B525-FITC-A neg	97.5	7621		> > >	GDX1.fcs/all cells/Single Cells/pos	48.5	315		> > >	4DX1_6.fcs/All cells/Single Cells/+	26.3	192		> > >	24 ctrl2.fcs/all cells/Single Cells/H2AX B525-FITC-H+	8.26	554
> > >	DMSO3.fcs/All cells/Single Cells/B525-FITC-A pos	2.16	169		> > >	GDX1.fcs/all cells/Single Cells/unstained	36.7	238		> > >	4DX1_6.fcs/All cells/Single Cells/-	71.2	520		> > >	24 ctrl2.fcs/all cells/Single Cells/H2AX B525-FITC-H-	91.7	6155
	RT.fcs		10000			GDX2.fcs		1000			4DX2_6.fcs		1000			24 unstained.fcs		10000
>	RT.fcs/All cells	80.9	8086		>	GDX2.fcs/all cells	79.2	792		>	4DX2_6.fcs/All cells	81.7	817		>	24 unstained.fcs/all cells	87.8	8778
> >	RT.fcs/All cells/Single Cells	94.6	7651		> >	GDX2.fcs/all cells/Single Cells	81.8	648		> >	4DX2_6.fcs/All cells/Single Cells	88.5	723		> >	24 unstained.fcs/all cells/Single Cells	77.1	6767
> > >	RT.fcs/All cells/Single Cells/B525-FITC-A neg	87.7	6708		> > >	GDX2.fcs/all cells/Single Cells/pos	44.4	288		> > >	4DX2_6.fcs/All cells/Single Cells/+	21.3	154		> > >	24 unstained.fcs/all cells/Single Cells/H2AX B525-FITC-H+	0.059	4
> > >	RT.fcs/All cells/Single Cells/B525-FITC-A pos	10.5	805		> > >	GDX2.fcs/all cells/Single Cells/unstained	40.9	265		> > >	4DX2_6.fcs/All cells/Single Cells/-	75	542		> > >	24 unstained.fcs/all cells/Single Cells/H2AX B525-FITC-H-	99.9	6763
	RT1.fcs		10000			GD1.fcs		9581			4D1_6.fcs		1000			24 unstained1.fcs		10000
>	RT1.fcs/All cells	79	7904		>	GD1.fcs/all cells	69.4	6653		>	4D1_6.fcs/All cells	80.5	805		>	24 unstained1.fcs/all cells	79.9	7994
> >	RT1.fcs/All cells/Single Cells	93	7354		> >	GD1.fcs/all cells/Single Cells	79.6	5295		> >	4D1_6.fcs/All cells/Single Cells	86.6	697		> >	24 unstained1.fcs/all cells/Single Cells	78.2	6250
> > >	RT1.fcs/All cells/Single Cells/B525-FITC-A neg	85.9	6317		> > >	GD1.fcs/all cells/Single Cells/pos	9.88	523		> > >	4D1_6.fcs/All cells/Single Cells/+	11.2	78		> > >	24 unstained1.fcs/all cells/Single Cells/H2AX B525-FITC-H+	0.096	6
> > >	RT1.fcs/All cells/Single Cells/B525-FITC-A pos	11.8	865		> > >	GD1.fcs/all cells/Single Cells/unstained	87.3	4620		> > >	4D1_6.fcs/All cells/Single Cells/-	85.9	599		> > >	24 unstained1.fcs/all cells/Single Cells/H2AX B525-FITC-H-	99.9	6244
	RT2.fcs		10000			GD2.fcs		1000			4D2_6.fcs		1000			24 unstained2.fcs		10000
>	RT2.fcs/All cells	79.4	7943		>	GD2.fcs/all cells	47.5	475		>	4D2_6.fcs/All cells	83.2	832		>	24 unstained2.fcs/all cells	81.6	8158
> >	RT2.fcs/All cells/Single Cells	94.1	7472		> >	GD2.fcs/all cells/Single Cells	88.2	419		> >	4D2_6.fcs/All cells/Single Cells	87.9	731		> >	24 unstained2.fcs/all cells/Single Cells	72.5	5912
> > >	RT2.fcs/All cells/Single Cells/B525-FITC-A neg	87.2	6513		> > >	GD2.fcs/all cells/Single Cells/pos	6.92	29		> > >	4D2_6.fcs/All cells/Single Cells/+	14.2	104		> > >	24 unstained2.fcs/all cells/Single Cells/H2AX B525-FITC-H+	0.068	4
> > >	RT2.fcs/All cells/Single Cells/B525-FITC-A pos	11.1	831		> > >	GD2.fcs/all cells/Single Cells/unstained	91.9	385		> > >	4D2_6.fcs/All cells/Single Cells/-	84.7	619		> > >	24 unstained2.fcs/all cells/Single Cells/H2AX B525-FITC-H-	99.9	5908
	Unstained.fcs		1000			GU.fcs		1000								24 4Gy.fcs		10000
>	Unstained.fcs/All cells	24.4	244		>	GU.fcs/all cells	68.1	681							>	24 4Gy.fcs/all cells	80.9	8088
> >	Unstained.fcs/All cells/Single Cells	99.2	242		> >	GU.fcs/all cells/Single Cells	83.3	567							> >	24 4Gy.fcs/all cells/Single Cells	71.9	5814
> > >	Unstained.fcs/All cells/Single Cells/B525-FITC-A neg	99.6	241		> > >	GU.fcs/all cells/Single Cells/pos	0.18	1							> > >	24 4Gy.fcs/all cells/Single Cells/H2AX B525-FITC-H+	6.69	389
> > >	Unstained.fcs/All cells/Single Cells/B525-FITC-A pos	0	0		> > >	GU.fcs/all cells/Single Cells/unstained	99.8	566							> > >	24 4Gy.fcs/all cells/Single Cells/H2AX B525-FITC-H-	93.3	5425
	Unstained1.fcs		10000			GU1.fcs		4405								24 4Gy1.fcs		10000
>	Unstained1.fcs/All cells	60	6004		>	GU1.fcs/all cells	73.4	3233							>	24 4Gy1.fcs/all cells	85	8504
> >	Unstained1.fcs/All cells/Single Cells	98	5884		> >	GU1.fcs/all cells/Single Cells	74.5	2410							> >	24 4Gy1.fcs/all cells/Single Cells	68.9	5856
> > >	Unstained1.fcs/All cells/Single Cells/B525-FITC-A neg	98.4	5791		> > >	GU1.fcs/all cells/Single Cells/pos	0.083	2							> > >	24 4Gy1.fcs/all cells/Single Cells/H2AX B525-FITC-H+	6.81	399
> > >	Unstained1.fcs/All cells/Single Cells/B525-FITC-A pos	1.38	81		> > >	GU1.fcs/all cells/Single Cells/unstained	99.7	2403							> > >	24 4Gy1.fcs/all cells/Single Cells/H2AX B525-FITC-H-	93.2	5457
	Unstained2.fcs		10000			GU2.fcs		1000								24 4Gy2.fcs		10000
>	Unstained2.fcs/All cells	67.8	6784		>	GU2.fcs/all cells	72.9	729							>	24 4Gy2.fcs/all cells	85.1	8514
> >	Unstained2.fcs/All cells/Single Cells	97.4	6611		> >	GU2.fcs/all cells/Single Cells	81.6	595							> >	24 4Gy2.fcs/all cells/Single Cells	68.1	5796
> > >	Unstained2.fcs/All cells/Single Cells/B525-FITC-A neg	98	6478		> > >	GU2.fcs/all cells/Single Cells/pos	0.34	2							> > >	24 4Gy2.fcs/all cells/Single Cells/H2AX B525-FITC-H+	7.83	454
> > >	Unstained2.fcs/All cells/Single Cells/B525-FITC-A pos	1.65	109		> > >	GU2.fcs/all cells/Single Cells/unstained	99.7	593							> > >	24 4Gy2.fcs/all cells/Single Cells/H2AX B525-FITC-H-	92.2	5342
	Unstained3.fcs		10000
>	Unstained3.fcs/All cells	73.8	7378
> >	Unstained3.fcs/All cells/Single Cells	97.2	7171
> > >	Unstained3.fcs/All cells/Single Cells/B525-FITC-A neg	97.8	7014
> > >	Unstained3.fcs/All cells/Single Cells/B525-FITC-A pos	1.88	135

[truncated: 40 more sheets: Fig 4e, Fig 4f, Fig 4g, Fig 5a, Fig 5b, Fig 5c, Fig 5d, Fig 5e, Fig 5g, Fig 5h, Fig 5i, Fig 6a, Fig 6b, Fig 6c, Fig 6d, Fig 6e, Fig 6f, Fig 6g, Fig 7b, Fig 7e …]
